# Supplementary material for: Relationship between Gingival Crevicular Fluid Microbiota and Cytokine Profile in Periodontal Host Homeostasis
Source: Front Microbiol. 2017 Nov 1;8:2144. doi: 10.3389/fmicb.2017.02144 (PMC5672786; doi:10.3389/fmicb.2017.02144)
Supplement: Supplementary file 3 [file Table3.XLSX]

## Sheet: TableS3
Table S3 Schoener's indices calculated for all pairs of species found in the periodontitis group.
	Bacteria.TM7.TM7_.C.1..TM7_.O.1..TM7_.F.2..TM7_.G.5..sp._oral_taxon_437	Bacteria.TM7.TM7_.C.1..TM7_.O.1..TM7_.F.2..TM7_.G.5..sp._oral_taxon_356	Bacteria.TM7.TM7_.C.1..TM7_.O.1..TM7_.F.1..TM7_.G.4..sp._oral_taxon_355	Bacteria.TM7.TM7_.C.1..TM7_.O.1..TM7_.F.1..TM7_.G.3..sp._oral_taxon_351	Bacteria.TM7.TM7_.C.1..TM7_.O.1..TM7_.F.1..TM7_.G.2..sp._oral_taxon_350	Bacteria.TM7.TM7_.C.1..TM7_.O.1..TM7_.F.1..TM7_.G.1..sp._oral_taxon_488	Bacteria.TM7.TM7_.C.1..TM7_.O.1..TM7_.F.1..TM7_.G.1..sp._oral_taxon_353	Bacteria.TM7.TM7_.C.1..TM7_.O.1..TM7_.F.1..TM7_.G.1..sp._oral_taxon_352	Bacteria.TM7.TM7_.C.1..TM7_.O.1..TM7_.F.1..TM7_.G.1..sp._oral_taxon_349	Bacteria.TM7.TM7_.C.1..TM7_.O.1..TM7_.F.1..TM7_.G.1..sp._oral_taxon_348	Bacteria.TM7.TM7_.C.1..TM7_.O.1..TM7_.F.1..TM7_.G.1..sp._oral_taxon_347	Bacteria.TM7.TM7_.C.1..TM7_.O.1..TM7_.F.1..TM7_.G.1..sp._oral_taxon_346	Bacteria.Tenericutes.Mollicutes.Mycoplasmatales.Mycoplasmataceae.Mycoplasma.salivarium_oral_taxon_754	Bacteria.Tenericutes.Mollicutes.Mycoplasmatales.Mycoplasmataceae.Mycoplasma.pneumoniae_oral_taxon_732	Bacteria.Tenericutes.Mollicutes.Mycoplasmatales.Mycoplasmataceae.Mycoplasma.faucium_oral_taxon_606	Bacteria.Tenericutes.Mollicutes.Mollicutes_.O.2..Mollicutes_.F.2..Mollicutes_.G.2..sp._oral_taxon_906	Bacteria.Tenericutes.Mollicutes.Mollicutes_.O.1..Mollicutes_.F.1..Mollicutes_.G.1..sp._oral_taxon_504	Bacteria.Synergistetes.Synergistetes_.C.1..Synergistetes_.O.1..Synergistetes_.F.2..Fretibacterium.sp._oral_taxon_452	Bacteria.Synergistetes.Synergistetes_.C.1..Synergistetes_.O.1..Synergistetes_.F.2..Fretibacterium.sp._oral_taxon_362	Bacteria.Synergistetes.Synergistetes_.C.1..Synergistetes_.O.1..Synergistetes_.F.2..Fretibacterium.sp._oral_taxon_361	Bacteria.Synergistetes.Synergistetes_.C.1..Synergistetes_.O.1..Synergistetes_.F.2..Fretibacterium.sp._oral_taxon_360	Bacteria.Synergistetes.Synergistetes_.C.1..Synergistetes_.O.1..Synergistetes_.F.2..Fretibacterium.sp._oral_taxon_359	Bacteria.Synergistetes.Synergistetes_.C.1..Synergistetes_.O.1..Synergistetes_.F.2..Fretibacterium.fastidiosum_oral_taxon_363	Bacteria.Synergistetes.Synergistetes_.C.1..Synergistetes_.O.1..Synergistetes_.F.1..Pyramidobacter.piscolens_oral_taxon_357	Bacteria.Synergistetes.Synergistetes_.C.1..Synergistetes_.O.1..Synergistetes_.F.1..Jonquetella.anthropi_oral_taxon_777	Bacteria.SR1.SR1_.C.1..SR1_.O.1..SR1_.F.1..SR1_.G.1..sp._oral_taxon_875	Bacteria.SR1.SR1_.C.1..SR1_.O.1..SR1_.F.1..SR1_.G.1..sp._oral_taxon_874	Bacteria.SR1.SR1_.C.1..SR1_.O.1..SR1_.F.1..SR1_.G.1..sp._oral_taxon_345	Bacteria.Spirochaetes.Spirochaetes.Spirochaetales.Spirochaetaceae.Treponema.sp._oral_taxon_518	Bacteria.Spirochaetes.Spirochaetes.Spirochaetales.Spirochaetaceae.Treponema.sp._oral_taxon_490	Bacteria.Spirochaetes.Spirochaetes.Spirochaetales.Spirochaetaceae.Treponema.sp._oral_taxon_270	Bacteria.Spirochaetes.Spirochaetes.Spirochaetales.Spirochaetaceae.Treponema.sp._oral_taxon_269	Bacteria.Spirochaetes.Spirochaetes.Spirochaetales.Spirochaetaceae.Treponema.sp._oral_taxon_268	Bacteria.Spirochaetes.Spirochaetes.Spirochaetales.Spirochaetaceae.Treponema.sp._oral_taxon_265	Bacteria.Spirochaetes.Spirochaetes.Spirochaetales.Spirochaetaceae.Treponema.sp._oral_taxon_264	Bacteria.Spirochaetes.Spirochaetes.Spirochaetales.Spirochaetaceae.Treponema.sp._oral_taxon_263	Bacteria.Spirochaetes.Spirochaetes.Spirochaetales.Spirochaetaceae.Treponema.sp._oral_taxon_262	Bacteria.Spirochaetes.Spirochaetes.Spirochaetales.Spirochaetaceae.Treponema.sp._oral_taxon_260	Bacteria.Spirochaetes.Spirochaetes.Spirochaetales.Spirochaetaceae.Treponema.sp._oral_taxon_258	Bacteria.Spirochaetes.Spirochaetes.Spirochaetales.Spirochaetaceae.Treponema.sp._oral_taxon_257	Bacteria.Spirochaetes.Spirochaetes.Spirochaetales.Spirochaetaceae.Treponema.sp._oral_taxon_252	Bacteria.Spirochaetes.Spirochaetes.Spirochaetales.Spirochaetaceae.Treponema.sp._oral_taxon_239	Bacteria.Spirochaetes.Spirochaetes.Spirochaetales.Spirochaetaceae.Treponema.sp._oral_taxon_238	Bacteria.Spirochaetes.Spirochaetes.Spirochaetales.Spirochaetaceae.Treponema.sp._oral_taxon_237	Bacteria.Spirochaetes.Spirochaetes.Spirochaetales.Spirochaetaceae.Treponema.sp._oral_taxon_228	Bacteria.Spirochaetes.Spirochaetes.Spirochaetales.Spirochaetaceae.Treponema.sp._oral_taxon_226	Bacteria.Spirochaetes.Spirochaetes.Spirochaetales.Spirochaetaceae.Treponema.socranskii_ss_socranskii_oral_taxon_769	Bacteria.Spirochaetes.Spirochaetes.Spirochaetales.Spirochaetaceae.Treponema.socranskii_ss_buccale_oral_taxon_769	Bacteria.Spirochaetes.Spirochaetes.Spirochaetales.Spirochaetaceae.Treponema.socranskii_ss_04_oral_taxon_769
Bacteria.TM7.TM7_.C.1..TM7_.O.1..TM7_.F.2..TM7_.G.5..sp._oral_taxon_437	0	0.831928	0.292956	0.454626	0.396737	0.353624	0.393047	0.324111	0.546663	0.452382	0.0173861	0.435842	0.063332	0.118925	0.324901	0.279381	0.173216	0.0285654	0.330068	0.305404	0.170592	0.234656	0.311305	0.199889	0.0279618	0.116563	0.321641	0.304642	0.145128	0.116563	0.199385	0.335724	0.147652	0	0.22241	0.140941	0.240626	0.00265234	0.0698771	0.433423	0.324005	0.0027091	0.287866	0.116423	0.0739078	0.0132281	0.573106	0.472026	0.197745
Bacteria.TM7.TM7_.C.1..TM7_.O.1..TM7_.F.2..TM7_.G.5..sp._oral_taxon_356	0.831928	0	0.253644	0.420764	0.3513	0.313729	0.400931	0.260249	0.462258	0.427594	0.0139796	0.372319	0.057805	0.0936165	0.272686	0.209461	0.147576	0.0367498	0.254264	0.230947	0.168938	0.203864	0.240372	0.144136	0.0279857	0.141308	0.250087	0.271932	0.178058	0.141308	0.145361	0.22241	0.12681	0	0.184169	0.0849947	0.17776	0	0.070655	0.374825	0.312855	0	0.146131	0.0568666	0.071811	0.014006	0.603904	0.419707	0.137415
Bacteria.TM7.TM7_.C.1..TM7_.O.1..TM7_.F.1..TM7_.G.4..sp._oral_taxon_355	0.292956	0.253644	0	0.338602	0.292285	0.388655	0.188557	0.330308	0.444544	0.211523	0	0.352681	0.0554692	0.394962	0.393982	0.380584	0.185091	0	0.268152	0.280344	0.222073	0.150319	0.21388	0.194339	0.171361	0.145284	0.217207	0.325853	0.145284	0.145284	0.147654	0.185024	0.0554692	0	0.274839	0	0.328532	0	0.207889	0	0.22528	0	0.129555	0.300916	0.22683	0.171361	0.374691	0.359119	0.185024
Bacteria.TM7.TM7_.C.1..TM7_.O.1..TM7_.F.1..TM7_.G.3..sp._oral_taxon_351	0.454626	0.420764	0.338602	0	0.316727	0.270985	0.135349	0.269922	0.30667	0.381325	0	0.352328	0.204955	0.467895	0.265537	0.0628651	0.147888	0.0325753	0.166537	0.269372	0.205755	0.268896	0.19925	0.173343	0.360037	0.0357876	0.164703	0.248292	0.068363	0.0357876	0.150462	0.177301	0.271847	0	0.111772	0.0083711	0.193445	0.0529316	0.455928	0.290661	0.191436	0	0.137287	0.436021	0.564992	0.412969	0.431011	0.437869	0.313515
Bacteria.TM7.TM7_.C.1..TM7_.O.1..TM7_.F.1..TM7_.G.2..sp._oral_taxon_350	0.396737	0.3513	0.292285	0.316727	0	0.313844	0.531139	0.516419	0.552157	0.383493	0.0170598	0.244765	0.311557	0.075283	0.353387	0.183191	0.320141	0	0.109983	0.0931957	0.0492992	0.401068	0.0950015	0.146107	0.0170598	0.314092	0.46917	0.409775	0.314092	0.314092	0.100565	0.151903	0.334193	0	0.405625	0	0.0716586	0	0.0365278	0	0.286984	0	0.0971078	0.0915324	0.215774	1.11e-16	0.139136	0.345116	0.40309
Bacteria.TM7.TM7_.C.1..TM7_.O.1..TM7_.F.1..TM7_.G.1..sp._oral_taxon_488	0.353624	0.313729	0.388655	0.270985	0.313844	0	0.412276	0.470854	0.509327	0.29286	0.035701	0.41523	0	0.350473	0.246729	0.167799	0.0835832	0.178025	0.324346	0.243614	0.357394	0.196338	0.33859	0.453029	0.0954337	0.181092	0.297078	0.693988	0.359117	0.181092	0.62114	0.573266	0.242439	0	0.540979	0.0406651	0.263395	0.0557117	0.177696	0.0963768	0.411796	0.0109431	0.418984	0.425222	0.0653356	0.121047	0.347849	0.491577	0.363507
Bacteria.TM7.TM7_.C.1..TM7_.O.1..TM7_.F.1..TM7_.G.1..sp._oral_taxon_353	0.393047	0.400931	0.188557	0.135349	0.531139	0.412276	0	0.345551	0.498	0.393572	0.258613	0.316257	0.00539745	0.0996422	0.363025	0.287676	0.21228	0.0617663	0.307649	0.213583	0.381329	0.225046	0.299814	0.155971	0.168432	0.305357	0.335733	0.364071	0.367123	0.305357	0.156647	0.164067	0.132524	0	0.314962	0.0872989	0.2056	0.0200728	0.0733392	0.107372	0.500937	0.0298992	0.151995	0.0331452	0.0289377	0.0436131	0.224033	0.318041	0.0767686
Bacteria.TM7.TM7_.C.1..TM7_.O.1..TM7_.F.1..TM7_.G.1..sp._oral_taxon_352	0.324111	0.260249	0.330308	0.269922	0.516419	0.470854	0.345551	0	0.461028	0.16581	0	0.226374	0.105219	0.075283	0.150516	0.0206895	0.105219	0	0.218903	0.165347	0.0445376	0.222148	0.132378	0.271565	0	0.330705	0.347641	0.682728	0.330705	0.330705	0.249483	0.294421	0.192047	0	0.564755	0	0.193747	0.130434	0.166962	0.130434	0.219463	0	0.453784	0.23405	0.105219	0.130434	0.128864	0.314469	0.290702
Bacteria.TM7.TM7_.C.1..TM7_.O.1..TM7_.F.1..TM7_.G.1..sp._oral_taxon_349	0.546663	0.462258	0.444544	0.30667	0.552157	0.509327	0.498	0.461028	0	0.420605	0.12261	0.553368	0.136144	0.209991	0.566857	0.385697	0.394684	0.0121176	0.356665	0.278059	0.252274	0.33202	0.411456	0.278572	0.0606546	0.136929	0.44704	0.379341	0.149046	0.136929	0.261242	0.3932	0.21025	0.00786201	0.31621	0.0765141	0.320162	0	0.0949144	0.14143	0.45676	0.00143651	0.304693	0.217547	0.174409	0.0382654	0.290289	0.551506	0.327543
Bacteria.TM7.TM7_.C.1..TM7_.O.1..TM7_.F.1..TM7_.G.1..sp._oral_taxon_348	0.452382	0.427594	0.211523	0.381325	0.383493	0.29286	0.393572	0.16581	0.420605	0	0.0658679	0.387971	0.0147576	0.21467	0.43119	0.222322	0.192337	0.0797487	0.215875	0.274197	0.264835	0.144572	0.301157	0.130427	0.1394	0.0618443	0.550643	0.189571	0.141593	0.0618443	0.1401	0.155895	0.184717	0.00532636	0.0859174	0	0.136712	0.00914708	0.144068	0.2006	0.410466	0	0.0945343	0.134921	0.125605	0.119995	0.374319	0.398748	0.118579
Bacteria.TM7.TM7_.C.1..TM7_.O.1..TM7_.F.1..TM7_.G.1..sp._oral_taxon_347	0.0173861	0.0139796	0	0	0.0170598	0.035701	0.258613	0	0.12261	0.0658679	0	0.204799	0	0	0.182777	0	0	0	0.0123934	0	0.185683	0.0463121	0.165696	0.0816532	0.211527	0	0.121493	0	0	0	0.00903228	0.0654231	0.0401687	0	0	0	0.0611877	0	0	0.315949	0	0	0	0	0	1.11e-16	0.0317823	0.171267	0
Bacteria.TM7.TM7_.C.1..TM7_.O.1..TM7_.F.1..TM7_.G.1..sp._oral_taxon_346	0.435842	0.372319	0.352681	0.352328	0.244765	0.41523	0.316257	0.226374	0.553368	0.387971	0.204799	0	0.0764061	0.319924	0.54467	0.277297	0.354712	0.0739844	0.48641	0.312198	0.509342	0.39329	0.727952	0.220492	0.108455	0.038177	0.267216	0.251554	0.112161	0.038177	0.232206	0.38149	0.205358	0.0165461	0.126555	0.0933331	0.350356	0	0.133549	0.31288	0.499715	0.148836	0.332548	0.165279	0.153307	0.0769005	0.458953	0.582614	0.238769
Bacteria.Tenericutes.Mollicutes.Mycoplasmatales.Mycoplasmataceae.Mycoplasma.salivarium_oral_taxon_754	0.063332	0.057805	0.0554692	0.204955	0.311557	0	0.00539745	0.105219	0.136144	0.0147576	0	0.0764061	0	0	0.0880313	0	0.147888	0	0	0	0	0.382996	0.0333267	0.0375145	0	0	0	0.0510139	0	0	0	0.0603708	0.609014	0	0	0	0.0172548	0	0	0	0	0	0	0	0.215774	0	0.0438061	0.138481	0.416925
Bacteria.Tenericutes.Mollicutes.Mycoplasmatales.Mycoplasmataceae.Mycoplasma.pneumoniae_oral_taxon_732	0.118925	0.0936165	0.394962	0.467895	0.075283	0.350473	0.0996422	0.075283	0.209991	0.21467	0	0.319924	0	0	0.281076	0.202812	0.129621	0.161373	0.211251	0.249156	0.318226	0.0279741	0.250886	0.138327	0.500472	0	0.075283	0.17258	0.161373	0	0.254755	0.236656	0.161373	0	0.075283	0	0.252907	0	0.394625	0	0.217289	0	0.075283	0.52491	0.615026	0.615026	0.349334	0.356306	0.236656
Bacteria.Tenericutes.Mollicutes.Mycoplasmatales.Mycoplasmataceae.Mycoplasma.faucium_oral_taxon_606	0.324901	0.272686	0.393982	0.265537	0.353387	0.246729	0.363025	0.150516	0.566857	0.43119	0.182777	0.54467	0.0880313	0.281076	0	0.537807	0.389905	0	0.330103	0.271758	0.268305	0.182717	0.470651	0.0908928	0.106649	0	0.423225	0.113499	0	0	0.102352	0.26696	0.122348	0	0.0261091	0.115057	0.489094	0.0363759	0.189255	0.31043	0.453882	0	0.177542	0.132758	0.194681	0.143025	0.330403	0.363917	0.11414
Bacteria.Tenericutes.Mollicutes.Mollicutes_.O.2..Mollicutes_.F.2..Mollicutes_.G.2..sp._oral_taxon_906	0.279381	0.209461	0.380584	0.0628651	0.183191	0.167799	0.287676	0.0206895	0.385697	0.222322	0	0.277297	0	0.202812	0.537807	0	0.452252	0	0.376227	0.283578	0.178861	0.074903	0.38421	0.0479586	0.0338046	0	0.183191	0.0206895	0	0	0.0815	0.22583	0	0.251774	0.0206895	0.205141	0.643701	0	0.0746152	0.158673	0.354087	0	0.377539	0.054494	0.0338046	0.0338046	0.289407	0.16862	0.0206895
Bacteria.Tenericutes.Mollicutes.Mollicutes_.O.1..Mollicutes_.F.1..Mollicutes_.G.1..sp._oral_taxon_504	0.173216	0.147576	0.185091	0.147888	0.320141	0.0835832	0.21228	0.105219	0.394684	0.192337	0	0.354712	0.147888	0.129621	0.389905	0.452252	0	0	0.332391	0.0239428	0.452684	0.554721	0.322735	0.0375145	1.11e-16	0	0.172253	0.0510139	0	0	0	0.0603708	0.147888	0.160129	0	0	0.307005	0	0	0	0.448478	0.390109	0.262586	0	0.147888	1.11e-16	0.21676	0.249743	0.147888
Bacteria.Synergistetes.Synergistetes_.C.1..Synergistetes_.O.1..Synergistetes_.F.2..Fretibacterium.sp._oral_taxon_452	0.0285654	0.0367498	0	0.0325753	0	0.178025	0.0617663	0	0.0121176	0.0797487	0	0.0739844	0	0.161373	0	0	0	0	0.0325798	0.0260503	0.121097	0	0.0834263	0.0357751	0	0	0	0.0972972	0.214499	0	0.261185	0.172715	0.263989	0	0	0	0	0	0	0	0.0810374	0	0	0	0	0	0.125325	0.209095	0.397593
Bacteria.Synergistetes.Synergistetes_.C.1..Synergistetes_.O.1..Synergistetes_.F.2..Fretibacterium.sp._oral_taxon_362	0.330068	0.254264	0.268152	0.166537	0.109983	0.324346	0.307649	0.218903	0.356665	0.215875	0.0123934	0.48641	0	0.211251	0.330103	0.376227	0.332391	0.0325798	0	0.586098	0.474198	0.406995	0.68237	0.0747755	0.0537827	0.0894814	0.137895	0.170475	0.122061	0.0894814	0.120389	0.360594	0.131801	0	0.0920146	0.357217	0.416131	0.0458804	0.109924	0.204554	0.568402	0.202769	0.446315	0.0439225	0.0413893	0.0872698	0.314741	0.310169	0.035113
Bacteria.Synergistetes.Synergistetes_.C.1..Synergistetes_.O.1..Synergistetes_.F.2..Fretibacterium.sp._oral_taxon_361	0.305404	0.230947	0.280344	0.269372	0.0931957	0.243614	0.213583	0.165347	0.278059	0.274197	0	0.312198	0	0.249156	0.271758	0.283578	0.0239428	0.0260503	0.586098	0	0.278231	0.158381	0.449732	0.0837015	0.168781	0.0572383	0.0876203	0.113671	0.0832886	0.0572383	0.117243	0.381913	0.0785617	0	0.0876203	0.615879	0.29609	0	0.219284	0.158673	0.2523	0	0.314125	0.199163	0.168781	0.168781	0.162741	0.185228	0.0564323
Bacteria.Synergistetes.Synergistetes_.C.1..Synergistetes_.O.1..Synergistetes_.F.2..Fretibacterium.sp._oral_taxon_360	0.170592	0.168938	0.222073	0.205755	0.0492992	0.357394	0.381329	0.0445376	0.252274	0.264835	0.185683	0.509342	0	0.318226	0.268305	0.178861	0.452684	0.121097	0.474198	0.278231	0	0.541081	0.523598	0.148228	0.305417	0.0249448	0.0450742	0.138071	0.146042	0.0249448	0.206769	0.200892	0.177328	0	0.0284756	0.0719633	0.228532	0.0122982	0.159985	0.0885619	0.52332	0.383121	0.202434	0.127566	0.124035	0.136333	0.348984	0.359893	0.124628
Bacteria.Synergistetes.Synergistetes_.C.1..Synergistetes_.O.1..Synergistetes_.F.2..Fretibacterium.sp._oral_taxon_359	0.234656	0.203864	0.150319	0.268896	0.401068	0.196338	0.225046	0.222148	0.33202	0.144572	0.0463121	0.39329	0.382996	0.0279741	0.182717	0.074903	0.554721	0	0.406995	0.158381	0.541081	0	0.375502	0.0838267	0.0463121	0.0668757	0.0866582	0.137672	0.0668757	0.0668757	0.0671769	0.1073	0.473219	0	0.0668757	0.0469289	0.120286	0.0197824	0.0399036	0.0667114	0.363305	0.378859	0.207861	0	0.215774	0.0197824	0.204207	0.333174	0.382996
Bacteria.Synergistetes.Synergistetes_.C.1..Synergistetes_.O.1..Synergistetes_.F.2..Fretibacterium.fastidiosum_oral_taxon_363	0.311305	0.240372	0.21388	0.19925	0.0950015	0.33859	0.299814	0.132378	0.411456	0.301157	0.165696	0.727952	0.0333267	0.250886	0.470651	0.38421	0.322735	0.0834263	0.68237	0.449732	0.523598	0.375502	0	0.161609	0.0968258	0.0130933	0.188935	0.184195	0.0965196	0.0130933	0.194648	0.479679	0.216056	0.0405958	0.0390395	0.271556	0.451527	0.0284029	0.132005	0.313481	0.502682	0.164833	0.443448	0.0834807	0.0908611	0.0859373	0.36962	0.428524	0.142699
Bacteria.Synergistetes.Synergistetes_.C.1..Synergistetes_.O.1..Synergistetes_.F.1..Pyramidobacter.piscolens_oral_taxon_357	0.199889	0.144136	0.194339	0.173343	0.146107	0.453029	0.155971	0.271565	0.278572	0.130427	0.0816532	0.220492	0.0375145	0.138327	0.0908928	0.0479586	0.0375145	0.0357751	0.0747755	0.0837015	0.148228	0.0838267	0.161609	0	0.108922	0	0.099752	0.436412	0.0357751	0	0.716445	0.4493	0.113458	0	0.459249	0	0.0989277	0	0.063797	0	0.0630442	0	0.311664	0.577642	0.0647837	0.0272691	0.17619	0.250609	0.258772
Bacteria.Synergistetes.Synergistetes_.C.1..Synergistetes_.O.1..Synergistetes_.F.1..Jonquetella.anthropi_oral_taxon_777	0.0279618	0.0279857	0.171361	0.360037	0.0170598	0.0954337	0.168432	0	0.0606546	0.1394	0.211527	0.108455	0	0.500472	0.106649	0.0338046	1.11e-16	0	0.0537827	0.168781	0.305417	0.0463121	0.0968258	0.108922	0	0	0	0	0	0	0.0271309	1.11e-16	0.0401687	0	1.11e-16	0	0.0668771	0	0.358098	1.11e-16	0.0617698	0	0	0.449627	0.500472	0.500472	0.0636247	0.0921146	0
Bacteria.SR1.SR1_.C.1..SR1_.O.1..SR1_.F.1..SR1_.G.1..sp._oral_taxon_875	0.116563	0.141308	0.145284	0.0357876	0.314092	0.181092	0.305357	0.330705	0.136929	0.0618443	0	0.038177	0	0	0	0	0	0	0.0894814	0.0572383	0.0249448	0.0668757	0.0130933	0	0	0	0.117455	0.267229	0.785501	1	0	0	0	0	0.540751	0	0	0	0	0	0.0890286	0	0	0	0	0	0.0344207	0.0967219	0
Bacteria.SR1.SR1_.C.1..SR1_.O.1..SR1_.F.1..SR1_.G.1..sp._oral_taxon_874	0.321641	0.250087	0.217207	0.164703	0.46917	0.297078	0.335733	0.347641	0.44704	0.550643	0.121493	0.267216	0	0.075283	0.423225	0.183191	0.172253	0	0.137895	0.0876203	0.0450742	0.0866582	0.188935	0.099752	0	0.117455	0	0.356184	0.117455	0.117455	0.115185	0.165175	0.0343164	0	0.217207	0	0.191268	0.138978	0.175505	0.26047	0.425962	0	0.186596	0.099752	0	0.138978	0.0850578	0.285846	0.099752
Bacteria.SR1.SR1_.C.1..SR1_.O.1..SR1_.F.1..SR1_.G.1..sp._oral_taxon_345	0.304642	0.271932	0.325853	0.248292	0.409775	0.693988	0.364071	0.682728	0.379341	0.189571	0	0.251554	0.0510139	0.17258	0.113499	0.0206895	0.0510139	0.0972972	0.170475	0.113671	0.138071	0.137672	0.184195	0.436412	0	0.267229	0.356184	0	0.364526	0.267229	0.475853	0.511434	0.182627	0	0.630352	0	0.280776	0.221337	0.257865	0.200662	0.380751	0	0.398508	0.363123	0.0510139	0.221337	0.226161	0.346616	0.333794
Bacteria.Spirochaetes.Spirochaetes.Spirochaetales.Spirochaetaceae.Treponema.sp._oral_taxon_518	0.145128	0.178058	0.145284	0.068363	0.314092	0.359117	0.367123	0.330705	0.149046	0.141593	0	0.112161	0	0.161373	0	0	0	0.214499	0.122061	0.0832886	0.146042	0.0668757	0.0965196	0.0357751	0	0.785501	0.117455	0.364526	0	0.785501	0.214499	0.172715	0.214499	0	0.540751	0	0	0	0	0	0.170066	0	0	0	0	0	0.159745	0.305817	0.214499
Bacteria.Spirochaetes.Spirochaetes.Spirochaetales.Spirochaetaceae.Treponema.sp._oral_taxon_490	0.116563	0.141308	0.145284	0.0357876	0.314092	0.181092	0.305357	0.330705	0.136929	0.0618443	0	0.038177	0	0	0	0	0	0	0.0894814	0.0572383	0.0249448	0.0668757	0.0130933	0	0	1	0.117455	0.267229	0.785501	0	0	0	0	0	0.540751	0	0	0	0	0	0.0890286	0	0	0	0	0	0.0344207	0.0967219	0
Bacteria.Spirochaetes.Spirochaetes.Spirochaetales.Spirochaetaceae.Treponema.sp._oral_taxon_270	0.199385	0.145361	0.147654	0.150462	0.100565	0.62114	0.156647	0.249483	0.261242	0.1401	0.00903228	0.232206	0	0.254755	0.102352	0.0815	0	0.261185	0.120389	0.117243	0.206769	0.0671769	0.194648	0.716445	0.0271309	0	0.115185	0.475853	0.214499	0	0	0.591437	0.28565	0	0.459249	0.0427119	0.130647	0.0154327	0.0901804	0.0581447	0.157281	0	0.369809	0.568471	0.0180987	0.0335314	0.219195	0.35638	0.446668
Bacteria.Spirochaetes.Spirochaetes.Spirochaetales.Spirochaetaceae.Treponema.sp._oral_taxon_269	0.335724	0.22241	0.185024	0.177301	0.151903	0.573266	0.164067	0.294421	0.3932	0.155895	0.0654231	0.38149	0.0603708	0.236656	0.26696	0.22583	0.0603708	0.172715	0.360594	0.381913	0.200892	0.1073	0.479679	0.4493	1.11e-16	0	0.165175	0.511434	0.172715	0	0.591437	0	0.233086	0	0.37601	0.325481	0.25278	0	0.056649	0.224096	0.164337	0	0.51768	0.37601	0.0603708	1.11e-16	0.229083	0.414067	0.418568
Bacteria.Spirochaetes.Spirochaetes.Spirochaetales.Spirochaetaceae.Treponema.sp._oral_taxon_268	0.147652	0.12681	0.0554692	0.271847	0.334193	0.242439	0.132524	0.192047	0.21025	0.184717	0.0401687	0.205358	0.609014	0.161373	0.122348	0	0.147888	0.263989	0.131801	0.0785617	0.177328	0.473219	0.216056	0.113458	0.0401687	0	0.0343164	0.182627	0.214499	0	0.28565	0.233086	0	0	0	0	0.059917	0.0343164	0.0343164	0.0343164	0.115354	0	0.0868277	0	0.215774	0.0343164	0.207701	0.412996	0.680914
Bacteria.Spirochaetes.Spirochaetes.Spirochaetales.Spirochaetaceae.Treponema.sp._oral_taxon_265	0	0	0	0	0	0	0	0	0.00786201	0.00532636	0	0.0165461	0	0	0	0.251774	0.160129	0	0	0	0	0	0.0405958	0	0	0	0	0	0	0	0	0	0	0	0	0	0.199285	0	0	0	0	0	0.151709	0	0	0	0	0	0
Bacteria.Spirochaetes.Spirochaetes.Spirochaetales.Spirochaetaceae.Treponema.sp._oral_taxon_264	0.22241	0.184169	0.274839	0.111772	0.405625	0.540979	0.314962	0.564755	0.31621	0.0859174	0	0.126555	0	0.075283	0.0261091	0.0206895	0	0	0.0920146	0.0876203	0.0284756	0.0668757	0.0390395	0.459249	1.11e-16	0.540751	0.217207	0.630352	0.540751	0.540751	0.459249	0.37601	0	0	0	0	0.046058	0	0.0365278	0	0.0890286	0	0.311664	0.459249	0	1.11e-16	0.0782699	0.183999	0.185483
Bacteria.Spirochaetes.Spirochaetes.Spirochaetales.Spirochaetaceae.Treponema.sp._oral_taxon_263	0.140941	0.0849947	0	0.0083711	0	0.0406651	0.0872989	0	0.0765141	0	0	0.0933331	0	0	0.115057	0.205141	0	0	0.357217	0.615879	0.0719633	0.0469289	0.271556	0	0	0	0	0	0	0	0.0427119	0.325481	0	0	0	0	0.183234	0	0.0201212	0.158673	0.0832991	0	0.206016	0	0	0	0.0161028	0.0282804	0
Bacteria.Spirochaetes.Spirochaetes.Spirochaetales.Spirochaetaceae.Treponema.sp._oral_taxon_262	0.240626	0.17776	0.328532	0.193445	0.0716586	0.263395	0.2056	0.193747	0.320162	0.136712	0.0611877	0.350356	0.0172548	0.252907	0.489094	0.643701	0.307005	0	0.416131	0.29609	0.228532	0.120286	0.451527	0.0989277	0.0668771	0	0.191268	0.280776	0	0	0.130647	0.25278	0.059917	0.199285	0.046058	0.183234	0	0.217463	0.332643	0.375866	0.426996	0	0.467845	0.104589	0.075786	0.275994	0.341169	0.250426	0.0633127
Bacteria.Spirochaetes.Spirochaetes.Spirochaetales.Spirochaetaceae.Treponema.sp._oral_taxon_260	0.00265234	0	0	0.0529316	0	0.0557117	0.0200728	0.130434	0	0.00914708	0	0	0	0	0.0363759	0	0	0	0.0458804	0	0.0122982	0.0197824	0.0284029	0	0	0	0.138978	0.221337	0	0	0.0154327	0	0.0343164	0	0	0	0.217463	0	0.585253	0.200662	0.210684	0	0.0868439	0	0	0.29891	0.00678798	0.0143056	0
Bacteria.Spirochaetes.Spirochaetes.Spirochaetales.Spirochaetaceae.Treponema.sp._oral_taxon_258	0.0698771	0.070655	0.207889	0.455928	0.0365278	0.177696	0.0733392	0.166962	0.0949144	0.144068	0	0.133549	0	0.394625	0.189255	0.0746152	0	0	0.109924	0.219284	0.159985	0.0399036	0.132005	0.063797	0.358098	0	0.175505	0.257865	0	0	0.0901804	0.056649	0.0343164	0	0.0365278	0.0201212	0.332643	0.585253	0	0.220783	0.292575	0	0.143493	0.394625	0.358098	0.657007	0.091261	0.0793431	0.0365278
Bacteria.Spirochaetes.Spirochaetes.Spirochaetales.Spirochaetaceae.Treponema.sp._oral_taxon_257	0.433423	0.374825	0	0.290661	0	0.0963768	0.107372	0.130434	0.14143	0.2006	0.315949	0.31288	0	0	0.31043	0.158673	0	0	0.204554	0.158673	0.0885619	0.0667114	0.313481	0	1.11e-16	0	0.26047	0.200662	0	0	0.0581447	0.224096	0.0343164	0	0	0.158673	0.375866	0.200662	0.220783	0	0.283961	0	0.245517	0	0	0.200662	0.312721	0.254102	0
Bacteria.Spirochaetes.Spirochaetes.Spirochaetales.Spirochaetaceae.Treponema.sp._oral_taxon_252	0.324005	0.312855	0.22528	0.191436	0.286984	0.411796	0.500937	0.219463	0.45676	0.410466	0	0.499715	0	0.217289	0.453882	0.354087	0.448478	0.0810374	0.568402	0.2523	0.52332	0.363305	0.502682	0.0630442	0.0617698	0.0890286	0.425962	0.380751	0.170066	0.0890286	0.157281	0.164337	0.115354	0	0.0890286	0.0832991	0.426996	0.210684	0.292575	0.283961	0	0.201744	0.281021	0.0617698	0.0617698	0.272454	0.288006	0.295522	0.0810374
Bacteria.Spirochaetes.Spirochaetes.Spirochaetales.Spirochaetaceae.Treponema.sp._oral_taxon_239	0.0027091	0	0	0	0	0.0109431	0.0298992	0	0.00143651	0	0	0.148836	0	0	0	0	0.390109	0	0.202769	0	0.383121	0.378859	0.164833	0	0	0	0	0	0	0	0	0	0	0	0	0	0	0	0	0	0.201744	0	0.110878	0	0	0	0.0433329	0	0
Bacteria.Spirochaetes.Spirochaetes.Spirochaetales.Spirochaetaceae.Treponema.sp._oral_taxon_238	0.287866	0.146131	0.129555	0.137287	0.0971078	0.418984	0.151995	0.453784	0.304693	0.0945343	0	0.332548	0	0.075283	0.177542	0.377539	0.262586	0	0.446315	0.314125	0.202434	0.207861	0.443448	0.311664	0	0	0.186596	0.398508	0	0	0.369809	0.51768	0.0868277	0.151709	0.311664	0.206016	0.467845	0.0868439	0.143493	0.245517	0.281021	0.110878	0	0.311664	0	0.0868439	0.110073	0.140809	0.185483
Bacteria.Spirochaetes.Spirochaetes.Spirochaetales.Spirochaetaceae.Treponema.sp._oral_taxon_237	0.116423	0.0568666	0.300916	0.436021	0.0915324	0.425222	0.0331452	0.23405	0.217547	0.134921	0	0.165279	0	0.52491	0.132758	0.054494	0	0	0.0439225	0.199163	0.127566	0	0.0834807	0.577642	0.449627	0	0.099752	0.363123	0	0	0.568471	0.37601	0	0	0.459249	0	0.104589	0	0.394625	0	0.0617698	0	0.311664	0	0.449627	0.449627	0.0756915	0.0956661	0.185483
Bacteria.Spirochaetes.Spirochaetes.Spirochaetales.Spirochaetaceae.Treponema.sp._oral_taxon_228	0.0739078	0.071811	0.22683	0.564992	0.215774	0.0653356	0.0289377	0.105219	0.174409	0.125605	0	0.153307	0.215774	0.615026	0.194681	0.0338046	0.147888	0	0.0413893	0.168781	0.124035	0.215774	0.0908611	0.0647837	0.500472	0	0	0.0510139	0	0	0.0180987	0.0603708	0.215774	0	0	0	0.075786	0	0.358098	0	0.0617698	0	0	0.449627	0	0.70109	0.0756485	0.14687	0.215774
Bacteria.Spirochaetes.Spirochaetes.Spirochaetales.Spirochaetaceae.Treponema.sp._oral_taxon_226	0.0132281	0.014006	0.171361	0.412969	1.11e-16	0.121047	0.0436131	0.130434	0.0382654	0.119995	1.11e-16	0.0769005	0	0.615026	0.143025	0.0338046	1.11e-16	0	0.0872698	0.168781	0.136333	0.0197824	0.0859373	0.0272691	0.500472	0	0.138978	0.221337	0	0	0.0335314	1.11e-16	0.0343164	0	1.11e-16	0	0.275994	0.29891	0.657007	0.200662	0.272454	0	0.0868439	0.449627	0.70109	0	0.0386304	0.0226941	0
Bacteria.Spirochaetes.Spirochaetes.Spirochaetales.Spirochaetaceae.Treponema.socranskii_ss_socranskii_oral_taxon_769	0.573106	0.603904	0.374691	0.431011	0.139136	0.347849	0.224033	0.128864	0.290289	0.374319	0.0317823	0.458953	0.0438061	0.349334	0.330403	0.289407	0.21676	0.125325	0.314741	0.162741	0.348984	0.204207	0.36962	0.17619	0.0636247	0.0344207	0.0850578	0.226161	0.159745	0.0344207	0.219195	0.229083	0.207701	0	0.0782699	0.0161028	0.341169	0.00678798	0.091261	0.312721	0.288006	0.0433329	0.110073	0.0756915	0.0756485	0.0386304	0	0.545699	0.21298
Bacteria.Spirochaetes.Spirochaetes.Spirochaetales.Spirochaetaceae.Treponema.socranskii_ss_buccale_oral_taxon_769	0.472026	0.419707	0.359119	0.437869	0.345116	0.491577	0.318041	0.314469	0.551506	0.398748	0.171267	0.582614	0.138481	0.356306	0.363917	0.16862	0.249743	0.209095	0.310169	0.185228	0.359893	0.333174	0.428524	0.250609	0.0921146	0.0967219	0.285846	0.346616	0.305817	0.0967219	0.35638	0.414067	0.412996	0	0.183999	0.0282804	0.250426	0.0143056	0.0793431	0.254102	0.295522	0	0.140809	0.0956661	0.14687	0.0226941	0.545699	0	0.434854
Bacteria.Spirochaetes.Spirochaetes.Spirochaetales.Spirochaetaceae.Treponema.socranskii_ss_04_oral_taxon_769	0.197745	0.137415	0.185024	0.313515	0.40309	0.363507	0.0767686	0.290702	0.327543	0.118579	0	0.238769	0.416925	0.236656	0.11414	0.0206895	0.147888	0.397593	0.035113	0.0564323	0.124628	0.382996	0.142699	0.258772	0	0	0.099752	0.333794	0.214499	0	0.446668	0.418568	0.680914	0	0.185483	0	0.0633127	0	0.0365278	0	0.0810374	0	0.185483	0.185483	0.215774	0	0.21298	0.434854	0
Bacteria.Spirochaetes.Spirochaetes.Spirochaetales.Spirochaetaceae.Treponema.socranskii_oral_taxon_769	0.311346	0.28369	0.499322	0.335654	0.135217	0.443951	0.316995	0.164129	0.395132	0.343906	0.0925564	0.676332	0.029023	0.412277	0.496322	0.449338	0.283285	0.110709	0.477585	0.265641	0.542696	0.297474	0.597397	0.219422	0.142878	0.0202711	0.166558	0.261426	0.13098	0.0202711	0.264848	0.320655	0.214217	0.0174585	0.089134	0.0806076	0.50006	0.0459722	0.187008	0.204223	0.471322	0.107182	0.320083	0.15325	0.11341	0.130359	0.600665	0.527237	0.208595
Bacteria.Spirochaetes.Spirochaetes.Spirochaetales.Spirochaetaceae.Treponema.pectinovorum_oral_taxon_725	0.134413	0.0796104	0.116169	0.108559	0.0915324	0.299797	0.185093	0.116169	0.163591	0.103822	0.472525	0.162363	0	0.236656	0.0498883	0.0206895	1.11e-16	0.249015	0.035113	0.0564323	0.124628	0	0.109373	0.151944	1.11e-16	0	0.099752	0.213466	0.214499	0	0.365184	0.288884	0.249015	0	0.116169	0	0.092667	0	0.0365278	1.11e-16	0.0810374	0	0.116169	0.116169	0	1.11e-16	0.169174	0.296373	0.365184
Bacteria.Spirochaetes.Spirochaetes.Spirochaetales.Spirochaetaceae.Treponema.parvum_oral_taxon_724	0.309136	0.27637	0.274839	0.152718	0.405625	0.64259	0.462079	0.564755	0.385215	0.165666	0	0.404827	0	0.183175	0.0815605	0.0761409	0.179065	0.107892	0.359111	0.169122	0.370884	0.29287	0.342751	0.337773	0	0.355594	0.217207	0.666524	0.463486	0.355594	0.452601	0.465341	0.107892	0	0.657591	0.0554514	0.101509	0	0.056649	0.0554514	0.404583	0.179065	0.468327	0.301998	0	0	0.245597	0.320172	0.293374
Bacteria.Spirochaetes.Spirochaetes.Spirochaetales.Spirochaetaceae.Treponema.maltophilum_oral_taxon_664	0.389006	0.339897	0.414427	0.457414	0.161856	0.440192	0.266171	0.194958	0.328649	0.438894	0.0693123	0.622214	0.0238836	0.424286	0.37328	0.306322	0.328079	0.113881	0.438962	0.215234	0.518656	0.288859	0.542038	0.246556	0.156117	0.0250221	0.159748	0.280929	0.138903	0.0250221	0.258466	0.239786	0.223576	0.0517208	0.115338	0.0117059	0.436727	0.0444107	0.179449	0.21648	0.42128	0.122853	0.320357	0.17712	0.110688	0.131215	0.680852	0.599959	0.22808
Bacteria.Spirochaetes.Spirochaetes.Spirochaetales.Spirochaetaceae.Treponema.denticola_oral_taxon_584	0.0418503	0.0507559	0.171361	0.244775	0	0.254303	0.115206	0	0.0518196	0.190597	0	0.299721	0	0.373573	0.106649	0.0338046	0.231018	0.556782	0.276738	0.194831	0.47615	0.231018	0.305794	0.0630442	0.2122	0	0	0.0972972	0.214499	0	0.279284	0.172715	0.263989	0	0	0	0.0585312	0	0.2122	0	0.344551	0.231018	0.110878	0.2122	0.2122	0.2122	0.2005	0.217484	0.397593
Bacteria.Spirochaetes.Spirochaetes.Spirochaetales.Spirochaetaceae.Treponema.amylovorum_oral_taxon_541	0.138213	0.107596	0.138677	0.223844	0.0933841	0.317233	0.207119	0.182662	0.150533	0.203874	0.0622358	0.393053	0	0.219439	0.124838	0.054494	0.390109	0.0818028	0.337545	0.118786	0.605342	0.444954	0.397811	0.201604	0.124589	0	0.182662	0.264464	0.0818028	0	0.200691	0.158127	0.156288	0	0.0763243	0	0.219272	0.106337	0.205218	0.106337	0.450888	0.610947	0.274046	0.138677	0.0623532	0.168691	0.239397	0.243057	0.158127
Bacteria.Proteobacteria.Gammaproteobacteria.Xanthomonadales.Xanthomonadaceae.Stenotrophomonas.maltophilia_oral_taxon_663	0.277402	0.155841	0.300916	0.315802	0.108592	0.551697	0.259302	0.33553	0.31645	0.17262	0.118785	0.290167	0	0.253798	0.284191	0.255106	0	0	0.302809	0.399775	0.330612	0.113023	0.351787	0.50953	0.297301	0	0.201232	0.464602	0	0	0.485883	0.576622	0.074485	0	0.400607	0.200612	0.397649	0.10148	0.336644	0.260153	0.246549	0	0.599121	0.579123	0.178515	0.279995	0.130365	0.221978	0.185483
Bacteria.Proteobacteria.Gammaproteobacteria.Pseudomonadales.Pseudomonadaceae.Pseudomonas.stutzeri_oral_taxon_477	0.105848	0.0428606	0.129555	0.075984	0.0915324	0.359886	0.0096049	0.23405	0.179281	0.024073	0	0.0883784	0	0.075283	0.0261091	0.0206895	0	0	0.00253316	0.030382	0.00353084	0	0.0259463	0.817788	0	0	0.099752	0.363123	0	0	0.653539	0.37601	0	0	0.459249	0	0.046058	0	0.0365278	0	0	0	0.311664	0.550373	0	0	0.0438491	0.0872776	0.185483
Bacteria.Proteobacteria.Gammaproteobacteria.Pseudomonadales.Pseudomonadaceae.Pseudomonas.pseudoalcaligenes_oral_taxon_740	0.378028	0.254376	0.110293	0.11693	0.351715	0.353142	0.34727	0.110293	0.363841	0.392581	0	0.274864	0	0.236656	0.380413	0.388332	0.172253	0.23642	0.39233	0.42096	0.196591	0.0469289	0.380929	0.146068	1.11e-16	0	0.388511	0.20759	0.214499	0	0.389425	0.608489	0.23642	0	0.110293	0.364528	0.229292	0	0.056649	0.158673	0.362292	0	0.316309	0.110293	0	1.11e-16	0.185277	0.324653	0.346713
Bacteria.Proteobacteria.Gammaproteobacteria.Pseudomonadales.Pseudomonadaceae.Pseudomonas.fluorescens_oral_taxon_612	0.350748	0.280581	0.324789	0.439873	0.322797	0.57945	0.365694	0.304454	0.567675	0.3533	0.133956	0.560405	0.169615	0.371344	0.398539	0.183677	0.287364	0.177926	0.25141	0.245721	0.446159	0.374304	0.433539	0.327932	0.161942	0.00507718	0.182246	0.347546	0.183003	0.00507718	0.437835	0.477167	0.407234	0.0131182	0.17971	0.0510671	0.302525	0.0195244	0.185375	0.108496	0.344834	0.0613607	0.319703	0.283835	0.278817	0.128726	0.392914	0.575866	0.522174
Bacteria.Proteobacteria.Gammaproteobacteria.Pseudomonadales.Pseudomonadaceae.Pseudomonas.aeruginosa_oral_taxon_536	0.151799	0.0935901	0.129555	0.108559	0.108592	0.55448	0.216262	0.23405	0.213788	0.132374	0.211527	0.193918	0	0.236656	0.0261091	0.0206895	0	0.371219	0.0475064	0.0564323	0.306011	0.0463121	0.148664	0.463786	0.282424	0	0.099752	0.443655	0.214499	0	0.616575	0.519072	0.304158	0	0.346357	0	0.0544038	0	0.0365278	0	0.0810374	0	0.311664	0.346357	0	0	0.200956	0.380099	0.556701
Bacteria.Proteobacteria.Gammaproteobacteria.Pseudomonadales.Moraxellaceae.Moraxella.osloensis_oral_taxon_711	0.264174	0.141835	0.129555	0.0843551	0.108592	0.43065	0.241795	0.23405	0.278184	0.0526249	0.2055	0.213266	0	0.075283	0.141166	0.22583	0	0	0.372144	0.446854	0.256877	0.093241	0.336794	0.459681	0.2055	0	0.099752	0.363123	0	0	0.429772	0.701491	0.0401687	0	0.378028	0.416472	0.237638	0	0.056649	0.158673	0.0832991	0	0.51768	0.378028	0	0	0.0917343	0.199284	0.185483
Bacteria.Proteobacteria.Gammaproteobacteria.Pseudomonadales.Moraxellaceae.Moraxella.catarrhalis_oral_taxon_833	0.140872	0.126038	0.068596	0.108106	0.282443	0.143208	0.284373	0.0617707	0.226879	0.496005	0	0.138208	0	0.0463351	0.321958	0.196306	0.222697	0	0.153604	0.068596	0.131338	0.0924875	0.138276	0.0272691	0.0463351	0.0222608	0.584093	0.0617707	0.0222608	0.0222608	0.0335314	0	0.0343164	0	0.0222608	0	0.085845	0.0395099	0.085845	0.0395099	0.356506	0.0504442	0.0899541	0.0463351	0.0463351	0.085845	0.104224	0.0449549	0
Bacteria.Proteobacteria.Gammaproteobacteria.Pseudomonadales.Moraxellaceae.Acinetobacter.sp._oral_taxon_408	0.333037	0.250396	0.308182	0.351179	0.226667	0.617966	0.253399	0.469703	0.529326	0.238316	0.0495391	0.521747	0.118075	0.305114	0.384611	0.258979	0.230011	0.106674	0.297077	0.241085	0.362912	0.253748	0.481073	0.404805	0.0993119	0	0.252199	0.601378	0.106674	0	0.460126	0.546158	0.295136	0.047102	0.268177	0.0974677	0.525798	0.18489	0.304781	0.295827	0.47583	0.00491787	0.504508	0.331418	0.181317	0.248132	0.345678	0.472456	0.410232
Bacteria.Proteobacteria.Gammaproteobacteria.Pseudomonadales.Moraxellaceae.Acinetobacter.baumannii_oral_taxon_554	0.220444	0.155082	0.404469	0.169862	0.108592	0.576243	0.20318	0.353698	0.359605	0.141521	0.045513	0.349166	0	0.384974	0.329731	0.357095	0.129621	0.23929	0.289627	0.141867	0.313494	0.140198	0.322538	0.304551	0.045513	0	0.23873	0.476089	0.214499	0	0.52973	0.45747	0.313775	0	0.223263	0.0614919	0.478112	0.155529	0.212178	0.217021	0.372539	0	0.371599	0.223263	0	0.155529	0.444619	0.495734	0.424773
Bacteria.Proteobacteria.Gammaproteobacteria.Pasteurellales.Pasteurellaceae.Terrahaemophilus.aromaticivorans_oral_taxon_826	0.101112	0.095751	0.0201652	0.0814679	0.0555011	0.142549	0.142619	0.1463	0.111183	0.0842577	0.00613334	0.236688	0	0.0122358	0.115974	0.0816597	0.433566	0	0.304938	0.060489	0.442112	0.446895	0.26192	0.0122358	0.00550156	0.00792938	0.167205	0.131943	0.00792938	0.00792938	0.0536354	0.0327011	0.0486734	0.00819506	0.0146636	0.0259668	0.169811	0.11728	0.149637	0.143246	0.393683	0.772641	0.252975	0.0122358	0.00550156	0.122781	0.0863888	0.071383	0.00673426
Bacteria.Proteobacteria.Gammaproteobacteria.Pasteurellales.Pasteurellaceae.Haemophilus.sp._oral_taxon_036	0.102674	0.089771	0	0	0.260183	0.0241595	0.1886	0	0.164917	0.418262	0	0.0191679	0	0	0.239247	0.162502	0.172253	0	0	0	0	0	0	0	0	0	0.522323	0	0	0	0	0	0	0	0	0	0	0	0	0	0.197956	0	0	0	0	0	0	0	0
Bacteria.Proteobacteria.Gammaproteobacteria.Pasteurellales.Pasteurellaceae.Haemophilus.sp._oral_taxon_035	0.063332	0.057805	0.0554692	0.204955	0.311557	0	0.00539745	0.105219	0.136144	0.0147576	0	0.0764061	1	0	0.0880313	0	0.147888	0	0	0	0	0.382996	0.0333267	0.0375145	0	0	0	0.0510139	0	0	0	0.0603708	0.609014	0	0	0	0.0172548	0	0	0	0	0	0	0	0.215774	0	0.0438061	0.138481	0.416925
Bacteria.Proteobacteria.Gammaproteobacteria.Pasteurellales.Pasteurellaceae.Haemophilus.parainfluenzae_oral_taxon_718	0.0592493	0.0575715	0.266952	0.0824063	0.0208217	0.287279	0.126074	0.049831	0.126563	0.115044	0	0.353944	0	0.330513	0.255585	0.317496	0.4766	0.357061	0.40164	0.0708148	0.502791	0.344058	0.42206	0.0565968	0	0	0.049831	0.147128	0.214499	0	0.29744	0.193536	0.292998	0.0506766	0.0208217	0	0.307195	0.0290093	0.049831	0.0290093	0.386272	0.296302	0.211386	0.0208217	0	0.0290093	0.41704	0.355484	0.377882
Bacteria.Proteobacteria.Gammaproteobacteria.Pasteurellales.Pasteurellaceae.Haemophilus.haemolyticus_oral_taxon_851	0.11325	0.103777	0.171361	0.175614	0.260183	0.0894952	0.212141	0	0.211044	0.534437	0	0.112614	0	0.175614	0.345896	0.44808	0.332382	0	0.0413893	0.168781	0.124035	0	0.0981302	0.0272691	0.175614	0	0.522323	0	0	0	0.0180987	0	0	0.261592	0	0	0.257816	0	0.175614	0	0.259725	0	0.151709	0.175614	0.175614	0.175614	0.0318424	0.00838843	0
Bacteria.Proteobacteria.Gammaproteobacteria.Pasteurellales.Pasteurellaceae.Aggregatibacter.sp._oral_taxon_898	0.108036	0.089771	0	0.0529316	0.260183	0.0908143	0.238572	0.130434	0.208043	0.44974	0.0416901	0.091302	0	0	0.317313	0.162502	0.202697	0	0.0763244	1.11e-16	0.0470425	0.0502264	0.100537	0	1.11e-16	0	0.583945	0.221337	0	0	0.0154327	0.0416901	0.0343164	0	1.11e-16	0	0.223696	0.524589	0.524589	0.242352	0.439084	0.030444	0.117288	1.11e-16	0	0.29891	0.0372319	0.0559957	0
Bacteria.Proteobacteria.Gammaproteobacteria.Pasteurellales.Pasteurellaceae.Aggregatibacter.sp._oral_taxon_513	0.22625	0.251773	0.193723	0.137159	0.284807	0.315006	0.358167	0.345443	0.298334	0.19197	0.0485621	0.122331	0	0.04844	0.177843	0.364042	0.229928	0	0.159675	0.105678	0.0625537	0.0866582	0.129818	0.04844	0.0217799	0.188348	0.352891	0.436345	0.188348	0.188348	0.0601914	0.02666	0.0343164	0.291988	0.215008	0	0.511797	0.352863	0.401303	0.200662	0.391292	0	0.265212	0.04844	0.0217799	0.32069	0.0896487	0.146076	0.02666
Bacteria.Proteobacteria.Gammaproteobacteria.Pasteurellales.Pasteurellaceae.Aggregatibacter.sp._oral_taxon_512	0.250976	0.220918	0.27135	0.144347	0.388411	0.485183	0.368249	0.422944	0.282975	0.170992	0	0.217086	0	0.236656	0.0261091	0.272463	0.160129	0.27023	0.124594	0.113671	0.149573	0.0668757	0.163062	0.161841	1.11e-16	0.296878	0.217207	0.490593	0.511377	0.296878	0.387252	0.298781	0.263989	0.306825	0.422944	0	0.245343	0	0.0365278	0	0.170066	0	0.277775	0.126066	0	1.11e-16	0.203595	0.393095	0.396297
Bacteria.Proteobacteria.Gammaproteobacteria.Pasteurellales.Pasteurellaceae.Aggregatibacter.sp._oral_taxon_458	0.30685	0.224528	0.393152	0.27663	0.297007	0.453219	0.299635	0.365589	0.555904	0.373481	0.0407556	0.375018	0	0.281509	0.437052	0.43808	0.3921	0.01026	0.270507	0.22349	0.235078	0.123146	0.291645	0.205053	0.101667	0.0676304	0.467523	0.465478	0.0778903	0.0676304	0.211316	0.201103	0.0445763	0.151442	0.235155	0	0.591463	0.220063	0.358258	0.22398	0.571185	0.00851408	0.414324	0.269191	0.101667	0.32173	0.229974	0.30548	0.177784
Bacteria.Proteobacteria.Gammaproteobacteria.Pasteurellales.Pasteurellaceae.Aggregatibacter.segnis_oral_taxon_762	0.33698	0.315757	0.229768	0.198455	0.556808	0.445698	0.594048	0.457553	0.431963	0.348074	0.0236216	0.234401	0	0.181237	0.259732	0.349718	0.326367	0.0992774	0.179193	0.122388	0.148769	0.0923489	0.200182	0.11661	0.00302692	0.418818	0.40921	0.491374	0.518096	0.418818	0.197586	0.179126	0.133594	0.15781	0.496626	0.00204096	0.285247	0.04904	0.0906357	0.051081	0.392731	0	0.280597	0.0808347	0.00302692	0.0520669	0.193053	0.29683	0.177085
Bacteria.Proteobacteria.Gammaproteobacteria.Pasteurellales.Pasteurellaceae.Aggregatibacter.paraphrophilus_oral_taxon_720	0.146575	0.126542	0.0532593	0.10797	0.139853	0.171804	0.324521	0.102602	0.196671	0.209274	0.213675	0.110409	0	0.0557877	0.216117	0.165144	0.125082	0.00252834	0.113096	0.059686	0.253367	0.0746405	0.12738	0.11381	0.545781	0	0.223036	0.10513	0.00252834	0	0.0513494	0.0087857	0.0770134	0	0.00235901	0.00389836	0.167895	0.100242	0.152753	0.104141	0.278004	0	0.0931013	0.0486117	0.0462527	0.146495	0.083846	0.119854	0.00488735
Bacteria.Proteobacteria.Gammaproteobacteria.Pasteurellales.Pasteurellaceae.Aggregatibacter.aphrophilus_oral_taxon_545	0.105326	0.089771	0	0.0529316	0.260183	0.0798712	0.208673	0.130434	0.164917	0.394288	0	0.0191679	0	0	0.275623	0.162502	0.172253	0	0.0458804	0	0.0122982	0.0197824	0.0284029	0	1.11e-16	0	0.524118	0.221337	0	0	0.0154327	0	0.0343164	0	0	0	0.217463	0.614859	0.585253	0.200662	0.40864	0	0.0868439	0	0	0.29891	0.00678798	0.0143056	0
Bacteria.Proteobacteria.Gammaproteobacteria.Pasteurellales.Pasteurellaceae.Aggregatibacter.actinomycetemcomitans_oral_taxon_531	0.00265234	0	0	0.0529316	0	0.0557117	0.0200728	0.130434	0	0.00914708	0	0	0	0	0.0363759	0	0	0	0.0458804	0	0.0122982	0.0197824	0.0284029	0	0	0	0.138978	0.221337	0	0	0.0154327	0	0.0343164	0	0	0	0.217463	1	0.585253	0.200662	0.210684	0	0.0868439	0	0	0.29891	0.00678798	0.0143056	0
Bacteria.Proteobacteria.Gammaproteobacteria.Enterobacteriales.Enterobacteriaceae.Yersinia.pestis_oral_taxon_827	0.289344	0.19964	0.120502	0.272514	0.228271	0.191507	0.228431	0.300686	0.30008	0.0765296	0.106057	0.266327	0.146179	0.0650325	0.265573	0.22583	0.146179	0	0.418024	0.531903	0.193849	0.259202	0.398523	0.1842	0.106057	0	0.20401	0.297257	0	0	0.132209	0.450884	0.220664	0	0.0650325	0.501521	0.436104	0.181211	0.23786	0.339884	0.26451	0	0.357892	0.0650325	0.146179	0.181211	0.142328	0.329826	0.211211
Bacteria.Proteobacteria.Gammaproteobacteria.Enterobacteriales.Enterobacteriaceae.Klebsiella.pneumoniae_oral_taxon_731	0.105848	0.0428606	0.129555	0.075984	0.0915324	0.359886	0.0096049	0.23405	0.179281	0.024073	0	0.0883784	0	0.075283	0.0261091	0.0206895	0	0	0.00253316	0.030382	0.00353084	0	0.0259463	0.817788	0	0	0.099752	0.363123	0	0	0.653539	0.37601	0	0	0.459249	0	0.046058	0	0.0365278	0	0	0	0.311664	0.550373	0	0	0.0438491	0.0872776	0.185483
Bacteria.Proteobacteria.Gammaproteobacteria.Enterobacteriales.Enterobacteriaceae.Escherichia.coli_oral_taxon_574	0.102473	0.108561	0.14198	0.238101	0.119015	0.24336	0.090704	0.105219	0.169398	0.181017	0	0.227291	0.119015	0.247885	0.174542	0.0338046	0.119015	0.794474	0.0739692	0.112561	0.207608	0.119015	0.174287	0.100559	0.0865111	0	0	0.148311	0.214499	0	0.279284	0.233086	0.383004	0	0	0	0.075786	0	0.0865111	0	0.142807	0	0	0.0865111	0.205526	0.0865111	0.200973	0.336498	0.516607
Bacteria.Proteobacteria.Gammaproteobacteria.Enterobacteriales.Enterobacteriaceae.Enterobacter.sakazakii_oral_taxon_753	0.191006	0.124612	0.129555	0.0843551	0.108592	0.43065	0.222268	0.23405	0.269443	0.0526249	0.211527	0.187706	0	0.075283	0.0938813	0.0884617	0	0	0.0826988	0.0981542	0.252686	0.093241	0.13301	0.512269	0.499528	0	0.099752	0.363123	0	0	0.48236	0.443782	0.0401687	0	0.430615	0.0677722	0.122176	0	0.056649	0.0677722	0.0677722	0	0.379437	0.430615	0	0	0.0917343	0.199284	0.185483
Bacteria.Proteobacteria.Gammaproteobacteria.Enterobacteriales.Enterobacteriaceae.Enterobacter.hormaechei_oral_taxon_634	0.140941	0.0849947	0	0.0083711	0	0.0406651	0.0872989	0	0.0765141	0	0	0.0933331	0	0	0.115057	0.205141	0	0	0.357217	0.615879	0.0719633	0.0469289	0.271556	0	0	0	0	0	0	0	0.0427119	0.325481	0	0	0	1	0.183234	0	0.0201212	0.158673	0.0832991	0	0.206016	0	0	0	0.0161028	0.0282804	0
Bacteria.Proteobacteria.Gammaproteobacteria.Cardiobacteriales.Cardiobacteriaceae.Cardiobacterium.valvulum_oral_taxon_540	0.236479	0.153436	0.16676	0.137287	0.351715	0.270069	0.243813	0.262624	0.362977	0.456809	0	0.182101	0	0.112487	0.359741	0.425044	0.369586	0	0.106423	0.0751293	0.0738381	0.068561	0.152954	0.132189	0	0	0.72571	0.263739	0	0	0.168426	0.152994	0.0343164	0.183844	0.132189	0.0208045	0.419461	0.13155	0.188199	0.152355	0.387515	0	0.391546	0.132189	0	0.13155	0.103944	0.159592	0.132189
Bacteria.Proteobacteria.Gammaproteobacteria.Cardiobacteriales.Cardiobacteriaceae.Cardiobacterium.hominis_oral_taxon_633	0.087766	0.0772065	0.142736	0.0529316	0.0802867	0.15845	0.232922	0.130434	0.177803	0.106252	0.19692	0.161025	0	0.142736	0.242339	0.26474	0.251625	0	0.193022	0.0239428	0.263243	0.0940686	0.19227	0.0816532	0.19692	0	0.202204	0.221337	0	0	0.024465	1.11e-16	0.074485	0.0587768	1.11e-16	0	0.427322	0.53834	0.53834	0.200662	0.348393	0	0.145621	1.11e-16	0	0.29891	0.181306	0.209293	0
Bacteria.Proteobacteria.Epsilonproteobacteria.Campylobacterales.Helicobacteraceae.Helicobacter.pylori_oral_taxon_812	0.364958	0.319919	0.382306	0.463538	0.297605	0.478841	0.434226	0.428039	0.329487	0.276287	0	0.344447	0	0.404247	0.284191	0.235341	0	0.0703746	0.392711	0.463298	0.307146	0.133587	0.376198	0.128706	0.268211	0.231943	0.322094	0.550942	0.302318	0.231943	0.212279	0.316883	0.104691	0	0.297605	0.180847	0.468399	0.182963	0.507823	0.341636	0.487435	0	0.333352	0.333873	0.268211	0.451174	0.203378	0.283732	0.136036
Bacteria.Proteobacteria.Epsilonproteobacteria.Campylobacterales.Campylobacteraceae.Campylobacter.sp._oral_taxon_044	0.197745	0.137415	0.185024	0.313515	0.40309	0.308573	0.0767686	0.235767	0.27881	0.118579	0	0.238769	0.64558	0.236656	0.11414	0.0206895	0.147888	0.223871	0.035113	0.0564323	0.124628	0.382996	0.142699	0.203838	1.11e-16	0	0.099752	0.27886	0.214499	0	0.35442	0.363634	0.832886	0	0.130548	0	0.0633127	0	0.0365278	0	0.0810374	0	0.130548	0.130548	0.215774	1.11e-16	0.21298	0.434854	0.771344
Bacteria.Proteobacteria.Epsilonproteobacteria.Campylobacterales.Campylobacteraceae.Campylobacter.showae_oral_taxon_763	0.24481	0.234924	0.337999	0.247493	0.396046	0.549207	0.425072	0.526838	0.362629	0.255308	0.0249538	0.346376	0	0.317799	0.198201	0.289571	0.220677	0.131754	0.272412	0.187828	0.276933	0.114632	0.32718	0.144998	0.0502142	0.361867	0.338542	0.56066	0.493622	0.361867	0.247239	0.238662	0.166071	0.174529	0.443821	0	0.451762	0.11418	0.200922	0.139134	0.395008	0	0.320506	0.132168	0.0502142	0.164394	0.302773	0.418625	0.213708
Bacteria.Proteobacteria.Epsilonproteobacteria.Campylobacterales.Campylobacteraceae.Campylobacter.rectus_oral_taxon_748	0.16486	0.155022	0.629317	0.243981	0.064104	0.272588	0.168587	0.177479	0.239249	0.23533	0.0515184	0.371121	0.0133247	0.25202	0.397083	0.42719	0.183272	0	0.300293	0.169904	0.278875	0.166322	0.333638	0.102245	0.125834	0.0139599	0.182324	0.234247	0.0139599	0.0139599	0.0906232	0.0710107	0.0878097	0.0192367	0.0337195	0.0282998	0.557919	0.187202	0.311025	0.276821	0.386802	0.0210892	0.175229	0.103702	0.0972668	0.271145	0.427113	0.312491	0.0330843
Bacteria.Proteobacteria.Epsilonproteobacteria.Campylobacterales.Campylobacteraceae.Campylobacter.gracilis_oral_taxon_623	0.390176	0.382995	0.29045	0.519879	0.232448	0.437614	0.386801	0.192799	0.493212	0.459972	0.215156	0.585973	0.150143	0.358721	0.438605	0.178229	0.254851	0.148908	0.293402	0.251625	0.532731	0.349577	0.490531	0.222289	0.213688	0.025168	0.146155	0.235891	0.174076	0.025168	0.274261	0.357971	0.361554	0	0.0652454	0.0500401	0.325744	0.0223348	0.175025	0.276118	0.347313	0.0332686	0.145721	0.136119	0.246184	0.118376	0.573023	0.74358	0.339128
Bacteria.Proteobacteria.Epsilonproteobacteria.Campylobacterales.Campylobacteraceae.Campylobacter.concisus_oral_taxon_575	0.362101	0.349933	0.146661	0.17137	0.287583	0.404309	0.450556	0.130602	0.428093	0.392548	0.056504	0.324177	0	0.234984	0.290658	0.513233	0.341939	0.254891	0.206724	0.203035	0.240875	0.144209	0.261622	0.0991996	0.0168946	0.0730503	0.282008	0.216878	0.287549	0.0730503	0.361028	0.270507	0.265913	0.276825	0.11958	0.0512618	0.380592	0	0.0735436	0.0824732	0.404054	0.00919641	0.269719	0.0634246	0.0168946	0.0168946	0.287185	0.417687	0.301421
Bacteria.Proteobacteria.Deltaproteobacteria.Desulfovibrionales.Desulfovibrionaceae.Desulfovibrio.sp._oral_taxon_040	0.109279	0.0936165	0.241499	0.370112	0.0701383	0.28582	0.0949115	0.0701383	0.128383	0.219996	0	0.237569	0	0.487883	0.132758	0.306268	0.160129	0.150346	0.0765023	0.225213	0.248663	0	0.207503	0.133183	0.267399	0	0.0701383	0.167435	0.150346	0	0.238583	0.220484	0.150346	0.512117	0.0701383	0	0.303874	0	0.303927	0	0.142807	0	0.221847	0.337537	0.267399	0.267399	0.201016	0.228873	0.220484
Bacteria.Proteobacteria.Deltaproteobacteria.Desulfovibrionales.Desulfovibrionaceae.Desulfovibrio.fairfieldensis_oral_taxon_605	0.285216	0.164605	0.329011	0.163947	0.0915324	0.579329	0.213373	0.281066	0.353674	0.105558	0	0.407833	0	0.295938	0.376998	0.368858	0.18965	0.0723375	0.424483	0.229088	0.289721	0.154714	0.419407	0.508224	0	0	0.146768	0.482476	0.0723375	0	0.602931	0.59706	0.106654	0	0.459249	0.148713	0.441243	0.0470164	0.103665	0.195729	0.337162	0.0600282	0.567422	0.472449	0	0.0470164	0.381866	0.313463	0.25782
Bacteria.Proteobacteria.Deltaproteobacteria.Desulfovibrionales.Desulfomicrobiaceae.Desulfomicrobium.orale_oral_taxon_703	0.0994258	0.0929939	0.692881	0.330999	0.0289076	0.241683	0.157231	0.0655288	0.208704	0.15924	0.00571848	0.348894	0	0.406586	0.395018	0.411822	0.228871	0.00501094	0.391026	0.265993	0.378444	0.214125	0.339228	0.0391674	0.257807	0.0220203	0.0655288	0.0705398	0.0270312	0.0220203	0.0881416	0.0512491	0.0450458	0.0056895	0.0231891	0.0450693	0.365205	0.0423398	0.315718	0.0874091	0.344252	0.0935606	0.187828	0.253257	0.252088	0.294428	0.352757	0.196155	0.00617977
Bacteria.Proteobacteria.Deltaproteobacteria.Desulfobacterales.Desulfobulbaceae.Desulfobulbus.sp._oral_taxon_041	0.355547	0.278596	0.315167	0.218101	0.152621	0.325374	0.402726	0.304584	0.404632	0.248102	0.209824	0.567953	0.0373165	0.295744	0.402743	0.344175	0.288544	0.0444828	0.575041	0.341793	0.55796	0.336438	0.56396	0.244269	0.250511	0.0195477	0.110016	0.18095	0.0640306	0.0195477	0.192014	0.26751	0.191827	0	0.0818031	0.123456	0.408508	0.0173472	0.114684	0.140803	0.401452	0.11074	0.446688	0.102943	0.0780043	0.058035	0.430404	0.42051	0.144055
Bacteria.Proteobacteria.Deltaproteobacteria.Bdellovibrionales.Bdellovibrionacae.Bdellovibrio.sp._oral_taxon_039	0.11527	0.111746	0.221175	0.418222	0.0498141	0.155815	0.0880249	0.0498141	0.142959	0.134921	0	0.181594	0	0.66484	0.187638	0.109374	0	0	0.0988022	0.254042	0.182445	0.0469289	0.13836	0.0770833	0.500472	0	0.0498141	0.0498141	0	0	0.110625	0.104694	0	0	0.0498141	0.0548798	0.159469	0	0.414747	0.0548798	0.11665	0	0.104694	0.499442	0.784226	0.70109	0.0917943	0.0864829	0.0498141
Bacteria.Proteobacteria.Betaproteobacteria.Rhodocyclales.Rhodocyclaceae.Rhodocyclus.sp._oral_taxon_028	0.308677	0.192591	0.228067	0.243443	0.108592	0.578009	0.344598	0.26205	0.330004	0.203364	0.131102	0.368996	0	0.216875	0.267678	0.259635	0.0357494	0.0430801	0.374058	0.376357	0.396236	0.148773	0.451014	0.586841	0.229614	0	0.127752	0.434203	0.0430801	0	0.5705	0.640503	0.111249	0	0.442144	0.221412	0.32417	0.0280003	0.183161	0.186673	0.251899	0.0357494	0.58143	0.540656	0.0985121	0.126512	0.209194	0.265058	0.228563
Bacteria.Proteobacteria.Betaproteobacteria.Neisseriales.Neisseriaceae.Neisseria.subflava_oral_taxon_476	0.168529	0.148436	0.0881291	0.0560824	0.12801	0.118302	0.139639	0.289524	0.177621	0.175144	0	0.11324	0.00351635	0.00724909	0.0571558	0.251073	0.200506	0	0.17299	0.147385	0.0443248	0.110193	0.105593	0.0107654	0.00255602	0.0773636	0.123277	0.0899321	0.0773636	0.0773636	0.0167785	0.0133798	0.0603867	0.201792	0.0820567	0.00517035	0.21958	0.00435904	0.0167785	0.00952938	0.12631	0	0.298821	0.00724909	0.00607236	0.00691505	0.0547156	0.108604	0.00820942
Bacteria.Proteobacteria.Betaproteobacteria.Neisseriales.Neisseriaceae.Neisseria.sp._oral_taxon_523	0.278708	0.245018	0.181015	0.114593	0.198075	0.262721	0.372573	0.181015	0.281355	0.114469	0.211527	0.3666	0	0.0704347	0.103707	0.0982872	0.167053	0	0.349059	0.165218	0.448875	0.32717	0.320762	0.152088	0.499528	0.11058	0.181015	0.181015	0.11058	0.11058	0.122179	0.148032	0.0401687	0	0.181015	0.0775977	0.132002	0	0.056649	0.0775977	0.33368	0.167053	0.25891	0.0704347	0	0	0.169488	0.279163	0.0704347
Bacteria.Proteobacteria.Betaproteobacteria.Neisseriales.Neisseriaceae.Neisseria.sp._oral_taxon_499	0	0	0	0	0	0	0	0	0.00786201	0.00532636	0	0.0165461	0	0	0	0.251774	0.160129	0	0	0	0	0	0.0405958	0	0	0	0	0	0	0	0	0	0	1	0	0	0.199285	0	0	0	0	0	0.151709	0	0	0	0	0	0
Bacteria.Proteobacteria.Betaproteobacteria.Neisseriales.Neisseriaceae.Neisseria.sp._oral_taxon_020	0.170847	0.155291	0.0655201	0.0887193	0.325703	0.145391	0.274193	0.181809	0.238299	0.49458	0	0.073891	0	0	0.275623	0.17943	0.189181	0	0.111401	0.0572383	0.037243	0.0853025	0.058425	0	0	0.0655201	0.704132	0.181809	0.0655201	0.0655201	0.0154327	0	0.0343164	0.0169288	0.0655201	0	0.133218	0.116289	0.116289	0.116289	0.379765	0	0.103773	0	0	0.116289	0.0412087	0.0798257	0
Bacteria.Proteobacteria.Betaproteobacteria.Neisseriales.Neisseriaceae.Neisseria.sp._oral_taxon_018	0.21597	0.183361	0.0646917	0.150199	0.194665	0.220885	0.259149	0.195126	0.219974	0.226236	0.0703339	0.178184	0	0.110915	0.175399	0.238569	0.21788	0.0462236	0.0933868	0.0564323	0.132387	0.0660945	0.18046	0.170801	0.0703339	0	0.316583	0.332252	0.0462236	0	0.13538	0.110915	0.120709	0.104966	0.0646917	0	0.376833	0.600871	0.621781	0.200662	0.369822	0	0.256502	0.0646917	0	0.29891	0.128643	0.195555	0.110915
Bacteria.Proteobacteria.Betaproteobacteria.Neisseriales.Neisseriaceae.Neisseria.sp._oral_taxon_016	0.0750874	0.0477844	0.211084	0.0613027	0.00557546	0.144644	0.0893312	0.187539	0.227648	0.107777	0.0652464	0.371408	0	0.148318	0.336886	0.436166	0.432688	0	0.41018	0.110557	0.262372	0.250475	0.42228	0	1.11e-16	0	0.204224	0.221337	0	0	0.0449419	0.0947555	0.0868277	0.195574	0	0.0295092	0.655466	0.298545	0.318666	0.295417	0.457613	0.142938	0.436044	0	0	0.298545	0.277307	0.230039	0
Bacteria.Proteobacteria.Betaproteobacteria.Neisseriales.Neisseriaceae.Neisseria.sicca_oral_taxon_764	0.0455782	0.0182752	0.127176	0.0529316	0.00557546	0.120738	0.173544	0.289527	0.160665	0.0651349	0.117583	0.231994	0	0.127176	0.187331	0.127176	0.242001	0	0.368889	0.10167	0.200449	0.192853	0.258816	0	0	0	0.0899353	0.0899353	0	0	0.0154327	0	0.0868277	0	0	0	0.26372	0.0899353	0.0899353	0.0899353	0.279242	0.114825	0.330612	0	0	0.0899353	0.177297	0.136512	0
Bacteria.Proteobacteria.Betaproteobacteria.Neisseriales.Neisseriaceae.Neisseria.pharyngis_oral_taxon_729	0	0	0	0	0	0	0	0	0.00786201	0.00532636	0	0.0165461	0	0	0	0.251774	0.160129	0	0	0	0	0	0.0405958	0	0	0	0	0	0	0	0	0	0	1	0	0	0.199285	0	0	0	0	0	0.151709	0	0	0	0	0	0
Bacteria.Proteobacteria.Betaproteobacteria.Neisseriales.Neisseriaceae.Neisseria.oralis_oral_taxon_014	0.035716	0.0182752	0	0	0.00557546	0	0.00511926	0.199592	0.047461	0.0613142	0	0.0399588	0	0	0	0.251774	0.160129	0	0.0810077	0.077727	0.00376376	0.0302713	0.0722048	0	1.11e-16	0	0	0	0	0	0	0	0.0525113	0.328526	0	0	0.199285	0	0	0	0	0	0.284598	0	0	1.11e-16	0	0.0109453	0
Bacteria.Proteobacteria.Betaproteobacteria.Neisseriales.Neisseriaceae.Neisseria.mucosa_oral_taxon_682	0.0938849	0.0665819	0.044964	0.0912307	0.0466846	0.133816	0.148289	0.305969	0.145761	0.112181	0.0462546	0.250353	0	0.0220836	0.0927393	0.284358	0.361421	0	0.362972	0.129278	0.253144	0.282994	0.313299	0.0149259	0.00670476	0.0228804	0.126646	0.122733	0.0228804	0.0228804	0.0369457	0.0148082	0.0929219	0.439287	0.0311015	0.00658704	0.365842	0.0916315	0.10705	0.0982185	0.323002	0.184127	0.497128	0.0088317	0.00061057	0.092242	0.107766	0.0828962	0.00822113
Bacteria.Proteobacteria.Betaproteobacteria.Neisseriales.Neisseriaceae.Neisseria.meningitidis_oral_taxon_669	0.035716	0.0182752	0	0	0.00557546	0	0.00511926	0.199592	0.0395989	0.0559878	0	0.0234128	0	0	0	0	0	0	0.0810077	0.077727	0.00376376	0.0302713	0.031609	0	0	0	0	0	0	0	0	0	0.0525113	0	0	0	0	0	0	0	0	0	0.13289	0	0	0	0	0.0109453	0
Bacteria.Proteobacteria.Betaproteobacteria.Neisseriales.Neisseriaceae.Neisseria.flavescens_oral_taxon_610	0.24048	0.242423	0.165624	0.105845	0.369318	0.268091	0.400853	0.567165	0.268273	0.221589	0.0116073	0.158462	0	0.0327805	0.0922753	0.0930238	0.0719789	0.0124396	0.219429	0.171399	0.0732986	0.123532	0.15043	0.0327805	0.00541826	0.575937	0.199148	0.316537	0.588376	0.575937	0.0518666	0.0411128	0.0868967	0.0343015	0.555674	0.00365337	0.0982827	0.0219457	0.0459399	0.0473743	0.170163	0.00294938	0.210662	0.0203409	0.00541826	0.0273639	0.09227	0.180182	0.0273622
Bacteria.Proteobacteria.Betaproteobacteria.Neisseriales.Neisseriaceae.Neisseria.flava_oral_taxon_609	0.104371	0.0852341	0.0518303	0.119891	0.0458741	0.122671	0.092151	0.234716	0.111409	0.13742	0	0.106918	0	0.0337179	0.0549652	0.270363	0.160129	0.0151286	0.189323	0.144686	0.0711978	0.0832948	0.147419	0.0337179	0.0115316	0.033241	0.0992967	0.114425	0.0483696	0.033241	0.0491507	0.0221863	0.101956	0.738624	0.0402987	0	0.276872	0.058998	0.0775873	0.058998	0.118899	0	0.350654	0.0185893	0.0115316	0.0705296	0.0737469	0.0890667	0.0221863
Bacteria.Proteobacteria.Betaproteobacteria.Neisseriales.Neisseriaceae.Neisseria.elongata_oral_taxon_598	0.335278	0.342378	0.324615	0.254566	0.451601	0.338457	0.433785	0.471913	0.392427	0.364722	0.014171	0.264351	0.0585964	0.123863	0.298404	0.382583	0.298351	0	0.263124	0.258828	0.165192	0.189697	0.236112	0.0963337	0.120655	0.276254	0.250778	0.371941	0.276254	0.276254	0.0599427	0.0759754	0.159595	0.327807	0.293633	0	0.337115	0.0363194	0.160182	0.0363194	0.266743	0	0.288771	0.123863	0.16508	0.142803	0.148407	0.220508	0.0759754
Bacteria.Proteobacteria.Betaproteobacteria.Neisseriales.Neisseriaceae.Kingella.oralis_oral_taxon_706	0.102674	0.089771	0	0	0.260183	0.0297625	0.302322	0	0.200221	0.418262	0.410288	0.0191679	0	0	0.263026	0.162502	0.172253	0	0	0	0	0	0	0	0	0	0.522323	0	0	0	0	0	0	0	0	0	0.046609	0	0	0	0.197956	0	0	0	0	0	0	0	0
Bacteria.Proteobacteria.Betaproteobacteria.Neisseriales.Neisseriaceae.Kingella.kingae_oral_taxon_646	0.00265234	0	0	0.0529316	0	0.0557117	0.0200728	0.130434	0	0.00914708	0	0	0	0	0.0363759	0	0	0	0.0458804	0	0.0122982	0.0197824	0.0284029	0	0	0	0.138978	0.221337	0	0	0.0154327	0	0.0343164	0	0	0	0.217463	1	0.585253	0.200662	0.210684	0	0.0868439	0	0	0.29891	0.00678798	0.0143056	0
Bacteria.Proteobacteria.Betaproteobacteria.Neisseriales.Neisseriaceae.Kingella.denitrificans_oral_taxon_582	0.139422	0.130655	0.0183673	0.071299	0.122682	0.13928	0.284004	0.16543	0.18636	0.197016	0.190633	0.154136	0	0	0.156053	0.271507	0.255683	0	0.107143	0.0349953	0.205238	0.114964	0.189883	0.0816532	0.152635	0.0183673	0.277022	0.239704	0.0183673	0.0183673	0.024465	0.0379975	0.091113	0.189827	0.0183673	0	0.421869	0.488992	0.488992	0.238659	0.324605	0.0138738	0.269054	0	0	0.29891	0.0708114	0.165342	0
Bacteria.Proteobacteria.Betaproteobacteria.Neisseriales.Neisseriaceae.Eikenella.corrodens_oral_taxon_577	0.45687	0.390628	0.366472	0.230338	0.342943	0.417833	0.430275	0.337949	0.579714	0.373519	0.287574	0.442778	0	0.171594	0.313179	0.236008	0.198238	0	0.27363	0.168578	0.316864	0.198094	0.343538	0.216732	0.305499	0.14704	0.401087	0.298014	0.14704	0.14704	0.166423	0.197179	0.106201	0.0303931	0.271917	0.00687882	0.230616	0.0260974	0.079706	0.184412	0.288424	0	0.228181	0.135079	0.0102019	0.0362993	0.295419	0.545789	0.124877
Bacteria.Proteobacteria.Betaproteobacteria.Burkholderiales.Ralstoniaceae.Ralstonia.sp._oral_taxon_027	0.22779	0.155841	0.265003	0.272734	0.108592	0.551697	0.275709	0.291798	0.31645	0.17262	0.135192	0.288162	0	0.21073	0.260462	0.145822	0	0	0.193524	0.257157	0.347019	0.113023	0.242503	0.689207	0.270639	0	0.1575	0.42087	0	0	0.665561	0.467338	0.074485	0	0.459249	0.091328	0.262011	0.0577478	0.249844	0.149076	0.202817	0	0.46074	0.68582	0.135447	0.193195	0.130365	0.221978	0.185483
Bacteria.Proteobacteria.Betaproteobacteria.Burkholderiales.Ralstoniaceae.Ralstonia.pickettii_oral_taxon_854	0.0918974	0.0945548	0.0554692	0.237531	0.311557	0.178025	0.0671637	0.105219	0.148262	0.0945063	0	0.150391	0.511867	0.161373	0.0880313	0	0.147888	0.488133	0.0325798	0.0260503	0.121097	0.382996	0.116753	0.0732896	1.11e-16	0	0	0.148311	0.214499	0	0.261185	0.233086	0.775856	0	0	0	0.0172548	0	0	0	0.0810374	0	0	0	0.215774	1.11e-16	0.169131	0.347577	0.814517
Bacteria.Proteobacteria.Betaproteobacteria.Burkholderiales.Comomonadaceae.Variovorax.paradoxus_oral_taxon_717	0.0218868	0.0139796	0.498331	0	0.0170598	0.0785786	0.149622	0	0.106714	0.0285519	0.211527	0.125311	0	0.148318	0.205754	0.32609	0.129621	0	0.147142	0.0239428	0.250945	0.0742862	0.123271	0.0816532	0.452884	0	0	0	0	0	0.00903228	0	0.0401687	0	0	0	0.215034	0	0	0	0.0744813	0	0	0	0	0	0.252555	0.194988	0
Bacteria.Proteobacteria.Betaproteobacteria.Burkholderiales.Comomonadaceae.Leptothrix.sp._oral_taxon_025	0.168903	0.11298	0.171361	0.307177	0.0170598	0.136099	0.25573	0	0.137169	0.1394	0.211527	0.201789	0	0.298806	0.221706	0.238946	0	0	0.411	0.571732	0.377381	0.093241	0.368382	0.108922	0.597049	0	0	0	0	0	0.0698429	0.325481	0.0401687	0	0	0.402951	0.250111	0	0.318927	0.158673	0.145069	0	0.206016	0.298806	0.298806	0.298806	0.0797275	0.120395	0
Bacteria.Proteobacteria.Betaproteobacteria.Burkholderiales.Comomonadaceae.Leptothrix.sp._oral_taxon_024	0.337561	0.260556	0.18283	0.363876	0.39635	0.21597	0.452031	0.213819	0.438229	0.367383	0.127121	0.297363	0.175212	0.127361	0.550192	0.401447	0.320141	0	0.35729	0.384988	0.335417	0.288236	0.416183	0.146437	0.254482	0	0.312679	0.159614	0	0	0.0852756	0.317998	0.249697	0	0	0.257627	0.375967	0.1086	0.256082	0.267273	0.451625	0	0.29286	0.127361	0.302573	0.235961	0.130322	0.273182	0.175212
Bacteria.Proteobacteria.Betaproteobacteria.Burkholderiales.Comomonadaceae.Delftia.acidovorans_oral_taxon_023	0.257503	0.226303	0.145284	0.0441587	0.314092	0.221758	0.392656	0.330705	0.213443	0.0618443	0	0.13151	0	0	0.115057	0.205141	0	0	0.4082	0.375957	0.0969081	0.113805	0.284649	0	0	0.681282	0.117455	0.267229	0.681282	0.681282	0.0427119	0.318718	0	0	0.540751	0.318718	0.183234	0	0.0201212	0.158673	0.172328	0	0.206016	0	0	0	0.0505235	0.125002	0
Bacteria.Proteobacteria.Betaproteobacteria.Burkholderiales.Comamonadaceae.Ottowia.sp._oral_taxon_894	0.221889	0.226882	0.137111	0.0887193	0.397294	0.216982	0.345784	0.267546	0.301845	0.489254	0	0.0573449	0	0	0.275623	0.162502	0.172253	0	0.135362	0.0572383	0.037243	0.0866582	0.0414962	0	0	0.137111	0.713733	0.358448	0.137111	0.137111	0.0154327	0	0.0343164	0	0.137111	0	0.217463	0.405589	0.405589	0.200662	0.497669	0	0.0868439	0	0	0.29891	0.0412087	0.111028	0
Bacteria.Proteobacteria.Betaproteobacteria.Burkholderiales.Comamonadaceae.Comamonas.testosteroni_oral_taxon_858	0.0582669	0.0522082	0.0382285	0.0911602	0.0552883	0.12719	0.244203	0.0914895	0.160839	0.099088	0.572615	0.243027	0	0.0382285	0.245262	0.0206895	0	0	0.060807	0.030382	0.201512	0.0660945	0.220045	0.119882	0.187032	0	0.212982	0.0914895	0	0	0.0626935	0.103652	0.074485	0	0.0382285	0	0.152677	0.053261	0.0897888	0.404096	0.053261	0	0.0914895	0.0382285	0	0.053261	0.0767988	0.223801	0.0382285
Bacteria.Proteobacteria.Betaproteobacteria.Burkholderiales.Burkholderiaceae.Lautropia.mirabilis_oral_taxon_022	0.228788	0.198079	0.0621268	0.162406	0.110824	0.176386	0.15391	0.267155	0.255735	0.289747	0.102444	0.300735	0	0.054886	0.233386	0.362489	0.274114	0	0.210078	0.136896	0.112214	0.13606	0.295913	0.0446551	0.0200573	0.00724079	0.309553	0.253176	0.00724079	0.00724079	0.0524502	0.0934083	0.106885	0.299335	0.0318386	0.0033874	0.499898	0.269879	0.297865	0.360685	0.335297	0.0273467	0.398766	0.0245978	0	0.269879	0.193955	0.267458	0.0245978
Bacteria.Proteobacteria.Betaproteobacteria.Burkholderiales.Burkholderiaceae.Burkholderia.cepacia_oral_taxon_571	0.105848	0.0428606	0.129555	0.075984	0.0915324	0.359886	0.0096049	0.23405	0.179281	0.024073	0	0.0883784	0	0.075283	0.0261091	0.0206895	0	0	0.00253316	0.030382	0.00353084	0	0.0259463	0.817788	0	0	0.099752	0.363123	0	0	0.653539	0.37601	0	0	0.459249	0	0.046058	0	0.0365278	0	0	0	0.311664	0.550373	0	0	0.0438491	0.0872776	0.185483
Bacteria.Proteobacteria.Betaproteobacteria.Burkholderiales.Alcaligenaceae.Achromobacter.xylosoxidans_oral_taxon_343	0.293824	0.239045	0.236284	0.346738	0.108592	0.371701	0.353525	0.130643	0.303636	0.407868	0.489629	0.476238	0	0.322033	0.315535	0.054494	0	0.140021	0.0888957	0.163161	0.41704	0.0463121	0.332603	0.275341	0.319785	0	0.221245	0.22794	0.140021	0	0.297795	0.336087	0.180189	0	0.130643	0	0.176075	0	0.143257	0.290566	0.142807	0	0.130643	0.237372	0.106729	0.106729	0.364248	0.530929	0.270664
Bacteria.Proteobacteria.Alphaproteobacteria.Sphingomonadales.Sphingomonadaceae.Sphingomonas.sp._oral_taxon_007	0.427451	0.368098	0	0.237729	0.0170598	0.0707632	0.23219	0	0.0989032	0.182689	0.211527	0.171191	0	0	0.115057	0.205141	0	0	0.307067	0.294674	0.253346	0.093241	0.310848	0.0816532	0.436202	0	0	0	0	0	0.0517442	0.294674	0.0401687	0	0	0.294674	0.201878	0	0.0201212	0.427797	0.0832991	0	0.206016	0	0	0	0.317009	0.235982	0
Bacteria.Proteobacteria.Alphaproteobacteria.Sphingomonadales.Sphingomonadaceae.Sphingomonas.sp._oral_taxon_006	0.231386	0.164676	0.23401	0.184641	0.167412	0.567523	0.165758	0.355188	0.382456	0.156454	0	0.243931	0	0.179737	0.274749	0.219403	0.132979	0	0.178833	0.133609	0.152213	0.0796864	0.190733	0.693867	0.0473547	0	0.29677	0.484261	0	0	0.719	0.40794	0.0343164	0	0.459249	0.0319298	0.30358	0.121138	0.225142	0.153068	0.333402	0	0.430438	0.597727	0.0473547	0.168493	0.155682	0.195352	0.185483
Bacteria.Proteobacteria.Alphaproteobacteria.Sphingomonadales.Sphingomonadaceae.Sphingomonas.sp._oral_taxon_004	0.167736	0.107596	0.233328	0.265264	0.108592	0.572959	0.201587	0.322537	0.288794	0.210926	0.0730892	0.317532	0	0.224437	0.190037	0.054494	0.0753174	0.0453808	0.210094	0.160206	0.274826	0.129626	0.267108	0.711522	0.138299	0	0.188239	0.496991	0.0453808	0	0.701897	0.421391	0.114223	0	0.459249	0	0.239986	0.0884873	0.228788	0.0884873	0.270955	0.0753174	0.473826	0.654146	0.103773	0.192261	0.202976	0.189878	0.230863
Bacteria.Proteobacteria.Alphaproteobacteria.Sphingomonadales.Sphingomonadaceae.Sphingomonas.sp._oral_taxon_003	0.275354	0.164605	0.129555	0.11693	0.0915324	0.568269	0.15867	0.23405	0.275775	0.109148	0	0.272242	0	0.236656	0.141166	0.383517	0.160129	0.167717	0.207511	0.228831	0.196591	0.0469289	0.322367	0.50523	0	0	0.099752	0.46042	0.167717	0	0.679884	0.716126	0.167717	0.19043	0.459249	0.172398	0.408886	0	0.056649	0.158673	0.164337	0	0.635771	0.469455	0	0	0.185277	0.283275	0.3532
Bacteria.Proteobacteria.Alphaproteobacteria.Rhodobacterales.Rhodobacteraceae.Rhodobacter.capsulatus_oral_taxon_857	0.0200384	0.0139796	0	0.0529316	0.0170598	0.0858097	0.164964	0.130434	0.0223892	0.037699	0.211527	0.031555	0	0	0.0363759	0	0	0	0.0582738	0	0.193681	0.0660945	0.0676943	0.0816532	0.499528	0	0.138978	0.17599	0	0	0.024465	0	0.074485	0	0	0	0.184336	0.17599	0.17599	0.17599	0.17599	0	0.0868439	0	0	0.17599	0.0385703	0.0980318	0
Bacteria.Proteobacteria.Alphaproteobacteria.Rhizobiales.Rhizobiaceae.Rhizobium.loti_oral_taxon_659	0.188178	0.118062	0.35404	0.277336	0.108592	0.454578	0.250056	0.273997	0.371476	0.17262	0.211527	0.328485	0	0.299768	0.300785	0.186145	0.0844352	0	0.233847	0.24159	0.438025	0.140998	0.28237	0.323209	0.594352	0	0.159462	0.273997	0	0	0.299562	0.261502	0.074485	0	0.214287	0.0472156	0.304296	0.0597102	0.256409	0.106926	0.243177	0	0.321212	0.354336	0.14005	0.19976	0.2148	0.306414	0.185483
Bacteria.Proteobacteria.Alphaproteobacteria.Rhizobiales.Phyllobacteriaceae.Defluvibacter.lusatiensis_oral_taxon_660	0.116423	0.0568666	0.300916	0.436021	0.0915324	0.425222	0.0331452	0.23405	0.217547	0.134921	0	0.165279	0	0.690309	0.132758	0.054494	0	0	0.0439225	0.199163	0.127566	0	0.0834807	0.406933	0.500472	0	0.099752	0.363123	0	0	0.397763	0.37601	0	0	0.379664	0	0.104589	0	0.394625	0	0.0617698	0	0.311664	0.829291	0.620336	0.620336	0.0756915	0.0956661	0.185483
Bacteria.Proteobacteria.Alphaproteobacteria.Rhizobiales.Brucellaceae.Ochrobactrum.anthropi_oral_taxon_544	0.284425	0.217671	0.271496	0.311803	0.14166	0.676779	0.346902	0.351491	0.370179	0.30475	0.114232	0.406797	0	0.351105	0.233442	0.118802	0.0207663	0.300296	0.272231	0.287569	0.479389	0.186171	0.357657	0.413206	0.228681	0.0274923	0.192304	0.458358	0.241991	0.0274923	0.61497	0.505531	0.363363	0	0.296001	0.0643076	0.242303	0.06506	0.236157	0.129368	0.320433	0.0207663	0.443531	0.382957	0.114448	0.179508	0.303948	0.469511	0.485778
Bacteria.Proteobacteria.Alphaproteobacteria.Rhizobiales.Bradyrhizobiaceae.Afipia.sp._genomospecies_8_oral_taxon_636	0.132612	0.0936165	0.264832	0.414005	0.0915324	0.336831	0.0949115	0.0934711	0.143854	0.21467	0	0.239263	0	0.542102	0.132758	0.054494	0	0.601083	0.0765023	0.225213	0.248663	0	0.166907	0.156515	0.305446	0	0.0934711	0.190768	0.214499	0	0.372755	0.266186	0.263989	0	0.0934711	0	0.104589	0	0.341974	0	0.142807	0	0.0934711	0.398917	0.305446	0.305446	0.201016	0.304761	0.491064
Bacteria.Proteobacteria.Alphaproteobacteria.Rhizobiales.Bradyrhizobiaceae.Afipia.sp._genomospecies_4_oral_taxon_652	0.251289	0.127855	0.627886	0.0843551	0.0915324	0.373157	0.101635	0.23405	0.34012	0.024073	0	0.275467	0	0.223601	0.34692	0.503225	0.129621	0	0.293728	0.210771	0.145057	0.074903	0.266372	0.284011	0	0	0.099752	0.284011	0	0	0.326723	0.440457	0	0	0.284011	0.156446	0.409192	0	0.056649	0.156446	0.15778	0	0.440457	0.284011	0	0	0.280724	0.22682	0.185483
Bacteria.Proteobacteria.Alphaproteobacteria.Rhizobiales.Bradyrhizobiaceae.Afipia.broomeae_oral_taxon_559	0.284612	0.155841	0.391229	0.262527	0.108592	0.36621	0.237649	0.24541	0.337906	0.17262	0.0625021	0.452096	0	0.348841	0.435204	0.410648	0.197795	0	0.516232	0.390679	0.412065	0.209171	0.514442	0.204747	0.187742	0	0.23873	0.336313	0	0	0.200252	0.32609	0.074485	0	0.114976	0.211114	0.664646	0.266981	0.44887	0.359335	0.498408	0.0681733	0.476009	0.240216	0.12524	0.392221	0.324711	0.312016	0.114976
Bacteria.Proteobacteria.Alphaproteobacteria.Rhizobiales.Bartonellaceae.Bartonella.sp._oral_taxon_001	0.0531974	0.0494746	0.329931	0.42134	0	0.204996	0.0838124	0.130434	0.158059	0.119995	0	0.206125	0	0.595443	0.337064	0.227843	0.129621	0	0.257487	0.228192	0.241364	0.0832251	0.205385	0.0272691	0.447125	0	0.138978	0.221337	0	0	0.069	0.0354686	0.0343164	0	0	0.0354686	0.470033	0.358836	0.737055	0.23613	0.382404	0	0.122312	0.447125	0.447125	0.746035	0.213303	0.162236	0
Bacteria.Proteobacteria.Alphaproteobacteria.Caulobacterales.Caulobacteraceae.Caulobacter.sp._oral_taxon_002	0.247266	0.155841	0.211721	0.219453	0.108592	0.551697	0.285408	0.364484	0.31645	0.143938	0.164022	0.290167	0	0.157449	0.255455	0.165298	0	0	0.213	0.223352	0.333981	0.113023	0.261979	0.611804	0.246188	0	0.23873	0.503249	0	0	0.588157	0.486814	0.074485	0	0.459249	0.110804	0.363865	0.140126	0.278941	0.25093	0.285195	0	0.509312	0.585048	0.0821661	0.222292	0.130365	0.221978	0.185483
Bacteria.Proteobacteria.Alphaproteobacteria.Caulobacterales.Caulobacteraceae.Brevundimonas.diminuta_oral_taxon_590	0.284612	0.155841	0.365618	0.164543	0.108592	0.372428	0.406216	0.185513	0.414685	0.112897	0.231069	0.395253	0	0.274726	0.430071	0.444573	0.166727	0	0.567482	0.415699	0.381662	0.178104	0.537407	0.265373	0.187201	0	0.128815	0.185513	0	0	0.241726	0.466699	0.0692315	0	0.15645	0.310249	0.549373	0.0290629	0.136837	0.187736	0.275074	0.037106	0.428635	0.207575	0.0511251	0.0801879	0.352408	0.33324	0.15645
Bacteria.Fusobacteria.Fusobacteria.Fusobacteriales.Leptotrichiaceae.Sneathia.sanguinegens_oral_taxon_837	0.273955	0.235713	0.325105	0.163316	0.287082	0.503891	0.159007	0.429599	0.375617	0.106001	0	0.194646	0.0515446	0.075283	0.0776537	0.272463	0.211674	0	0.0920146	0.0876203	0.0284756	0.11842	0.112962	0.488496	0	0.144005	0.217207	0.558141	0.144005	0.144005	0.450981	0.427555	0.0515446	0.35347	0.594986	0	0.262598	0	0.0365278	0	0.0890286	0	0.463373	0.450981	0.0515446	0	0.122076	0.235544	0.237027
Bacteria.Fusobacteria.Fusobacteria.Fusobacteriales.Leptotrichiaceae.Leptotrichiaceae_.G.1..sp._oral_taxon_210	0	0	0	0	0	0	0	0	0.0649164	0.037316	0.315949	0.173244	0	0	0.158997	0	0	0	0	0	0.00430039	0	0.126405	0	0	0	0.121493	0	0	0	0	0.0654231	0	0	0	0	0.00623293	0	0	0.350835	0	0	0	0	0	0	0	0.0875409	0
Bacteria.Fusobacteria.Fusobacteria.Fusobacteriales.Leptotrichiaceae.Leptotrichia.wadei_oral_taxon_222	0.610851	0.580698	0.259896	0.470227	0.194643	0.244542	0.305016	0.168611	0.506164	0.430366	0.1555	0.501421	0.119515	0.208537	0.453926	0.254486	0.26662	0.00911784	0.301082	0.259437	0.327595	0.283576	0.37966	0.14484	0.152781	0.00500847	0.0835767	0.0736473	0.0141263	0.00500847	0.0874679	0.181715	0.218677	0	0.0135156	0.0726353	0.328977	0	0.118978	0.39355	0.269556	0.00756631	0.138585	0.0988566	0.209864	0.0903494	0.596681	0.507815	0.13714
Bacteria.Fusobacteria.Fusobacteria.Fusobacteriales.Leptotrichiaceae.Leptotrichia.sp._oral_taxon_909	0.135662	0.141194	0.0935472	0.116589	0.0935472	0.279117	0.142679	0.101092	0.105665	0.184108	0	0.152843	0	0.191157	0.0336538	0.0206895	0	0.888011	0.106421	0.113073	0.157118	0.071308	0.130011	0.0655591	0	0.0637633	0.101092	0.198389	0.278262	0.0637633	0.298514	0.202499	0.271534	0	0.0935472	0	0.0476269	0.00754473	0.0373287	0.0184421	0.152345	0	0.0373287	0.029784	0	0.00754473	0.207215	0.321085	0.427377
Bacteria.Fusobacteria.Fusobacteria.Fusobacteriales.Leptotrichiaceae.Leptotrichia.sp._oral_taxon_879	0.00265234	0	0	0.0529316	0	0.0613146	0.0834143	0.130434	0.0353045	0.00914708	0.0633415	0	0	0	0.0601552	0	0	0	0.0458804	0	0.0122982	0.0197824	0.0284029	0	0	0	0.138978	0.221337	0	0	0.0154327	0	0.0343164	0	0	0	0.264072	0.936658	0.585253	0.200662	0.210684	0	0.0868439	0	0	0.29891	0.00678798	0.0143056	0
Bacteria.Fusobacteria.Fusobacteria.Fusobacteriales.Leptotrichiaceae.Leptotrichia.sp._oral_taxon_498	0.492138	0.609556	0.0794687	0.430094	0.189038	0.0853955	0.205586	0.138146	0.201759	0.234861	0.211527	0.199172	0.153708	0.00748309	0.123693	0.0252724	0.155275	0	0.0676908	0.0375214	0.234321	0.247834	0.12876	0.126651	0.217329	0.0165164	0.032927	0.0839409	0.0165164	0.0165164	0.0446944	0.075646	0.208534	0.00426745	0.0182698	0.0135218	0.0758284	0.0146572	0.0356621	0.318009	0.0535441	0.00311892	0.0373188	0.00748309	0.159438	0.0203869	0.524995	0.39801	0.155461
Bacteria.Fusobacteria.Fusobacteria.Fusobacteriales.Leptotrichiaceae.Leptotrichia.sp._oral_taxon_463	0.360997	0.316946	0.268197	0.164792	0.55081	0.526635	0.483414	0.320007	0.443133	0.473054	0	0.249093	0	0.259785	0.308929	0.206319	0.195381	0.364881	0.174424	0.143056	0.188763	0.116043	0.172296	0.13556	1.11e-16	0.19352	0.529635	0.411047	0.408018	0.19352	0.376403	0.2725	0.290691	0	0.293305	0	0.089631	0.0204447	0.0569725	0.0204447	0.411595	0	0.126487	0.0997851	0	0.0204447	0.233511	0.436786	0.464667
Bacteria.Fusobacteria.Fusobacteria.Fusobacteriales.Leptotrichiaceae.Leptotrichia.sp._oral_taxon_417	0.571362	0.50823	0.145685	0.372669	0.134056	0.256198	0.363099	0.0504884	0.41247	0.441822	0.196982	0.558752	0.022149	0.139643	0.454705	0.371057	0.210237	0.0271568	0.429008	0.37295	0.355025	0.227679	0.617236	0.144903	0.136343	0.0110499	0.195568	0.0636403	0.0382067	0.0110499	0.100284	0.341331	0.103479	0.0159882	0.0143345	0.223318	0.366713	0	0.0947056	0.507638	0.355375	0.0592605	0.298554	0.0745844	0.0934488	0.0712999	0.46727	0.425716	0.0525903
Bacteria.Fusobacteria.Fusobacteria.Fusobacteriales.Leptotrichiaceae.Leptotrichia.sp._oral_taxon_392	0.295423	0.266143	0.372847	0.312531	0.307305	0.67483	0.330757	0.566282	0.38843	0.309366	0.0139748	0.325205	0	0.283502	0.160493	0.137917	0.0834235	0.110211	0.224258	0.211679	0.262967	0.100633	0.262974	0.325523	0.111983	0.201798	0.356184	0.768937	0.312009	0.201798	0.401279	0.358715	0.158502	0.0834235	0.450302	0	0.42412	0.226837	0.361372	0.217906	0.44252	0	0.418772	0.346512	0.098008	0.324845	0.25833	0.348123	0.295693
Bacteria.Fusobacteria.Fusobacteria.Fusobacteriales.Leptotrichiaceae.Leptotrichia.sp._oral_taxon_225	0.213638	0.211984	0.189482	0.26936	0.14054	0.476214	0.28365	0.187715	0.229852	0.323122	0.0285097	0.363415	0	0.30788	0.231297	0.123752	0.101341	0.560695	0.264287	0.229812	0.373305	0.176221	0.321865	0.129945	0.124898	0.0429757	0.22454	0.283159	0.257474	0.0429757	0.365743	0.234709	0.327085	0	0.0829501	0.0220198	0.243675	0.102912	0.257532	0.12668	0.412055	0.0541028	0.204794	0.137946	0.0979715	0.200883	0.335022	0.375848	0.437567
Bacteria.Fusobacteria.Fusobacteria.Fusobacteriales.Leptotrichiaceae.Leptotrichia.sp._oral_taxon_223	0.0795025	0.0568403	0.0594641	0.112396	0.0765239	0.145274	0.174569	0.189899	0.0818533	0.061772	0.211527	0.0910191	0	0.0594641	0.062485	0.0206895	0	0	0.060807	0.030382	0.197212	0.0660945	0.0936405	0.141117	0.484877	0	0.198442	0.280801	0	0	0.0839291	0.0594641	0.074485	0	0.0594641	0	0.271867	0.455659	0.492187	0.200662	0.210684	0	0.146308	0.0594641	0	0.29891	0.0824194	0.157496	0.0594641
Bacteria.Fusobacteria.Fusobacteria.Fusobacteriales.Leptotrichiaceae.Leptotrichia.sp._oral_taxon_221	0.166006	0.147576	0.0554692	0.146547	0.406729	0.0241595	0.193998	0.105219	0.301061	0.43302	0	0.0955741	0.146547	0	0.327278	0.162502	0.3188	0	0	0	0	0.146547	0.0333267	0.0375145	0	0	0.522323	0.0510139	0	0	0	0.0603708	0.146547	0	0	0	0.0172548	0	0	0	0.197956	0	0	0	0.146547	0	0.0438061	0.138481	0.146547
Bacteria.Fusobacteria.Fusobacteria.Fusobacteriales.Leptotrichiaceae.Leptotrichia.sp._oral_taxon_219	0.143593	0.0849947	0	0.0613027	0	0.0963768	0.107372	0.130434	0.0843761	0.0144734	0	0.109879	0	0	0.151433	0.456915	0.160129	0	0.295785	0.249904	0.0842615	0.0667114	0.318903	0	0	0	0.138978	0.221337	0	0	0.0581447	0.249904	0.0343164	0.276042	0	0.249904	0.599982	0.474053	0.494175	0.359335	0.293984	0	0.444568	0	0	0.29891	0.0228908	0.042586	0
Bacteria.Fusobacteria.Fusobacteria.Fusobacteriales.Leptotrichiaceae.Leptotrichia.sp._oral_taxon_218	0.123776	0.0989744	0	0.0083711	0.0170598	0.0817062	0.155568	0	0.10034	0.0285519	0.0383695	0.273724	0	0	0.103681	0.103681	0.390109	0	0.318844	0.103681	0.493454	0.464157	0.306884	0.0383695	0.0383695	0	0	0	0	0	0.0517442	0.103681	0.0383695	0	0	0.103681	0.112027	0	0.0201212	0.103681	0.285043	0.857949	0.214559	0	0	0	0.091218	0.0666499	0
Bacteria.Fusobacteria.Fusobacteria.Fusobacteriales.Leptotrichiaceae.Leptotrichia.sp._oral_taxon_215	0.227666	0.198175	0.414462	0.431421	0.321887	0.360792	0.407121	0.328173	0.309753	0.196765	0.178179	0.352292	0	0.394933	0.156538	0.054494	0.173999	0	0.307402	0.256401	0.326509	0.240874	0.261407	0.125087	0.31965	0.230355	0.215273	0.328173	0.230355	0.230355	0.115917	0.0978179	0	0	0.328173	0	0.151198	0	0.356178	0	0.324797	0.173999	0.208696	0.417468	0.31965	0.31965	0.153445	0.192388	0.0978179
Bacteria.Fusobacteria.Fusobacteria.Fusobacteriales.Leptotrichiaceae.Leptotrichia.sp._oral_taxon_212	0.269557	0.21645	0.385609	0.226111	0.362627	0.708412	0.358487	0.656712	0.431983	0.18318	0	0.349877	0	0.186054	0.173256	0.103857	0.138501	0	0.344494	0.199679	0.244446	0.230478	0.290186	0.378046	0.0614076	0.265519	0.356184	0.773383	0.265519	0.265519	0.384309	0.350777	0.0610247	0	0.616297	0	0.311039	0.157087	0.255022	0.157087	0.446024	0.0891378	0.514354	0.412185	0.0614076	0.218494	0.209596	0.267002	0.185483
Bacteria.Fusobacteria.Fusobacteria.Fusobacteriales.Leptotrichiaceae.Leptotrichia.shahii_oral_taxon_214	0.326522	0.296178	0.0131758	0.151299	0.278934	0.0704276	0.297708	0.0506658	0.36887	0.52999	0.369335	0.334774	0.0131758	0	0.480404	0.221972	0.199695	0	0.0826944	0.0826944	0.0532685	0.0886515	0.23066	0.0131758	0	0	0.428423	0.0131758	0	0	0.0427119	0.123803	0.0506658	0.0142664	0	0.0452044	0.135787	0	0.0201212	0.525791	0.24316	0	0.0969608	0	0.0131758	0	0.159031	0.263918	0.0131758
Bacteria.Fusobacteria.Fusobacteria.Fusobacteriales.Leptotrichiaceae.Leptotrichia.hongkongensis_oral_taxon_213	0.254711	0.225722	0.0960649	0.195402	0.369876	0.178869	0.422432	0.178758	0.443457	0.454922	0.392795	0.332277	0.0926336	0.0405958	0.551116	0.225798	0.305482	0	0.121571	0.0466437	0.147103	0.209403	0.264703	0.104722	0.0672078	0	0.510195	0.137138	0	0	0.0471659	0.148495	0.167119	0	0	0.0227009	0.238162	0.0861246	0.106246	0.250676	0.347377	0	0.108826	0	0.0926336	0.0861246	0.18054	0.36645	0.0926336
Bacteria.Fusobacteria.Fusobacteria.Fusobacteriales.Leptotrichiaceae.Leptotrichia.hofstadii_oral_taxon_224	0.224699	0.147542	0.300916	0.384593	0.135838	0.487133	0.303755	0.213852	0.298908	0.307776	0.132535	0.338287	0	0.466563	0.214584	0.0761642	0.0511167	0.37259	0.199515	0.260505	0.321168	0.106497	0.283362	0.222474	0.256903	0	0.16755	0.275857	0.214499	0	0.436182	0.305147	0.360595	0	0.132433	0	0.205671	0.0461273	0.312561	0.0461273	0.240051	0.0294465	0.243299	0.362339	0.229906	0.276034	0.264247	0.357009	0.505022
Bacteria.Fusobacteria.Fusobacteria.Fusobacteriales.Leptotrichiaceae.Leptotrichia.goodfellowii_oral_taxon_845	0.00265234	0	0	0.0529316	0	0.0557117	0.0200728	0.130434	0	0.00914708	0	0	0	0	0.0363759	0	0	0	0.0458804	0	0.0122982	0.0197824	0.0284029	0	0	0	0.138978	0.221337	0	0	0.0154327	0	0.0343164	0	0	0	0.217463	1	0.585253	0.200662	0.210684	0	0.0868439	0	0	0.29891	0.00678798	0.0143056	0
Bacteria.Fusobacteria.Fusobacteria.Fusobacteriales.Leptotrichiaceae.Leptotrichia.buccalis_oral_taxon_563	0.325207	0.247664	0.206745	0.251461	0.368242	0.559788	0.361798	0.272232	0.467418	0.461014	0.0181336	0.323262	0	0.297182	0.373394	0.251445	0.20096	0.364024	0.186057	0.146913	0.250935	0.0891972	0.255595	0.271216	0.0627274	0.0166634	0.420622	0.367374	0.231162	0.0166634	0.504924	0.37389	0.318594	0.0073807	0.206702	0.0111364	0.20712	0.0633752	0.155633	0.0948532	0.436088	0.00539429	0.27948	0.234632	0.0445938	0.107969	0.295405	0.403429	0.549507
Bacteria.Fusobacteria.Fusobacteria.Fusobacteriales.Fusobacteriaceae.Fusobacterium.sp._oral_taxon_370	0.263478	0.189303	0.200259	0.26191	0.13885	0.611231	0.191745	0.387668	0.301328	0.257131	0	0.437419	0	0.218231	0.0914465	0.049651	0.18918	0.113986	0.378666	0.164925	0.376665	0.280976	0.376273	0.541629	0.0289615	0.0417422	0.215581	0.576248	0.155729	0.0417422	0.626102	0.489997	0.186092	0	0.500991	0	0.159404	0.0740866	0.139576	0.109756	0.415008	0.18918	0.534418	0.507546	0.0289615	0.103048	0.307008	0.312315	0.299469
Bacteria.Fusobacteria.Fusobacteria.Fusobacteriales.Fusobacteriaceae.Fusobacterium.sp._oral_taxon_203	0.258526	0.198386	0.29969	0.297324	0.199382	0.42979	0.380564	0.330079	0.273853	0.291719	0.211527	0.359543	0	0.243385	0.162531	0.054494	0.0564759	0.0680568	0.280733	0.213716	0.446735	0.189446	0.288801	0.253552	0.321949	0.0907896	0.329519	0.489038	0.158846	0.0907896	0.219475	0.176912	0.142542	0	0.199644	0	0.330398	0.353873	0.490447	0.200662	0.486016	0.0564759	0.252175	0.2089	0.100046	0.398955	0.260072	0.352544	0.176912
Bacteria.Fusobacteria.Fusobacteria.Fusobacteriales.Fusobacteriaceae.Fusobacterium.periodonticum_oral_taxon_201	0.400199	0.363709	0.448602	0.405867	0.312967	0.642317	0.355358	0.545797	0.526267	0.428817	0.0667055	0.469275	0.0146866	0.289109	0.292018	0.171711	0.146593	0.0547493	0.281655	0.289949	0.284652	0.172304	0.349374	0.319975	0.150403	0.158064	0.427534	0.593556	0.212813	0.158064	0.329268	0.344797	0.131243	0.0621632	0.386747	0.00327193	0.378934	0.137374	0.314016	0.23784	0.415937	0.0179618	0.412853	0.365525	0.151529	0.274216	0.297154	0.423337	0.254918
Bacteria.Fusobacteria.Fusobacteria.Fusobacteriales.Fusobacteriaceae.Fusobacterium.nucleatum_ss_vincentii_oral_taxon_200	0.326397	0.251655	0.17771	0.296794	0.269367	0.27664	0.278588	0.224069	0.468759	0.189975	0.276038	0.55884	0.172008	0.0879355	0.513828	0.423138	0.388892	0.00328066	0.37072	0.26693	0.263542	0.370578	0.56656	0.113831	0.0599177	0.0375863	0.263411	0.169882	0.040867	0.0375863	0.0917923	0.319716	0.253037	0.134629	0.0507046	0.177523	0.500984	0.0648827	0.106339	0.446591	0.30364	0.0167233	0.410139	0.0213347	0.180225	0.0730991	0.240639	0.452174	0.188407
Bacteria.Fusobacteria.Fusobacteria.Fusobacteriales.Fusobacteriaceae.Fusobacterium.nucleatum_ss_polymorphum_oral_taxon_202	0.428888	0.393036	0.345416	0.386403	0.316596	0.432466	0.340376	0.352126	0.457538	0.432299	0.209605	0.537102	0.0168768	0.20009	0.357586	0.269431	0.191798	0.0241413	0.251168	0.252713	0.206405	0.181359	0.409906	0.175366	0.110362	0.194494	0.347689	0.344253	0.218635	0.194494	0.157566	0.197303	0.123672	0.191873	0.277084	0.00827168	0.407946	0.0261515	0.156824	0.312342	0.224155	0	0.300735	0.168463	0.10275	0.112025	0.318788	0.50238	0.123608
Bacteria.Fusobacteria.Fusobacteria.Fusobacteriales.Fusobacteriaceae.Fusobacterium.nucleatum_ss_nucleatum_oral_taxon_698	0.13946	0.134122	0.025317	0.0866197	0.0602485	0.192497	0.347997	0.144217	0.193653	0.115003	0.246942	0.203221	0	0.0204134	0.177995	0.133039	0.0900207	0	0.189153	0.0938401	0.323746	0.163845	0.223918	0.102067	0.519941	0.00490362	0.181663	0.226241	0.00490362	0.00490362	0.0852756	0.0647168	0.0833635	0.0202716	0.00490362	0.0596446	0.361554	0.24079	0.281324	0.265379	0.365395	0.0370395	0.212678	0.0204134	0.0204134	0.261203	0.11703	0.153555	0
Bacteria.Fusobacteria.Fusobacteria.Fusobacteriales.Fusobacteriaceae.Fusobacterium.nucleatum_ss_animalis_oral_taxon_420	0.426705	0.379832	0.149275	0.493991	0.365911	0.257301	0.290568	0.27863	0.426753	0.375461	0.270866	0.60124	0.257948	0.119357	0.367938	0.082899	0.20995	0.0491975	0.275029	0.200393	0.299086	0.486952	0.463065	0.216624	0.0865557	0.0236464	0.236799	0.215517	0.072844	0.0236464	0.178056	0.290404	0.429804	0	0.0853279	0.0537312	0.18299	0.0299779	0.0866269	0.39819	0.218615	0.0535839	0.25708	0.0616815	0.215774	0.0299779	0.399767	0.630259	0.368827
Bacteria.Fusobacteria.Fusobacteria.Fusobacteriales.Fusobacteriaceae.Fusobacterium.naviforme_oral_taxon_689	0.063332	0.057805	0.0554692	0.204955	0.311557	0	0.00539745	0.105219	0.136144	0.0147576	0	0.0764061	1	0	0.0880313	0	0.147888	0	0	0	0	0.382996	0.0333267	0.0375145	0	0	0	0.0510139	0	0	0	0.0603708	0.609014	0	0	0	0.0172548	0	0	0	0	0	0	0	0.215774	0	0.0438061	0.138481	0.416925
Bacteria.Firmicutes.Erysipelotrichi.Erysipelotrichi_.O.1..Erysipelotrichi_.F.1..Lactobacillus_.XVII..catenaformis_oral_taxon_569	0.383141	0.341847	0.378327	0.419705	0.391907	0.613901	0.231423	0.471438	0.583504	0.276873	0.0911413	0.453596	0.168206	0.176519	0.287026	0.0751045	0.147888	0.0401017	0.186594	0.195415	0.154622	0.255692	0.281754	0.54955	0.061134	0.132169	0.308348	0.586407	0.17227	0.132169	0.527802	0.562516	0.208308	0	0.581159	0.0206104	0.158986	0	0.117783	0.149399	0.210875	0	0.332275	0.510125	0.22934	0.061134	0.24777	0.516769	0.393791
Bacteria.Firmicutes.Erysipelotrichi.Erysipelotrichales.Erysipelotrichaceae.Solobacterium.moorei_oral_taxon_678	0.62356	0.504042	0.32698	0.285397	0.398054	0.448872	0.536579	0.319455	0.652801	0.46082	0.273356	0.660905	0.0390435	0.174596	0.522363	0.319168	0.174805	0.0425522	0.383009	0.354907	0.317	0.249588	0.543374	0.278986	0.145789	0.134401	0.453078	0.319686	0.176954	0.134401	0.216084	0.385947	0.171	0.0120786	0.231176	0.142154	0.315138	0.00691431	0.120324	0.354317	0.402238	0.0132417	0.313484	0.153535	0.0958046	0.0636754	0.289583	0.521351	0.17837
Bacteria.Firmicutes.Erysipelotrichi.Erysipelotrichales.Erysipelotrichaceae.Erysipelotrichaceae_.G.1..sp._oral_taxon_905	0.269975	0.272633	0.0860589	0.276491	0.422234	0.160985	0.224257	0.135809	0.32634	0.184489	0	0.259136	0.756351	0.0961607	0.261629	0.168178	0.227976	0.0655709	0.102514	0.123833	0.136503	0.429925	0.192245	0.103879	1.11e-16	0	0.110677	0.147175	0.0655709	0	0.138873	0.223932	0.674585	0	0.0305897	0.0674009	0.115245	0	0.0507109	0.0674009	0.213059	0	0.0979906	0.0305897	0.215774	1.11e-16	0.15607	0.262922	0.513085
Bacteria.Firmicutes.Erysipelotrichi.Erysipelotrichales.Erysipelotrichaceae.Erysipelotrichaceae_.G.1..sp._oral_taxon_904	0.099048	0.0760802	0.0554692	0.204955	0.317133	0	0.0105167	0.168667	0.175743	0.0707454	0	0.0998189	0.936551	0	0.0880313	0	0.147888	0	0.0634486	0.0634486	0.00376376	0.413268	0.0649357	0.0375145	1.11e-16	0	0	0.0510139	0	0	0	0.0603708	0.661526	0	0	0	0.0172548	0	0	0	0	0	0.0634486	0	0.215774	1.11e-16	0.0438061	0.149427	0.416925
Bacteria.Firmicutes.Erysipelotrichi.Erysipelotrichales.Erysipelotrichaceae.Bulleidia.extructa_oral_taxon_603	0.348749	0.255418	0.18591	0.159928	0.413645	0.224098	0.25968	0.39953	0.412316	0.608161	0	0.231985	0	0.075283	0.265356	0.241434	0.230496	0	0.139896	0.164464	0.0322394	0.0866264	0.111244	0.143583	0	0.0563551	0.594677	0.199938	0.0563551	0.0563551	0.143583	0.143583	0.0525113	0.0582432	0.199938	0	0.114599	0	0.0365278	0.0481564	0.254311	0	0.334716	0.143583	0	0	0.126426	0.202734	0.143583
Bacteria.Firmicutes.Clostridia.Clostridiales.Veillonellaceae.Veillonellaceae_.G.1..sp._oral_taxon_483	0.262004	0.226303	0.447061	0.0441587	0.314092	0.270238	0.397386	0.330705	0.297768	0.0618443	0	0.225266	0	0.148318	0.320811	0.506918	0.129621	0	0.561734	0.418685	0.166471	0.141779	0.368629	0	0	0.360719	0.117455	0.267229	0.360719	0.360719	0.0427119	0.325481	0	0	0.360719	0.337504	0.389922	0	0.0201212	0.158673	0.246809	0	0.206016	0	0	0	0.271296	0.236264	0
Bacteria.Firmicutes.Clostridia.Clostridiales.Veillonellaceae.Veillonellaceae_.G.1..sp._oral_taxon_155	0.516286	0.446812	0.247243	0.384691	0.16207	0.382081	0.416746	0.14501	0.376531	0.461768	0.254568	0.502584	0	0.239621	0.301954	0.283315	0.0236796	0.0772921	0.449079	0.467493	0.465647	0.183796	0.546982	0.204794	0.274566	0.0849139	0.203565	0.222302	0.162206	0.0849139	0.207231	0.447533	0.117461	0	0.14501	0.251589	0.33638	0	0.135202	0.386536	0.330955	0	0.266112	0.13865	0.0785533	0.0785533	0.428277	0.548908	0.137388
Bacteria.Firmicutes.Clostridia.Clostridiales.Veillonellaceae.Veillonellaceae_.G.1..sp._oral_taxon_150	0.765102	0.751094	0.299903	0.370162	0.205632	0.32768	0.282692	0.208298	0.403644	0.319347	0.0387082	0.423182	0	0.213551	0.258071	0.29449	0.116905	0.0254391	0.428949	0.319198	0.237913	0.205788	0.369362	0.135354	0.0387082	0.111791	0.182997	0.208436	0.13723	0.111791	0.148389	0.25354	0.0894485	0	0.182997	0.156895	0.338502	0	0.056649	0.446725	0.272248	0	0.253402	0.0712062	0	1.11e-16	0.670478	0.506538	0.0966453
Bacteria.Firmicutes.Clostridia.Clostridiales.Veillonellaceae.Veillonellaceae_.G.1..sp._oral_taxon_148	0.427218	0.398062	0.479913	0.264367	0.183156	0.387623	0.35158	0.183156	0.393796	0.299776	0	0.593971	0.0442084	0.296905	0.429289	0.471433	0.313768	0.0843172	0.654813	0.388177	0.454996	0.325926	0.627975	0.100559	0.0642697	0.138948	0.117455	0.267473	0.223265	0.138948	0.145128	0.345201	0.128526	0	0.138948	0.216676	0.476006	0	0.0843909	0.237828	0.529555	0.139939	0.316894	0.0642697	0.108478	0.0642697	0.55375	0.452333	0.128526
Bacteria.Firmicutes.Clostridia.Clostridiales.Veillonellaceae.Veillonellaceae_.G.1..sp._oral_taxon_145	0.277836	0.218677	0.413196	0.237957	0.0768704	0.256152	0.237609	0.0768704	0.289529	0.230007	0	0.522672	0.0152739	0.313168	0.456324	0.418801	0.531685	0.0291315	0.615787	0.390927	0.704383	0.517042	0.534645	0.0852648	0.122128	0.0480063	0.0615965	0.106002	0.0771378	0.0480063	0.103532	0.215204	0.0444055	0	0.0615965	0.157209	0.46159	0	0.15584	0.170883	0.498432	0.38679	0.281677	0.135718	0.137402	0.122128	0.411566	0.267606	0.0579957
Bacteria.Firmicutes.Clostridia.Clostridiales.Veillonellaceae.Veillonellaceae_.G.1..sp._oral_taxon_135	0.455307	0.371642	0.381065	0.462108	0.117121	0.360959	0.222238	0.117121	0.375443	0.417637	0.0456636	0.580408	0.0421371	0.459478	0.446413	0.370432	0.18628	0.12055	0.489127	0.502003	0.427288	0.150386	0.631704	0.175543	0.153147	0	0.120648	0.214419	0.12055	0	0.256345	0.551817	0.162687	0	0.0749842	0.268482	0.432407	0	0.209796	0.35523	0.333933	0.0333456	0.314345	0.228131	0.195284	0.153147	0.549518	0.554777	0.237672
Bacteria.Firmicutes.Clostridia.Clostridiales.Veillonellaceae.Veillonellaceae_.G.1..sp._oral_taxon_132	0.538666	0.487596	0.129555	0.337917	0.0971078	0.249027	0.0764904	0.344837	0.196962	0.313947	0	0.232079	0	0.179064	0.0261091	0.0206895	0	0.103781	0.116121	0.134159	0.111076	0.0302713	0.140982	0.181021	0	0	0.099752	0.242543	0.103781	0	0.249027	0.249027	0.156292	0	0.145246	0	0.0563562	0	0.0365278	0.28983	0.0810374	0	0.278135	0.145246	0	0	0.537341	0.32598	0.249027
Bacteria.Firmicutes.Clostridia.Clostridiales.Veillonellaceae.Veillonellaceae_.G.1..sp._oral_taxon_129	0.551265	0.509686	0.149853	0.533576	0.309632	0.136898	0.215442	0.332636	0.332892	0.34695	0.208907	0.312437	0.206402	0.0755548	0.160104	0.0386937	0.155426	0.00820132	0.14917	0.161345	0.243693	0.321769	0.197432	0.187185	0.187199	0.0270302	0.108554	0.13981	0.0352315	0.0270302	0.0812644	0.154311	0.307284	0	0.0805945	0.0042151	0.106194	0	0.0469943	0.322005	0.0532358	0	0.190669	0.0598157	0.212654	0.00625136	0.503741	0.491888	0.268168
Bacteria.Firmicutes.Clostridia.Clostridiales.Veillonellaceae.Veillonella.sp._oral_taxon_780	0.196752	0.11725	0	0.0083711	0.0226353	0.0817062	0.257316	0.199592	0.139939	0.0845397	0.134999	0.295549	0	0	0.115057	0.205141	0.147249	0	0.597867	0.442518	0.357975	0.270761	0.489705	0.0816532	0.134999	0	0	0	0	0	0.0517442	0.325481	0.09268	0	0	0.364791	0.19158	0	0.0201212	0.158673	0.230548	0.147249	0.449783	0	0	0	0.091218	0.122952	0
Bacteria.Firmicutes.Clostridia.Clostridiales.Veillonellaceae.Veillonella.rogosae_oral_taxon_158	0.0921572	0.0929351	0.146687	0.1703	0.0789291	0.205579	0.143503	0.209363	0.142374	0.152572	0.0251795	0.119758	0	0.0815808	0.141736	0.0476278	0	0	0.154909	0.138819	0.108531	0.0848883	0.112854	0.0410924	0.0677576	0.0651058	0.217907	0.300266	0.0651058	0.0651058	0.0473546	0.0138232	0.0343164	0	0.0789291	0	0.314997	0.828134	0.666834	0.200662	0.33756	0	0.100667	0.0815808	0.0677576	0.366667	0.0868744	0.101623	0.0138232
Bacteria.Firmicutes.Clostridia.Clostridiales.Veillonellaceae.Veillonella.parvula_oral_taxon_161	0.237433	0.200657	0.0848109	0.140376	0.188774	0.21021	0.400224	0.293382	0.344564	0.297063	0.325667	0.276415	0.00458718	0.0631156	0.29203	0.30344	0.323656	0.00291633	0.31507	0.185973	0.209542	0.206252	0.308227	0.058006	0.0366679	0.0200244	0.242244	0.107766	0.0229407	0.0200244	0.084787	0.056924	0.0998781	0.0827811	0.037711	0.0251059	0.296351	0.0625513	0.13148	0.0970231	0.378007	0.0895426	0.410557	0.0488076	0.0357083	0.0936724	0.162235	0.130264	0.02519
Bacteria.Firmicutes.Clostridia.Clostridiales.Veillonellaceae.Veillonella.dispar_oral_taxon_160	0.215904	0.18556	0.0775142	0.0357876	0.255443	0.107277	0.368708	0.277106	0.317334	0.290185	0.472525	0.0807577	0	0	0.196132	0.162502	0.172253	0	0.158522	0.134965	0.0287085	0.0971471	0.0447023	0	1.11e-16	0.0775142	0.249867	0.0775142	0.0775142	0.0775142	0	0	0.0525113	0	0.0775142	0	0.046609	0	0	0	0.249867	0	0.13289	0	0	1.11e-16	0.0344207	0.0884595	0
Bacteria.Firmicutes.Clostridia.Clostridiales.Veillonellaceae.Veillonella.atypica_oral_taxon_524	0.270863	0.188745	0.0273532	0.0613027	0.277242	0.194534	0.449108	0.0773736	0.39283	0.493277	0.186145	0.313138	0	0.0273532	0.509451	0.3887	0.273696	0	0.358562	0.222788	0.257931	0.214467	0.435621	0.0679263	0.0679263	0	0.581206	0.0773736	0	0	0.0671769	0.264268	0.074485	0	1.11e-16	0.198845	0.349149	0.0773736	0.0974947	0.303686	0.460071	0.07409	0.350308	1.11e-16	0	0.0773736	0.125359	0.205505	0
Bacteria.Firmicutes.Clostridia.Clostridiales.Veillonellaceae.Selenomonas.sputigena_oral_taxon_151	0.476584	0.369187	0.219248	0.317662	0.18618	0.495349	0.387758	0.199468	0.411612	0.407476	0.121673	0.658817	0.0081301	0.290756	0.289404	0.231112	0.214781	0.193828	0.503401	0.323655	0.521056	0.375414	0.638465	0.218872	0.103317	0.0638825	0.219968	0.281343	0.257711	0.0638825	0.37224	0.458496	0.276446	0.0308106	0.157018	0.140463	0.346394	0.0188971	0.124301	0.292573	0.471712	0.170496	0.409606	0.141891	0.0568854	0.0676523	0.436079	0.608158	0.295094
Bacteria.Firmicutes.Clostridia.Clostridiales.Veillonellaceae.Selenomonas.sp._oral_taxon_892	0.408923	0.333865	0.189932	0.2212	0.419176	0.619197	0.513988	0.352206	0.568877	0.502653	0.0657149	0.381066	0	0.152037	0.414459	0.272138	0.206112	0.0612034	0.28131	0.210496	0.258156	0.196729	0.302785	0.415476	0.0465928	0.0448259	0.496628	0.492177	0.106029	0.0448259	0.477039	0.467709	0.146853	0	0.377934	0.0733968	0.231063	0.0530396	0.125239	0.126436	0.479831	0.0338592	0.49225	0.348659	0.0155505	0.0685901	0.242816	0.286269	0.246686
Bacteria.Firmicutes.Clostridia.Clostridiales.Veillonellaceae.Selenomonas.sp._oral_taxon_501	0.259715	0.183991	0.247727	0.219063	0.317937	0.44347	0.132958	0.339269	0.46289	0.122156	0	0.395491	0.143079	0.137986	0.260169	0.166718	0.458948	0	0.235076	0.0543248	0.236074	0.340893	0.286809	0.578567	0	0	0.183078	0.414136	0	0	0.541052	0.436381	0.143079	0	0.459249	0	0.126016	0	0.0365278	0	0.315869	0.16984	0.422542	0.541052	0.143079	0	0.193691	0.288462	0.328562
Bacteria.Firmicutes.Clostridia.Clostridiales.Veillonellaceae.Selenomonas.sp._oral_taxon_481	0.151713	0.163328	0.171361	0.224227	0.0419545	0.308185	0.197878	0	0.235733	0.275193	0.315949	0.43046	0	0.344654	0.378218	0.185378	0.0809562	0.2748	0.144587	0.265448	0.32005	0.0469289	0.376985	0.0630442	0.18328	0	0.163447	0.0972972	0.214499	0	0.321996	0.308755	0.263989	0.0390017	0	0.0706174	0.174383	0	0.203401	0.421452	0.255379	0	0.109619	0.18328	0.18328	0.18328	0.17327	0.333305	0.2748
Bacteria.Firmicutes.Clostridia.Clostridiales.Veillonellaceae.Selenomonas.sp._oral_taxon_479	0.189357	0.222287	0.145284	0.112592	0.314092	0.36472	0.480845	0.330705	0.184351	0.185822	0.160142	0.156391	0	0.161373	0.0237793	0	0	0.329794	0.122061	0.0832886	0.146042	0.0668757	0.0965196	0.0357751	0	0.465834	0.117455	0.364526	0.680333	0.465834	0.261185	0.172715	0.263989	0	0.465834	0	0.0569072	0	0	0.0442293	0.170066	0	0	0	0	0	0.203975	0.350046	0.329794
Bacteria.Firmicutes.Clostridia.Clostridiales.Veillonellaceae.Selenomonas.sp._oral_taxon_478	0.144989	0.0936165	0.300916	0.468596	0.0915324	0.439275	0.0949115	0.195915	0.229664	0.21467	0	0.239263	0	0.620785	0.132758	0.054494	0	0.419957	0.0765023	0.225213	0.248663	0	0.166907	0.258959	0.384128	0	0.099752	0.293212	0.214499	0	0.475199	0.36863	0.263989	0	0.195915	0	0.104589	0	0.394625	0	0.142807	0	0.195915	0.580043	0.384128	0.384128	0.201016	0.304761	0.583075
Bacteria.Firmicutes.Clostridia.Clostridiales.Veillonellaceae.Selenomonas.sp._oral_taxon_442	0.224676	0.21885	0.104355	0.168852	0.0716739	0.326241	0.213733	0.134589	0.277976	0.30732	0.0680877	0.339348	0.00876888	0.229399	0.198689	0.114664	0.00876888	0.668984	0.245447	0.256658	0.268787	0.119892	0.318968	0.101582	0.0509805	0.0275607	0.0984811	0.157034	0.242059	0.0275607	0.351765	0.312574	0.331631	0	0.0509675	0.0601698	0.174069	0	0.0881463	0.131235	0.213386	0	0.158429	0.0680251	0.0533873	0.0446184	0.262919	0.393873	0.429768
Bacteria.Firmicutes.Clostridia.Clostridiales.Veillonellaceae.Selenomonas.sp._oral_taxon_388	0.163836	0.109034	0.143488	0.122492	0.120956	0.379028	0.100794	0.185513	0.213121	0.133245	0	0.191786	0	0.236656	0.0415992	0.0361796	0.0154902	0.798997	0.0490461	0.0703654	0.138561	0.0139331	0.122466	0.207355	0	0.0139331	0.129175	0.28281	0.228432	0.0139331	0.432765	0.344294	0.263989	0	0.185513	0	0.046058	0	0.0365278	0	0.110461	0	0.17158	0.17158	0	0	0.183107	0.310306	0.569173
Bacteria.Firmicutes.Clostridia.Clostridiales.Veillonellaceae.Selenomonas.sp._oral_taxon_149	0.392092	0.329216	0.197903	0.18745	0.246386	0.485734	0.435419	0.265976	0.469371	0.316618	0.0960214	0.512136	0	0.189175	0.248826	0.431851	0.368201	0.101054	0.350097	0.211342	0.433599	0.294321	0.468574	0.314067	0.0897199	0.0555096	0.278579	0.363273	0.156564	0.0555096	0.369641	0.395328	0.163117	0.229477	0.244082	0.0865621	0.381215	0.0218938	0.0913806	0.127595	0.462649	0.125788	0.559615	0.20141	0.0128379	0.0347316	0.290168	0.390837	0.286537
Bacteria.Firmicutes.Clostridia.Clostridiales.Veillonellaceae.Selenomonas.sp._oral_taxon_146	0.341594	0.316646	0.177426	0.175873	0.277966	0.470276	0.500543	0.305374	0.25914	0.222471	0	0.347212	0	0.193516	0.174608	0.205528	0.0699872	0.379523	0.424984	0.288816	0.332434	0.203574	0.399443	0.0630442	0.032143	0.277966	0.144863	0.391935	0.492464	0.277966	0.337429	0.3461	0.291397	0	0.277966	0.173385	0.243234	0.0274083	0.0796724	0.225669	0.382904	0.0699872	0.27078	0.032143	0.032143	0.0595513	0.297399	0.396379	0.379523
Bacteria.Firmicutes.Clostridia.Clostridiales.Veillonellaceae.Selenomonas.sp._oral_taxon_140	0.189123	0.171719	0.113174	0.0441587	0.302519	0.154588	0.275279	0.0423363	0.317702	0.460599	0	0.167794	0	0.0708373	0.349696	0.272951	0.24309	0	0.152785	0.105891	0.134119	0.109922	0.123542	0	1.11e-16	0.0423363	0.564659	0.0423363	0.0423363	0.0423363	0.0396117	0.0396117	0	0	0.0423363	0.0396117	0.110449	0	0.0201212	0.0396117	0.350741	0	0.0396117	0	0	1.11e-16	0.121361	0.141454	0
Bacteria.Firmicutes.Clostridia.Clostridiales.Veillonellaceae.Selenomonas.sp._oral_taxon_138	0.318594	0.317167	0.167623	0.144215	0.43746	0.35276	0.508288	0.239208	0.392975	0.570256	0.0554763	0.280575	0	0.0466457	0.322947	0.265021	0.330468	0.0243061	0.300066	0.128868	0.24503	0.260975	0.273694	0.0797823	0.0554763	0.160218	0.671437	0.263514	0.184524	0.160218	0.0737555	0.0492905	0.0987911	0.0551951	0.160218	0.0249844	0.200153	0.07899	0.0991112	0.126793	0.518285	0.0806803	0.23985	0	0	0.07899	0.201891	0.260952	0.0243061
Bacteria.Firmicutes.Clostridia.Clostridiales.Veillonellaceae.Selenomonas.sp._oral_taxon_136	0.311561	0.242677	0.241729	0.21907	0.260404	0.489928	0.197538	0.31206	0.433951	0.191724	0	0.357172	0.0780098	0.131988	0.28992	0.268057	0.315073	0	0.143891	0.125321	0.160204	0.177978	0.256542	0.654772	0.056705	0	0.190614	0.414136	0	0	0.646321	0.474615	0.0780098	0.084467	0.459249	0.0382344	0.242719	0	0.113354	0.0382344	0.247535	0.0617337	0.4961	0.607078	0.134715	0.056705	0.178933	0.201956	0.263492
Bacteria.Firmicutes.Clostridia.Clostridiales.Veillonellaceae.Selenomonas.sp._oral_taxon_126	0.181143	0.183269	0.0512735	0.165357	0.0683333	0.34825	0.406353	0.093859	0.244375	0.242118	0.357362	0.329081	0	0.176656	0.200405	0.140187	0.0743926	0.393121	0.176594	0.127835	0.398066	0.149014	0.34506	0.132711	0.199391	0.0359905	0.168314	0.191156	0.250489	0.0359905	0.343645	0.303933	0.338474	0.0743926	0.0512735	0.0505116	0.254259	0.0425855	0.0779897	0.198307	0.210125	0	0.182773	0.015283	0	0.0425855	0.260456	0.491891	0.408404
Bacteria.Firmicutes.Clostridia.Clostridiales.Veillonellaceae.Selenomonas.noxia_oral_taxon_130	0.464511	0.424068	0.30316	0.710507	0.209925	0.281034	0.278833	0.133491	0.336874	0.474327	0.125311	0.407865	0.0419525	0.463929	0.30758	0.208101	0.192918	0.035562	0.128418	0.24789	0.288117	0.127787	0.297036	0.262389	0.430166	0.0048836	0.181948	0.169053	0.0404456	0.0048836	0.163056	0.197357	0.123462	0.070661	0.0857604	0.0137079	0.259841	0.00577847	0.405013	0.236707	0.202006	0.0110665	0.182091	0.429876	0.390951	0.354777	0.416474	0.425635	0.158391
Bacteria.Firmicutes.Clostridia.Clostridiales.Veillonellaceae.Selenomonas.infelix_oral_taxon_639	0.261775	0.246471	0.135669	0.232673	0.160491	0.453009	0.349593	0.16897	0.308652	0.324621	0.188307	0.521301	0	0.246159	0.23751	0.245196	0.289074	0.285024	0.309753	0.166363	0.416947	0.260735	0.489358	0.195665	0.113885	0.0508836	0.28192	0.255637	0.265382	0.0508836	0.380402	0.314791	0.349105	0.145629	0.107395	0.0201423	0.318954	0.0509448	0.129319	0.190964	0.368179	0.106435	0.390293	0.0782366	0.0217256	0.0726704	0.356633	0.57453	0.341535
Bacteria.Firmicutes.Clostridia.Clostridiales.Veillonellaceae.Selenomonas.flueggei_oral_taxon_125	0.513005	0.495435	0.0813937	0.309068	0.341576	0.156339	0.391421	0.0813937	0.409157	0.560737	0.153805	0.51582	0.017741	0.024811	0.505638	0.314975	0.359938	0.0169183	0.27448	0.167524	0.233973	0.232746	0.421914	0.0425519	0	0.0557601	0.453775	0.0983121	0.0726785	0.0557601	0.0675229	0.194928	0.0346593	0.0576282	0.0636528	0.0869527	0.18626	0	0.0280138	0.463115	0.466249	0.112316	0.263352	0.00789265	0.017741	0	0.358765	0.338109	0.0425519
Bacteria.Firmicutes.Clostridia.Clostridiales.Veillonellaceae.Selenomonas.dianae_oral_taxon_139	0.408833	0.407179	0.200074	0.369315	0.174368	0.526567	0.345612	0.248443	0.306866	0.447616	0.0391596	0.435989	0.00831183	0.266055	0.215756	0.175027	0.112847	0.364616	0.3188	0.238144	0.349565	0.220108	0.393413	0.138486	0.0905706	0.0870808	0.260618	0.337857	0.301579	0.0870808	0.383439	0.275898	0.344653	0.0449991	0.124059	0.048886	0.338057	0.108189	0.225257	0.300024	0.445148	0.0328882	0.258479	0.0973962	0.0687302	0.168608	0.464035	0.570744	0.409906
Bacteria.Firmicutes.Clostridia.Clostridiales.Veillonellaceae.Selenomonas.artemidis_oral_taxon_124	0	0	0	0	0	0	0	0	0.0649164	0.037316	0.315949	0.173244	0	0	0.158997	0	0	0	0	0	0.00430039	0	0.126405	0	0	0	0.121493	0	0	0	0	0.0654231	0	0	0	0	0.00623293	0	0	0.350835	0	0	0	0	0	0	0	0.0875409	0
Bacteria.Firmicutes.Clostridia.Clostridiales.Veillonellaceae.Megasphaera.sp._oral_taxon_841	0.268475	0.155841	0.300916	0.328984	0.108592	0.506928	0.24801	0.23405	0.317886	0.163473	0.097667	0.396696	0	0.319912	0.247815	0.186451	0.10653	0	0.294802	0.33112	0.403726	0.199771	0.361259	0.52814	0.342296	0	0.099752	0.363123	0	0	0.48906	0.507967	0.0401687	0	0.419217	0.131957	0.244892	0	0.301278	0.131957	0.251598	0.10653	0.550151	0.663846	0.244629	0.244629	0.16691	0.207673	0.185483
Bacteria.Firmicutes.Clostridia.Clostridiales.Veillonellaceae.Megasphaera.micronuciformis_oral_taxon_122	0.119132	0.0568666	0.280208	0.253829	0.0915324	0.185125	0.0630444	0.108847	0.156411	0.140247	0	0.330661	0	0.253128	0.132758	0.186952	0.522566	0	0.246692	0.199163	0.510687	0.378859	0.28891	0.136116	0.177845	0	0.099752	0.108847	0	0	0.126945	0.108847	0	0.132458	0.108847	0	0.237047	0	0.214373	0	0.263513	0.580851	0.352182	0.286692	0.177845	0.177845	0.119024	0.0956661	0.108847
Bacteria.Firmicutes.Clostridia.Clostridiales.Veillonellaceae.Dialister.pneumosintes_oral_taxon_736	0.395936	0.366554	0.429618	0.47707	0.22492	0.499485	0.446562	0.20786	0.444284	0.354141	0.103844	0.607384	0.0191663	0.506914	0.320039	0.198829	0.190903	0.109666	0.444052	0.400333	0.547593	0.324001	0.504133	0.192141	0.320355	0.12048	0.185669	0.305157	0.230146	0.12048	0.247723	0.290985	0.169001	0	0.188694	0.0939386	0.331432	0	0.335287	0.128256	0.486871	0.121339	0.273031	0.346852	0.297804	0.278638	0.414876	0.456868	0.197046
Bacteria.Firmicutes.Clostridia.Clostridiales.Veillonellaceae.Dialister.invisus_oral_taxon_118	0.35948	0.27793	0.240452	0.385261	0.412625	0.306715	0.217614	0.345426	0.522939	0.328628	0.322081	0.553388	0.231371	0.194474	0.401807	0.144279	0.224937	0.0684754	0.213282	0.221323	0.177232	0.322074	0.376513	0.221111	0.0425179	0.0195035	0.299602	0.253757	0.0879789	0.0195035	0.224071	0.325978	0.358146	0	0.134268	0.0169449	0.152292	0	0.0902022	0.338225	0.218702	0.00420914	0.241857	0.151494	0.252503	0.0367295	0.254705	0.464474	0.41461
Bacteria.Firmicutes.Clostridia.Clostridiales.Veillonellaceae.Centipeda.periodontii_oral_taxon_726	0.251432	0.194698	0.27845	0.283963	0.164068	0.493606	0.265982	0.238337	0.381545	0.312104	0.158712	0.431674	0.0175081	0.313015	0.273197	0.0673657	0.0313632	0.484191	0.179961	0.200691	0.269257	0.119045	0.340805	0.224649	0.0763591	0.0550281	0.27135	0.335634	0.269527	0.0550281	0.451685	0.412614	0.303201	0	0.199125	0.0128717	0.21956	0.0217038	0.147462	0.145116	0.246266	0.0138552	0.192527	0.220456	0.0938672	0.0980629	0.302134	0.50769	0.559198
Bacteria.Firmicutes.Clostridia.Clostridiales.Veillonellaceae.Anaeroglobus.geminatus_oral_taxon_121	0.063332	0.057805	0.0554692	0.204955	0.311557	0	0.00539745	0.105219	0.136144	0.0147576	0	0.0764061	1	0	0.0880313	0	0.147888	0	0	0	0	0.382996	0.0333267	0.0375145	0	0	0	0.0510139	0	0	0	0.0603708	0.609014	0	0	0	0.0172548	0	0	0	0	0	0	0	0.215774	0	0.0438061	0.138481	0.416925
Bacteria.Firmicutes.Clostridia.Clostridiales.Syntrophomonadaceae_.VIII..Syntrophomonadaceae_.VIII..G.1..sp._oral_taxon_435	0.187671	0.125682	0.350707	0.40273	0.126678	0.595283	0.228328	0.252136	0.317937	0.257979	0.093389	0.420799	0.0180863	0.544445	0.197206	0.0861988	0.14998	0.206973	0.22079	0.249156	0.45929	0.192562	0.356179	0.433436	0.354817	0	0.099752	0.388957	0.206973	0	0.507677	0.464375	0.265228	0	0.273573	0	0.176551	0	0.312612	0	0.274701	0.100189	0.373763	0.549658	0.294171	0.276084	0.325922	0.431162	0.410542
Bacteria.Firmicutes.Clostridia.Clostridiales.Peptostreptococcaceae_.XIII..Peptostreptococcaceae_.XIII..G.2..sp._oral_taxon_790	0.124947	0.115085	0.583621	0.0970904	0.0951342	0.230014	0.150625	0.215725	0.200846	0.0808355	0.00984408	0.172465	0	0.148318	0.262081	0.34604	0.140359	0	0.306451	0.101131	0.147337	0.155164	0.166007	0.00984408	0.00984408	0.0852902	0.224268	0.306627	0.0852902	0.0852902	0.0444154	0.0199503	0.0441605	0	0.0852902	0.0199503	0.452447	0.243887	0.263837	0.220612	0.401144	0.0107373	0.117532	1.11e-16	0	0.243887	0.298665	0.240652	0
Bacteria.Firmicutes.Clostridia.Clostridiales.Peptostreptococcaceae_.XIII..Peptostreptococcaceae_.XIII..G.1..sp._oral_taxon_113	0.229292	0.190462	0.184157	0.340822	0.308899	0.2496	0.295216	0.24183	0.330872	0.196202	0.211527	0.339808	0.159203	0.128688	0.270189	0.116304	0.29369	0	0.186187	0.0882438	0.339064	0.309288	0.268492	0.217263	0.55739	0	0.198422	0.187625	0	0	0.11339	0.131197	0.233688	0	0.0708263	0	0.195305	0.0657849	0.160175	0.0657849	0.269448	0.0839909	0.220602	0.128688	0.217064	0.123647	0.201401	0.315728	0.230029
Bacteria.Firmicutes.Clostridia.Clostridiales.Peptostreptococcaceae_.XIII..Peptoniphilus.sp._oral_taxon_386	0.29827	0.225445	0.469497	0.450757	0.108592	0.546671	0.188586	0.302173	0.399757	0.237799	0.0199352	0.449564	0	0.463275	0.418518	0.303878	0.17311	0	0.361235	0.303908	0.344813	0.158109	0.340089	0.352804	0.259609	0	0.167875	0.373723	0	0	0.390875	0.386402	0.0542516	0	0.305599	0.0808025	0.44074	0.0681233	0.364446	0.222722	0.328665	0.0434882	0.498013	0.545273	0.239674	0.307797	0.404228	0.343245	0.185483
Bacteria.Firmicutes.Clostridia.Clostridiales.Peptostreptococcaceae_.XIII..Peptoniphilus.lacrimalis_oral_taxon_648	0.214304	0.148689	0.245002	0.252733	0.108592	0.551697	0.246289	0.364484	0.31645	0.17262	0.115229	0.274676	0	0.19073	0.246976	0.132336	0	0	0.180039	0.223671	0.318468	0.113023	0.229017	0.603521	0.230676	0	0.23873	0.560006	0	0	0.579874	0.453852	0.074485	0	0.459249	0.0778422	0.38766	0.196883	0.368979	0.274725	0.336495	0	0.476351	0.610045	0.115447	0.31233	0.130365	0.221978	0.185483
Bacteria.Firmicutes.Clostridia.Clostridiales.Peptostreptococcaceae_.XIII..Parvimonas.sp_oral_taxon_110	0.00265234	0	0	0.0529316	0	0.0557117	0.0200728	0.130434	0	0.00914708	0	0	0	0	0.0363759	0	0	0	0.0458804	0	0.0122982	0.0197824	0.0284029	0	0	0	0.138978	0.221337	0	0	0.0154327	0	0.0343164	0	0	0	0.217463	1	0.585253	0.200662	0.210684	0	0.0868439	0	0	0.29891	0.00678798	0.0143056	0
Bacteria.Firmicutes.Clostridia.Clostridiales.Peptostreptococcaceae_.XIII..Parvimonas.sp._oral_taxon_393	0.271854	0.190437	0.185024	0.186504	0.462235	0.270001	0.203603	0.339269	0.454717	0.457093	0	0.183952	0.11052	0.075283	0.353387	0.183191	0.282772	0	0.00253316	0.030382	0.00353084	0.11052	0.059273	0.283356	0	0	0.622075	0.296855	0	0	0.245841	0.306212	0.11052	0	0.245841	0	0.0633127	0	0.0365278	0	0.197956	0	0.245841	0.245841	0.11052	0	0.0876552	0.197797	0.296002
Bacteria.Firmicutes.Clostridia.Clostridiales.Peptostreptococcaceae_.XIII..Parvimonas.micra_oral_taxon_111	0.560957	0.470691	0.23649	0.410951	0.193172	0.346495	0.310326	0.281786	0.520708	0.41643	0.309774	0.605391	0.0273928	0.128266	0.398042	0.190133	0.102494	0.00474958	0.276704	0.262503	0.243752	0.229331	0.447284	0.254313	0.0849747	0.0313076	0.286748	0.218041	0.0360572	0.0313076	0.229183	0.317599	0.138714	0.021571	0.172007	0.0793346	0.293599	0.0138916	0.101313	0.524901	0.213586	0.0157655	0.339757	0.171472	0.0581654	0.0446642	0.444453	0.495413	0.172842
Bacteria.Firmicutes.Clostridia.Clostridiales.Peptostreptococcaceae_.XI..Peptostreptococcus.stomatis_oral_taxon_112	0.227747	0.221944	0.117454	0.20267	0.0936323	0.3184	0.461406	0.0920821	0.335402	0.262391	0.59045	0.516956	0	0.167176	0.388043	0.1668	0.0694712	0.0571016	0.22723	0.188106	0.404511	0.155778	0.4408	0.191707	0.224968	0.00738028	0.232417	0.147513	0.0644819	0.00738028	0.189386	0.229092	0.133257	0.0152551	0.0543896	0.0595584	0.291444	0.0360221	0.138756	0.471641	0.260364	0.0167241	0.176239	0.0930946	0.0460853	0.0821074	0.253776	0.377609	0.104111
Bacteria.Firmicutes.Clostridia.Clostridiales.Peptostreptococcaceae_.XI..Peptostreptococcus.anaerobius_oral_taxon_542	0.00450076	0	0.498331	0	0	0.0484806	0.00473076	0	0.0843249	0	0	0.093756	0	0.148318	0.205754	0.32609	0.129621	0	0.134748	0.0239428	0.0695627	0.0279741	0.0839794	0	0	0	0	0	0	0	0	0	0	0	0	0	0.206688	0	0	0	0.0744813	0	0	0	0	0	0.220772	0.111262	0
Bacteria.Firmicutes.Clostridia.Clostridiales.Peptostreptococcaceae_.XI..Peptostreptococcaceae_.XI..G.7..sp._oral_taxon_106	0.127734	0.0568403	0.623176	0.075984	0.108592	0.203424	0.106881	0.124845	0.231559	0.0526249	0.0925456	0.213689	0	0.223601	0.231863	0.346779	0.129621	0	0.149675	0.0543248	0.165639	0.0742862	0.149217	0.206498	0.0925456	0	0.099752	0.124845	0	0	0.133877	0.124845	0.0401687	0	0.124845	0	0.261091	0	0.0365278	0	0.0744813	0	0.124845	0.124845	0	1.11e-16	0.296404	0.282265	0.124845
Bacteria.Firmicutes.Clostridia.Clostridiales.Peptostreptococcaceae_.XI..Peptostreptococcaceae_.XI..G.7..sp._oral_taxon_081	0.285068	0.223136	0.34227	0.28367	0.203794	0.594133	0.247882	0.300967	0.348989	0.289756	0.0329643	0.378221	0	0.362444	0.188273	0.114229	0.0597347	0.519942	0.283992	0.203667	0.320623	0.147597	0.301102	0.217288	0.0990176	0.0952023	0.27944	0.398265	0.309701	0.0952023	0.425029	0.293995	0.33127	0	0.216482	0	0.267453	0.0844854	0.187066	0.104823	0.376056	0	0.205765	0.187333	0.0660533	0.150539	0.35408	0.527306	0.518873
Bacteria.Firmicutes.Clostridia.Clostridiales.Peptostreptococcaceae_.XI..Peptostreptococcaceae_.XI..G.5..sp._oral_taxon_493	0.370753	0.33008	0.267835	0.166711	0.373007	0.306794	0.476073	0.176634	0.424487	0.374391	0	0.244124	0	0.122552	0.418079	0.492723	0.263528	0	0.488088	0.592956	0.21946	0.113805	0.38278	0.0272691	0.122552	0.176634	0.313828	0.176634	0.176634	0.176634	0.0608106	0.325481	0	0.0912758	0.176634	0.413166	0.333041	0	0.142673	0.158673	0.43047	0	0.297291	0.122552	0.122552	0.122552	0.0823659	0.133391	0
Bacteria.Firmicutes.Clostridia.Clostridiales.Peptostreptococcaceae_.XI..Peptostreptococcaceae_.XI..G.4..sp._oral_taxon_369	0.362745	0.29696	0.273186	0.44787	0.128847	0.317218	0.286726	0.201968	0.280683	0.320725	0.0417901	0.496714	0.01152	0.309007	0.366256	0.305718	0.209695	0	0.464935	0.427923	0.435677	0.299764	0.514388	0.116454	0.284631	0.0241383	0.239245	0.264323	0.0241383	0.0241383	0.121151	0.228074	0.086005	0	0.0600135	0.180679	0.52833	0.192789	0.491626	0.423655	0.560171	0.12763	0.414276	0.278716	0.254361	0.43563	0.303866	0.266782	0.0473952
Bacteria.Firmicutes.Clostridia.Clostridiales.Peptostreptococcaceae_.XI..Peptostreptococcaceae_.XI..G.3..sp._oral_taxon_495	0.035716	0.0182752	0	0	0.00557546	0	0.00511926	0.199592	0.0395989	0.0559878	0	0.0234128	0	0	0	0	0	0	0.0810077	0.077727	0.00376376	0.0302713	0.031609	0	0	0	0	0	0	0	0	0	0.0525113	0	0	0	0	0	0	0	0	0	0.13289	0	0	0	0	0.0109453	0
Bacteria.Firmicutes.Clostridia.Clostridiales.Peptostreptococcaceae_.XI..Peptostreptococcaceae_.XI..G.3..sp._oral_taxon_382	0.199629	0.136497	0.411295	0.391925	0.0405767	0.219039	0.201557	0.0235169	0.246447	0.162917	0.0325714	0.467897	0	0.539914	0.42746	0.426249	0.289493	0	0.547947	0.392268	0.48152	0.290863	0.523078	0.0598405	0.424167	0.0235169	0.0235169	0.0235169	0.0235169	0.0235169	0.0698429	0.176028	0.0325714	0	0.0235169	0.176028	0.449592	0	0.378219	0.158673	0.402939	0.159871	0.286906	0.391596	0.391596	0.391596	0.362994	0.204019	0
Bacteria.Firmicutes.Clostridia.Clostridiales.Peptostreptococcaceae_.XI..Peptostreptococcaceae_.XI..G.2..sp._oral_taxon_091	0.291091	0.220919	0.256147	0.212842	0.123469	0.459878	0.253031	0.248616	0.414034	0.186438	0.0733214	0.545932	0	0.200539	0.232848	0.20317	0.455268	0.0135415	0.420804	0.228191	0.660563	0.514951	0.462916	0.336364	0.123745	0.0148768	0.114629	0.262158	0.0284183	0.0148768	0.317124	0.330797	0.0537101	0.0153753	0.248616	0.0835165	0.283416	0	0.11858	0.121654	0.425015	0.415777	0.443509	0.29567	0.061931	0.061931	0.283249	0.3021	0.199024
Bacteria.Firmicutes.Clostridia.Clostridiales.Peptostreptococcaceae_.XI..Peptostreptococcaceae_.XI..G.1..sp._oral_taxon_383	0.429824	0.328484	0.18885	0.257711	0.236944	0.387173	0.296419	0.25579	0.385281	0.272604	0	0.498869	0.0833843	0.25981	0.287643	0.288126	0.201417	0.39759	0.441098	0.383233	0.328729	0.274713	0.495173	0.171727	0.0242446	0.0349437	0.147985	0.257447	0.249442	0.0349437	0.396188	0.511621	0.399885	0	0.109136	0.204343	0.270792	0	0.0808936	0.158673	0.341558	0.0791842	0.420989	0.0984369	0.107629	0.0242446	0.331081	0.44923	0.555166
Bacteria.Firmicutes.Clostridia.Clostridiales.Peptostreptococcaceae_.XI..Mogibacterium.timidum_oral_taxon_042	0.487468	0.45941	0.0868186	0.322757	0.136162	0.171325	0.327591	0.205416	0.319168	0.395802	0.267236	0.431876	0.0432948	0.0637604	0.232058	0.140085	0.237666	0.0247724	0.295385	0.179477	0.392428	0.289836	0.372369	0.156365	0.235594	0.00453587	0.124188	0.0803075	0.0293083	0.00453587	0.0823034	0.165801	0.160747	0.00703175	0.0122403	0.0360737	0.125979	0	0.0325462	0.338091	0.257442	0.102785	0.286484	0.012425	0.0480154	0.00472062	0.450871	0.412474	0.0757716
Bacteria.Firmicutes.Clostridia.Clostridiales.Peptostreptococcaceae_.XI..Mogibacterium.diversum_oral_taxon_593	0.386221	0.30831	0.315269	0.237809	0.234901	0.556984	0.455568	0.479205	0.53333	0.373694	0.191251	0.508268	0	0.257028	0.217454	0.132877	0.0987188	0.116765	0.390462	0.298739	0.398348	0.274536	0.447025	0.279555	0.115061	0.120733	0.277431	0.385227	0.237498	0.120733	0.353454	0.359761	0.222838	0.0233959	0.274537	0.0423613	0.261674	0.0133928	0.122396	0.12193	0.353497	0.0626971	0.428541	0.206158	0.0523545	0.0657472	0.356853	0.503279	0.270569
Bacteria.Firmicutes.Clostridia.Clostridiales.Peptostreptococcaceae_.XI..Filifactor.alocis_oral_taxon_539	0.375516	0.354121	0.30641	0.364804	0.133659	0.377804	0.350025	0.239266	0.375771	0.375475	0.0888427	0.650123	0.0250099	0.262229	0.41207	0.313432	0.320843	0.0349804	0.538436	0.327679	0.524921	0.36002	0.607924	0.189511	0.163479	0.0541511	0.246829	0.331899	0.0891314	0.0541511	0.149926	0.208889	0.134475	0.0415226	0.0838216	0.102967	0.569591	0.188087	0.328777	0.396876	0.644399	0.139862	0.371882	0.120568	0.115908	0.278985	0.450171	0.47987	0.0896607
Bacteria.Firmicutes.Clostridia.Clostridiales.Peptostreptococcaceae_.XI..Eubacterium_.XI..G.7..yurii_oral_taxon_377	0.202591	0.136198	0.172347	0.148338	0.151384	0.260203	0.31101	0.224502	0.279766	0.131983	0.476319	0.194677	0	0.075283	0.0498883	0.0206895	0	0	0.0577182	0.0731736	0.209858	0.0891037	0.0783309	0.263363	0.474139	0.0427916	0.142544	0.224502	0.0427916	0.0427916	0.190742	0.18171	0.0401687	0	0.224502	0	0.111311	0	0.0365278	0.0365662	0.0427916	0	0.18171	0.18171	0	0	0.146618	0.250362	0.18171
Bacteria.Firmicutes.Clostridia.Clostridiales.Peptostreptococcaceae_.XI..Eubacterium_.XI..G.6..nodatum_oral_taxon_694	0.063332	0.057805	0.0554692	0.204955	0.311557	0	0.00539745	0.105219	0.136144	0.0147576	0	0.0764061	1	0	0.0880313	0	0.147888	0	0	0	0	0.382996	0.0333267	0.0375145	0	0	0	0.0510139	0	0	0	0.0603708	0.609014	0	0	0	0.0172548	0	0	0	0	0	0	0	0.215774	0	0.0438061	0.138481	0.416925
Bacteria.Firmicutes.Clostridia.Clostridiales.Peptostreptococcaceae_.XI..Eubacterium_.XI..G.6..minutum_oral_taxon_673	0.201969	0.14973	0.223123	0.212659	0.0170598	0.240898	0.31678	0	0.201049	0.195718	0.211527	0.309869	0	0.279794	0.273468	0.290708	0.0517622	0.0563185	0.495342	0.681897	0.485461	0.121215	0.476463	0.144697	0.428796	0	0	0.0563185	0.0563185	0	0.126161	0.3818	0.0964872	0	0	0.463123	0.301874	0	0.191834	0.158673	0.25315	0	0.206016	0.171713	0.171713	0.171713	0.187808	0.228476	0.0563185
Bacteria.Firmicutes.Clostridia.Clostridiales.Peptostreptococcaceae_.XI..Eubacterium_.XI..G.5..saphenum_oral_taxon_759	0.287597	0.226313	0.230379	0.267848	0.111836	0.294853	0.276015	0.171862	0.244603	0.246382	0.0274211	0.433009	0	0.152201	0.27804	0.27376	0.45295	0	0.543658	0.369955	0.643955	0.536508	0.505636	0.0679294	0.159664	0.0781774	0.171862	0.171862	0.0781774	0.0781774	0.101874	0.177114	0.058378	0.0628418	0.094776	0.160515	0.397576	0.0770855	0.249408	0.254315	0.502075	0.423201	0.427919	0.152201	0.135603	0.212688	0.191704	0.188369	0.0165986
Bacteria.Firmicutes.Clostridia.Clostridiales.Peptostreptococcaceae_.XI..Eubacterium_.XI..G.3..brachy_oral_taxon_557	0.413135	0.343921	0.080212	0.306249	0.0332961	0.202135	0.29548	0.084099	0.25333	0.250715	0.284225	0.395706	0	0.080212	0.33052	0.390321	0.250923	0	0.305707	0.192222	0.366332	0.169879	0.468301	0.0978895	0.18535	0	0.182974	0.084099	0	0	0.0834133	0.233703	0.074485	0.158066	0.0162363	0.152043	0.483061	0.0678627	0.10422	0.547491	0.244019	0.0288812	0.416732	0.0162363	0	0.0678627	0.392477	0.418041	0.0162363
Bacteria.Firmicutes.Clostridia.Clostridiales.Peptostreptococcaceae_.XI..Eubacterium_.XI..G.1..sulci_oral_taxon_467	0.0391412	0.0507559	0.171361	0.235177	1.11e-16	0.24336	0.0853065	0	0.050383	0.190597	0	0.150885	0	0.363976	0.106649	0.0338046	0	0.797398	0.0739692	0.194831	0.245132	0	0.140961	0.0630442	0.202602	0	0	0.0972972	0.214499	0	0.279284	0.172715	0.263989	0	0	0	0.0585312	0	0.202602	0	0.142807	0	0	0.202602	0.202602	0.202602	0.157167	0.217484	0.397593
Bacteria.Firmicutes.Clostridia.Clostridiales.Peptostreptococcaceae_.XI..Eubacterium_.XI..G.1..infirmum_oral_taxon_105	0.672862	0.66898	0.245812	0.462545	0.229379	0.379118	0.336324	0.211722	0.439889	0.50157	0.147556	0.414893	0.00794083	0.210902	0.252957	0.140163	0.0819335	0.0605812	0.148912	0.191487	0.20688	0.0910026	0.249302	0.24947	0.0980831	0.0332775	0.241444	0.25724	0.0938587	0.0332775	0.254828	0.27006	0.10663	0	0.188718	0.011676	0.195692	0	0.123242	0.335928	0.241297	0	0.182179	0.230478	0.0829788	0.075038	0.614191	0.401529	0.223962
Bacteria.Firmicutes.Clostridia.Clostridiales.Peptococcaceae.Peptococcus.sp._oral_taxon_168	0.20188	0.14644	0.128098	0.185733	0.147436	0.416092	0.29872	0.234291	0.201449	0.204607	0.211527	0.237327	0	0.260898	0.125571	0.0837752	0.0388441	0.19082	0.117629	0.080674	0.342551	0.0660945	0.201309	0.245527	0.45977	0	0.277574	0.407863	0.19082	0	0.337241	0.276572	0.265305	0	0.103857	0	0.285355	0.206709	0.267479	0.200662	0.350832	0	0.190701	0.128098	0.0242417	0.230951	0.231986	0.384518	0.294677
Bacteria.Firmicutes.Clostridia.Clostridiales.Peptococcaceae.Peptococcus.sp._oral_taxon_167	0.271877	0.264748	0.205612	0.252948	0.137746	0.336979	0.355916	0.199753	0.377958	0.338904	0.193422	0.443302	0.00490021	0.158719	0.388919	0.239274	0.130041	0.00934602	0.277373	0.254004	0.371728	0.197236	0.386324	0.136249	0.202816	0.0513382	0.334418	0.300002	0.0606842	0.0513382	0.107702	0.159997	0.0887313	0.0265291	0.0644183	0.067248	0.459873	0.406994	0.529244	0.387047	0.498999	0	0.193701	0.102129	0.0939488	0.387958	0.234989	0.379746	0.0273263
Bacteria.Firmicutes.Clostridia.Clostridiales.Lachnospiraceae_.XIVa..Shuttleworthia.satelles_oral_taxon_095	0.21931	0.181008	0.128395	0.286253	0.384484	0.124534	0.125244	0.178145	0.287021	0.0388306	0	0.378511	0.327845	0.0729263	0.194483	0.101032	0.537997	0	0.285645	0.110724	0.458616	0.753633	0.304449	0.110441	1.11e-16	0	0.0729263	0.12394	0	0	0.115638	0.213639	0.327845	0	0.0729263	0.0803422	0.143655	0	0.056649	0.0803422	0.282086	0.518886	0.264146	0.0729263	0.215774	1.11e-16	0.147091	0.239688	0.400772
Bacteria.Firmicutes.Clostridia.Clostridiales.Lachnospiraceae_.XIVa..Oribacterium.sp._oral_taxon_108	0.102674	0.089771	0	0	0.260183	0.0241595	0.1886	0	0.198166	0.448976	0.025387	0.061101	0	0	0.264634	0.263964	0.273715	0	0	0	0.00430039	0	0.0659828	0	0	0	0.54771	0	0	0	0	0.025387	0	0.101462	0	0	0.107695	0	0	0.025387	0.197956	0	0.101462	0	0	0	0	0.025387	0
Bacteria.Firmicutes.Clostridia.Clostridiales.Lachnospiraceae_.XIVa..Oribacterium.sp._oral_taxon_078	0.102674	0.089771	0	0	0.260183	0.0241595	0.1886	0	0.164917	0.418262	0	0.0191679	0	0	0.239247	0.162502	0.172253	0	0	0	0	0	0	0	0	0	0.522323	0	0	0	0	0	0	0	0	0	0	0	0	0	0.197956	0	0	0	0	0	0	0	0
Bacteria.Firmicutes.Clostridia.Clostridiales.Lachnospiraceae_.XIVa..Oribacterium.sinus_oral_taxon_457	0.466887	0.442378	0.448146	0.45188	0.438204	0.426955	0.488608	0.362516	0.558375	0.334887	0.0933444	0.569467	0.128658	0.27866	0.394633	0.251555	0.322436	0	0.391841	0.40063	0.442191	0.429721	0.438454	0.203674	0.295973	0.179722	0.224644	0.287973	0.179722	0.179722	0.12708	0.222705	0.189164	0.0232179	0.236959	0.105097	0.287597	0	0.259277	0.124294	0.404658	0.101815	0.307705	0.259866	0.331286	0.202628	0.283128	0.451949	0.185896
Bacteria.Firmicutes.Clostridia.Clostridiales.Lachnospiraceae_.XIVa..Moryella.sp._oral_taxon_097	0.11325	0.103777	0.171361	0.360037	0.260183	0.0894952	0.212141	0	0.203182	0.396863	0	0.0960684	0	0.615026	0.345896	0.196306	0.172253	0	0.0413893	0.168781	0.124035	0	0.0575344	0.0272691	0.500472	0	0.286016	0	0	0	0.0180987	0	0	0	0	0	0.0585312	0	0.358098	0	0.259725	0	0	0.449627	0.713984	0.70109	0.0318424	0.00838843	0
Bacteria.Firmicutes.Clostridia.Clostridiales.Lachnospiraceae_.XIVa..Lachnospiraceae_.G.8..sp._oral_taxon_500	0.262003	0.207809	0.437437	0.430538	0.0559661	0.33689	0.280884	0.17988	0.276487	0.261661	0.00652073	0.452736	0.00449381	0.495717	0.480325	0.428541	0.186521	0.0642817	0.495662	0.420104	0.419812	0.181331	0.479087	0.0860541	0.277643	0.0329562	0.183929	0.280849	0.0972379	0.0329562	0.159041	0.23715	0.109613	0.00973153	0.0449515	0.156379	0.63176	0.167122	0.47036	0.339594	0.526585	0.0426746	0.307624	0.283117	0.275616	0.438244	0.450379	0.298576	0.0807708
Bacteria.Firmicutes.Clostridia.Clostridiales.Lachnospiraceae_.XIVa..Lachnospiraceae_.G.6..sp._oral_taxon_090	0.0285654	0.0367498	0	0.0325753	0	0.178025	0.0617663	0	0.0121176	0.0797487	0	0.0739844	0	0.161373	0	0	0	1	0.0325798	0.0260503	0.121097	0	0.0834263	0.0357751	0	0	0	0.0972972	0.214499	0	0.261185	0.172715	0.263989	0	0	0	0	0	0	0	0.0810374	0	0	0	0	0	0.125325	0.209095	0.397593
Bacteria.Firmicutes.Clostridia.Clostridiales.Lachnospiraceae_.XIVa..Lachnospiraceae_.G.5..sp._oral_taxon_080	0.418492	0.40084	0.236179	0.541754	0.406698	0.212379	0.302172	0.276639	0.366125	0.611934	0	0.28595	0.10984	0.178127	0.48252	0.208523	0.282093	0.0261868	0.144759	0.20676	0.190995	0.158392	0.170761	0.103187	0.139724	0.0287691	0.435836	0.339523	0.0549558	0.0287691	0.0719346	0.098774	0.170343	0	0.0409856	0	0.315764	0.255305	0.407246	0.372747	0.525366	0	0.0990604	0.15194	0.249564	0.395029	0.321694	0.323682	0.148244
Bacteria.Firmicutes.Clostridia.Clostridiales.Lachnospiraceae_.XIVa..Lachnospiraceae_.G.3..sp._oral_taxon_100	0.484733	0.419371	0.21544	0.430417	0.139789	0.46289	0.162131	0.355938	0.356633	0.34955	0.0790765	0.39175	0.0311971	0.248973	0.197468	0.124447	0.119664	0.119003	0.163365	0.0956656	0.254378	0.139513	0.345829	0.306547	0.0452685	0	0.272538	0.516168	0.119003	0	0.353064	0.393605	0.224685	0.0337794	0.194306	0.0152904	0.385314	0.193367	0.245185	0.521758	0.344382	0	0.33022	0.194306	0.0311971	0.193367	0.58189	0.524813	0.335682
Bacteria.Firmicutes.Clostridia.Clostridiales.Lachnospiraceae_.XIVa..Lachnospiraceae_.G.2..sp._oral_taxon_096	0.272866	0.209734	0.155325	0.121066	0.0476995	0.208136	0.343312	0.0373343	0.262328	0.153516	0.197105	0.492445	0	0.166446	0.256828	0.346913	0.398942	0.024674	0.677443	0.39315	0.693534	0.443931	0.64942	0.145107	0.225316	0.0135535	0.0250642	0.0497382	0.0382275	0.0135535	0.106028	0.315173	0.0771126	0	0.0250642	0.278988	0.34365	0	0.059843	0.193418	0.425963	0.296892	0.340674	0.0397219	0.0282111	0.0282111	0.305962	0.317874	0.0361847
Bacteria.Firmicutes.Clostridia.Clostridiales.Lachnospiraceae_.XIVa..Lachnospiraceae_.G.2..sp._oral_taxon_088	0.00265234	0	0	0.0529316	0	0.0557117	0.0200728	0.130434	0	0.00914708	0	0	0	0	0.0363759	0	0	0	0.0458804	0	0.0122982	0.0197824	0.0284029	0	0	0	0.138978	0.221337	0	0	0.0154327	0	0.0343164	0	0	0	0.217463	1	0.585253	0.200662	0.210684	0	0.0868439	0	0	0.29891	0.00678798	0.0143056	0
Bacteria.Firmicutes.Clostridia.Clostridiales.Lachnospiraceae_.XIVa..Lachnoanaerobaculum.umeaense_oral_taxon_107	0.239399	0.217517	0.555014	0.3838	0.0557102	0.265903	0.169747	0.186145	0.254815	0.231374	0	0.366003	0	0.383509	0.478042	0.483737	0.129621	0	0.352204	0.350759	0.305889	0.119185	0.31211	0.0584797	0.20398	0.0244997	0.194688	0.277047	0.0244997	0.0244997	0.107454	0.134364	0.0343164	0	0.0557102	0.103154	0.627344	0.246407	0.501719	0.366622	0.454734	0	0.221208	0.235191	0.20398	0.450387	0.394022	0.280752	0.0312105
Bacteria.Firmicutes.Clostridia.Clostridiales.Lachnospiraceae_.XIVa..Lachnoanaerobaculum.sp._oral_taxon_496	0.23678	0.215382	0.190348	0.187996	0.0796317	0.410625	0.259901	0.0796317	0.24399	0.221574	0	0.385307	0	0.30866	0.247622	0.201316	0.068551	0.666329	0.298911	0.308924	0.364779	0.15049	0.359348	0.0996149	0.0746914	0.043061	0.0796317	0.176929	0.25756	0.043061	0.358567	0.320082	0.263989	0	0.0796317	0.110797	0.241924	0	0.13134	0.110797	0.337718	0.0325261	0.179894	0.111262	0.0746914	0.0746914	0.312812	0.361421	0.434164
Bacteria.Firmicutes.Clostridia.Clostridiales.Lachnospiraceae_.XIVa..Lachnoanaerobaculum.sp._oral_taxon_083	0.254269	0.196757	0.176169	0.152718	0.152053	0.365498	0.218417	0.176169	0.319127	0.206985	0.315949	0.595791	0	0.213004	0.241732	0.10859	0.191275	0.137721	0.31226	0.170297	0.3705	0.26745	0.496771	0.151423	1.11e-16	0.0605209	0.281766	0.273466	0.198242	0.0605209	0.296081	0.375418	0.137721	0.0312743	0.176169	0.056626	0.140191	0	0.056649	0.407461	0.358185	0.16	0.314426	0.115648	0	1.11e-16	0.26303	0.401341	0.253369
Bacteria.Firmicutes.Clostridia.Clostridiales.Lachnospiraceae_.XIVa..Lachnoanaerobaculum.orale_oral_taxon_082	0.380057	0.314836	0.252764	0.252147	0.229024	0.753208	0.339169	0.414491	0.500694	0.330206	0.1603	0.51917	0	0.244386	0.325731	0.163838	0.0900222	0.123299	0.285529	0.205357	0.321112	0.21638	0.424996	0.434527	0.0536287	0.0774043	0.443318	0.622861	0.200703	0.0774043	0.549025	0.588162	0.197784	0	0.422527	0.0543171	0.274093	0.103036	0.173111	0.310523	0.419244	0.0146168	0.467442	0.358549	0.0134261	0.116462	0.349735	0.532149	0.308782
Bacteria.Firmicutes.Clostridia.Clostridiales.Lachnospiraceae_.XIVa..Johnsonella.sp._oral_taxon_166	0.264604	0.208991	0.37015	0.358384	0.269743	0.252704	0.223125	0.222436	0.396732	0.126134	0	0.474312	0.221469	0.20607	0.503836	0.558245	0.53508	0.00391111	0.488853	0.244718	0.328296	0.447896	0.483166	0.0778177	0.044718	0.0343743	0.121994	0.172142	0.0382854	0.0343743	0.0892773	0.202053	0.259697	0.155426	0.0434972	0.128649	0.635578	0.0737199	0.147682	0.202368	0.416648	0.0973674	0.460567	0.0538409	0.260492	0.118438	0.410053	0.348126	0.234503
Bacteria.Firmicutes.Clostridia.Clostridiales.Lachnospiraceae_.XIVa..Johnsonella.ignava_oral_taxon_635	0.393133	0.51423	0.119311	0.229358	0.0170598	0.0876413	0.0628476	0	0.180929	0.224997	0.238955	0.404234	0	0.119311	0.278308	0.140367	0.186534	0	0.177871	0.0239428	0.148248	0.102359	0.305825	0.0282176	0.0282176	0	0.121493	0	0	0	0.00903228	0.0654231	0.0282176	0.021056	0	0	0.165244	0	0	0.500568	0.120649	0.0461672	0.0672232	0	0	0	0.59284	0.350996	0
Bacteria.Firmicutes.Clostridia.Clostridiales.Lachnospiraceae_.XIVa..Eubacterium_.XIVa..G.1..saburreum_oral_taxon_494	0.343106	0.341452	0.382215	0.375475	0.101356	0.457079	0.339947	0.0946781	0.40022	0.488197	0.178663	0.583606	0.0167495	0.446346	0.496851	0.300476	0.191016	0.191674	0.370644	0.296757	0.500305	0.2275	0.512226	0.155458	0.182512	0.0526439	0.168685	0.191975	0.244318	0.0526439	0.286802	0.327256	0.258974	0.0181359	0.067547	0.0574653	0.404357	0.0103817	0.167157	0.293558	0.364289	0.0265097	0.127396	0.136654	0.138501	0.132133	0.615546	0.70656	0.223327
Bacteria.Firmicutes.Clostridia.Clostridiales.Lachnospiraceae_.XIVa..Catonella.sp._oral_taxon_451	0.151873	0.0935901	0.10056	0.161491	0.108592	0.30509	0.203341	0.230994	0.144365	0.146847	0.0819975	0.3593	0	0.183061	0.062485	0.143062	0.512482	0.107778	0.296156	0.0564323	0.588726	0.444954	0.382496	0.217988	0.0819975	0	0.23873	0.337959	0.107778	0	0.232802	0.208337	0.182263	0.122373	0.10056	0	0.316879	0.140103	0.17663	0.140103	0.422884	0.44719	0.420654	0.10056	0	0.140103	0.23353	0.291359	0.208337
Bacteria.Firmicutes.Clostridia.Clostridiales.Lachnospiraceae_.XIVa..Catonella.sp._oral_taxon_164	0.144989	0.0936165	0.300916	0.291951	0.0915324	0.436031	0.163062	0.187068	0.264969	0.21467	0.0681503	0.239263	0	0.420048	0.156538	0.054494	0	0.56139	0.0765023	0.225213	0.248663	0	0.166907	0.250112	0.183391	0	0.099752	0.284365	0.214499	0	0.466352	0.359783	0.263989	0	0.187068	0	0.151198	0	0.219919	0	0.142807	0	0.187068	0.370459	0.183391	0.183391	0.201016	0.304761	0.583075
Bacteria.Firmicutes.Clostridia.Clostridiales.Lachnospiraceae_.XIVa..Catonella.morbi_oral_taxon_165	0.206449	0.204795	0.148331	0.214527	0.139895	0.373721	0.302651	0.22712	0.257005	0.288246	0.0939277	0.314943	0.0089805	0.18609	0.18798	0.133901	0.0822894	0.0984871	0.217091	0.17303	0.283932	0.162876	0.310005	0.176395	0.104317	0.0517473	0.26743	0.415319	0.150234	0.0517473	0.190213	0.171228	0.181953	0.0243095	0.0877046	0.0132047	0.381076	0.584463	0.669529	0.232485	0.441577	0.0071068	0.167422	0.0718606	0.0448838	0.334813	0.288332	0.333845	0.143425
Bacteria.Firmicutes.Clostridia.Clostridiales.Lachnospiraceae_.XIVa..Butyrivibrio.sp._oral_taxon_094	0.146316	0.140527	0.432664	0.392612	0.115748	0.316	0.205785	0	0.250456	0.306344	0	0.263809	0	0.743105	0.428151	0.410855	0.245369	0.189536	0.208717	0.218774	0.314695	0.0279741	0.22494	0.0630442	0.433414	0	0.115748	0.0972972	0.189536	0	0.207634	0.172715	0.189536	0	0	0	0.265219	0	0.358098	0	0.333036	0	0	0.433414	0.433414	0.433414	0.377939	0.309186	0.189536
Bacteria.Firmicutes.Clostridia.Clostridiales.Eubacteriaceae_.XV..Pseudoramibacter.alactolyticus_oral_taxon_538	0.438104	0.378962	0.276538	0.256758	0.563044	0.252365	0.380638	0.302352	0.594073	0.278102	0.012466	0.51688	0.309276	0.113062	0.422225	0.352798	0.527958	0	0.52786	0.267608	0.322202	0.629763	0.437749	0.0576245	0.012466	0.108007	0.235727	0.166664	0.108007	0.108007	0.0593882	0.16907	0.374253	0.0186042	0.11565	0.101056	0.258322	0	0.0277651	0.101056	0.502857	0.135971	0.319664	0.00764397	0.215774	0	0.26319	0.399957	0.31692
Bacteria.Firmicutes.Clostridia.Clostridiales.Clostridiales_.F.3..Clostriales_.F.3..G.1..sp._oral_taxon_876	0.0173861	0.0139796	0	0	0.0170598	0.030098	0.144891	0	0.0223892	0.0285519	0.211527	0.031555	0	0	0	0	0	0	0.0123934	0	0.181383	0.0463121	0.0392914	0.0816532	0.499528	0	0	0	0	0	0.00903228	0	0.0401687	0	0	0	0.00834582	0	0	0	0	0	0	0	0	0	0.0317823	0.0837262	0
Bacteria.Firmicutes.Clostridia.Clostridiales.Clostridiales_.F.2..Clostridiales_.F.2..G.3..sp._oral_taxon_381	0.105848	0.0428606	0.129555	0.075984	0.0915324	0.359886	0.0096049	0.23405	0.179281	0.024073	0	0.0883784	0	0.075283	0.0261091	0.0206895	0	0	0.00253316	0.030382	0.00353084	0	0.0259463	0.817788	0	0	0.099752	0.363123	0	0	0.653539	0.37601	0	0	0.459249	0	0.046058	0	0.0365278	0	0	0	0.311664	0.550373	0	0	0.0438491	0.0872776	0.185483
Bacteria.Firmicutes.Clostridia.Clostridiales.Clostridiales_.F.2..Clostridiales_.F.2..G.3..sp._oral_taxon_366	0.230186	0.141861	0.294342	0.302073	0.0915324	0.464275	0.140517	0.364484	0.294061	0.144068	0	0.258612	0	0.240069	0.280245	0.165605	0	0	0.200913	0.306279	0.211827	0.0667114	0.222994	0.329832	0.164786	0	0.23873	0.5239	0	0	0.378806	0.413673	0.0343164	0	0.302563	0.111111	0.433163	0.42154	0.642976	0.311772	0.355753	0	0.500517	0.467349	0.164786	0.463696	0.0985823	0.138252	0.185483
Bacteria.Firmicutes.Clostridia.Clostridiales.Clostridiales_.F.2..Clostridiales_.F.2..G.2..sp._oral_taxon_085	0.304182	0.274902	0.343876	0.266316	0.445603	0.522521	0.425738	0.643401	0.360368	0.218631	0	0.269577	0.039978	0.218716	0.131523	0.0497492	0.039978	0.114373	0.199535	0.14273	0.184207	0.126636	0.213255	0.242843	0.0290598	0.376954	0.356184	0.768125	0.491327	0.376954	0.290188	0.296635	0.188667	0	0.519238	0	0.309836	0.297351	0.362939	0.200662	0.40981	0	0.229128	0.171344	0.0690377	0.326411	0.268469	0.361045	0.296635
Bacteria.Firmicutes.Clostridia.Clostridiales.Clostridiales_.F.2..Clostridiales_.F.2..G.1..sp._oral_taxon_075	0.418593	0.352976	0.309034	0.291039	0.53138	0.350296	0.395749	0.286272	0.507701	0.624583	0.0123434	0.329624	0.0646495	0.154112	0.430124	0.245074	0.251639	0.019469	0.205975	0.179791	0.145288	0.176993	0.217209	0.187421	0.0717035	0.10338	0.743945	0.292105	0.122849	0.10338	0.1662	0.184007	0.123879	0.014737	0.194205	0.0133416	0.185686	0.0274172	0.136647	0.0407588	0.406572	0	0.146321	0.150186	0.12401	0.0867773	0.20586	0.316497	0.174944
Bacteria.Firmicutes.Clostridia.Clostridiales.Clostridiales_.F.1..Clostridiales_.F.1..G.2..sp._oral_taxon_402	0.105848	0.0428606	0.129555	0.075984	0.0915324	0.359886	0.0096049	0.23405	0.179281	0.024073	0	0.0883784	0	0.075283	0.0261091	0.0206895	0	0	0.00253316	0.030382	0.00353084	0	0.0259463	0.817788	0	0	0.099752	0.363123	0	0	0.653539	0.37601	0	0	0.459249	0	0.046058	0	0.0365278	0	0	0	0.311664	0.550373	0	0	0.0438491	0.0872776	0.185483
Bacteria.Firmicutes.Clostridia.Clostridiales.Clostridiales_.F.1..Clostridiales_.F.1..G.1..sp._oral_taxon_093	0.150537	0.13048	0.0575312	0.0806726	0.171507	0.158742	0.207885	0.149804	0.286053	0.223296	0.047183	0.161768	0	0.0575312	0.314567	0.278151	0.237441	0	0.107915	0.0646523	0.0796304	0.0690961	0.195052	0.0193699	1.11e-16	0	0.357667	0.240707	0	0	0.0561422	0.0878924	0.0343164	0.0471431	0.0193699	0.0213396	0.34971	0.674666	0.624744	0.269184	0.422322	0	0.174697	0.0193699	0	0.29891	0.080422	0.140359	0.0193699
Bacteria.Firmicutes.Bacilli.Lactobacillales.Streptococcaceae.Streptococcus.sp._oral_taxon_487	0.180366	0.157398	0.136787	0.113405	0.164511	0.0813178	0.0918345	0.358527	0.206396	0.137916	0	0.154542	0.0776176	0	0.0776176	0.251774	0.237747	0	0.162325	0.134965	0.0287085	0.174765	0.118625	0.0375145	1.11e-16	0.0813178	0.0813178	0.132332	0.0813178	0.0813178	0	0.0603708	0.130129	0.252127	0.0813178	0	0.21654	0	0	0	0.0813178	0	0.284598	0	0.0776176	1.11e-16	0.0782268	0.169881	0.0776176
Bacteria.Firmicutes.Bacilli.Lactobacillales.Streptococcaceae.Streptococcus.sp._oral_taxon_431	0.105848	0.0428606	0.129555	0.075984	0.0915324	0.359886	0.0096049	0.23405	0.179281	0.024073	0	0.0883784	0	0.075283	0.0261091	0.0206895	0	0	0.00253316	0.030382	0.00353084	0	0.0259463	0.817788	0	0	0.099752	0.363123	0	0	0.653539	0.37601	0	0	0.459249	0	0.046058	0	0.0365278	0	0	0	0.311664	0.550373	0	0	0.0438491	0.0872776	0.185483
Bacteria.Firmicutes.Bacilli.Lactobacillales.Streptococcaceae.Streptococcus.sp._oral_taxon_074	0.31865	0.239736	0.0554692	0.174896	0.0934398	0.0462681	0.211537	0.287456	0.239282	0.149406	0.28481	0.239455	0.0878643	0	0.2267	0.205141	0.0878643	0	0.29633	0.293049	0.075727	0.165065	0.280258	0.0375145	0	0	0	0.0510139	0	0	0.0427119	0.275693	0.140376	0	0	0.215322	0.257396	0	0.0201212	0.237334	0.0832991	0	0.338905	0	0.0878643	0	0.13857	0.205751	0.0878643
Bacteria.Firmicutes.Bacilli.Lactobacillales.Streptococcaceae.Streptococcus.sp._oral_taxon_071	0.392897	0.37654	0.255658	0.133738	0.311353	0.365578	0.428404	0.459907	0.471745	0.259094	0.10608	0.366031	0.0377023	0.072672	0.272973	0.287752	0.206664	0	0.326887	0.295531	0.214063	0.26251	0.349848	0.147233	0.0711408	0.181698	0.213624	0.260315	0.181698	0.181698	0.103621	0.196885	0.132719	0.10614	0.220276	0.0960897	0.330459	0.00233687	0.0699481	0.122941	0.248449	0.00895081	0.384985	0.0495403	0.0486646	0.0132991	0.203968	0.330778	0.0762803
Bacteria.Firmicutes.Bacilli.Lactobacillales.Streptococcaceae.Streptococcus.sp._oral_taxon_070	0.198625	0.125238	0.0200395	0.0284106	0.022729	0.0609774	0.114386	0.214817	0.14346	0.0832823	0	0.144093	0.00165585	0.0114445	0.130086	0.223893	0.00896324	0	0.30468	0.305496	0.0910116	0.0857953	0.266413	0.0131003	0.00481453	0.00693916	0.0154977	0.0152249	0.00693916	0.00693916	0.0541564	0.217672	0.0541672	0.00537873	0.0135691	0.209386	0.201713	0	0.0315656	0.158673	0.0969814	0	0.350914	0.0114445	0.00647038	0.00481453	0.0361423	0.0592651	0.00828578
Bacteria.Firmicutes.Bacilli.Lactobacillales.Streptococcaceae.Streptococcus.sp._oral_taxon_069	0.035716	0.0182752	0	0	0.00557546	0	0.00511926	0.199592	0.0395989	0.0559878	0	0.0234128	0	0	0	0	0	0	0.0810077	0.077727	0.00376376	0.0302713	0.031609	0	0	0	0	0	0	0	0	0	0.0525113	0	0	0	0	0	0	0	0	0	0.13289	0	0	0	0	0.0109453	0
Bacteria.Firmicutes.Bacilli.Lactobacillales.Streptococcaceae.Streptococcus.sp._oral_taxon_067	0.035716	0.0182752	0	0	0.00557546	0	0.00511926	0.199592	0.0395989	0.0559878	0	0.0234128	0	0	0	0	0	0	0.0810077	0.077727	0.00376376	0.0302713	0.031609	0	0	0	0	0	0	0	0	0	0.0525113	0	0	0	0	0	0	0	0	0	0.13289	0	0	0	0	0.0109453	0
Bacteria.Firmicutes.Bacilli.Lactobacillales.Streptococcaceae.Streptococcus.sp._oral_taxon_066	0.0384251	0.0182752	0	0	0.00557546	0.0109431	0.0350185	0.199592	0.0488975	0.0613142	0	0.108814	0	0	0	0.188422	0.228985	0	0.149863	0.077727	0.0726192	0.0991267	0.14106	0	0	0	0	0	0	0	0	0	0.0525113	0.188422	0	0	0.188422	0	0	0	0.0688554	0.0688554	0.353454	0	0	0	0.0433329	0.0109453	0
Bacteria.Firmicutes.Bacilli.Lactobacillales.Streptococcaceae.Streptococcus.sp._oral_taxon_064	0.0558482	0.0339067	0.0112703	0.00630227	0.0149047	0.0269018	0.0254815	0.199592	0.0882974	0.084578	0.0232639	0.0807952	0	0.0112703	0.0315072	0.269346	0.171399	0	0.107909	0.0952995	0.0349659	0.0571731	0.113041	0.0093292	0.0093292	0	0.0139347	0	0	0	0.0153346	0.0202369	0.0618406	0.751835	0	0.00630227	0.231436	0	0.00630227	0.0202369	0.0175725	0	0.2909	0	0	0	0.0269018	0.0517817	0
Bacteria.Firmicutes.Bacilli.Lactobacillales.Streptococcaceae.Streptococcus.sp._oral_taxon_061	0.154816	0.137376	0.0811409	0.0441587	0.0867163	0.124703	0.237941	0.280733	0.201866	0.123158	0.125524	0.116095	0	0	0.0617387	0.205678	0.160129	0	0.200108	0.172925	0.066668	0.135107	0.123258	0	0	0.0811409	0.0811409	0.0811409	0.0811409	0.0811409	0.0379595	0.0379595	0.0525113	0.167719	0.0811409	0.0379595	0.252287	0	0.0201212	0.0379595	0.1191	0	0.322558	0	0	0	0.0505235	0.120367	0
Bacteria.Firmicutes.Bacilli.Lactobacillales.Streptococcaceae.Streptococcus.sp._oral_taxon_058	0.375738	0.342932	0.247248	0.313617	0.322134	0.319217	0.309823	0.458407	0.553438	0.352331	0.291317	0.544224	0.124188	0.099195	0.454242	0.205631	0.249079	0.00199041	0.308103	0.255119	0.17953	0.326959	0.43007	0.143363	0.0788248	0.0945743	0.326235	0.217634	0.0965647	0.0945743	0.116379	0.199609	0.244086	0.0661035	0.135198	0.0312009	0.298631	0.0294314	0.12894	0.31379	0.253299	0.00495515	0.305205	0.0834842	0.167048	0.0722914	0.256397	0.490887	0.166802
Bacteria.Firmicutes.Bacilli.Lactobacillales.Streptococcaceae.Streptococcus.sp._oral_taxon_057	0.116563	0.141308	0.145284	0.0357876	0.314092	0.181092	0.305357	0.330705	0.136929	0.0618443	0	0.038177	0	0	0	0	0	0	0.0894814	0.0572383	0.0249448	0.0668757	0.0130933	0	0	1	0.117455	0.267229	0.785501	1	0	0	0	0	0.540751	0	0	0	0	0	0.0890286	0	0	0	0	0	0.0344207	0.0967219	0
Bacteria.Firmicutes.Bacilli.Lactobacillales.Streptococcaceae.Streptococcus.sp._oral_taxon_056	0.0383683	0.0182752	0	0.0529316	0.00557546	0.0557117	0.025192	0.265715	0.112377	0.107777	0.315949	0.213202	0	0	0.195373	0.183455	0.160129	0	0.126888	0.077727	0.0203623	0.0500538	0.227013	0	1.11e-16	0	0.22651	0.105017	0	0	0.0154327	0.0654231	0.0868277	0.183455	1.11e-16	0	0.294705	0.105017	0.105017	0.455852	0.105017	0	0.371442	1.11e-16	0	0.105017	0.00678798	0.112792	0
Bacteria.Firmicutes.Bacilli.Lactobacillales.Streptococcaceae.Streptococcus.sobrinus_oral_taxon_768	0	0	0	0	0	0.00560296	0.113722	0	0.0353045	0	0.472525	0	0	0	0.0237793	0	0	0	0	0	0	0	0	0	0	0	0	0	0	0	0	0	0	0	0	0	0.046609	0	0	0	0	0	0	0	0	0	0	0	0
Bacteria.Firmicutes.Bacilli.Lactobacillales.Streptococcaceae.Streptococcus.sinensis_oral_taxon_767	0.283877	0.254598	0.4462	0.382969	0.366956	0.696021	0.393429	0.607185	0.399078	0.314669	0.0119668	0.309925	0	0.41887	0.188371	0.0660407	0.0080695	0.182671	0.226029	0.2949	0.299163	0.100823	0.235379	0.269915	0.183929	0.262624	0.367819	0.699928	0.445294	0.262624	0.42655	0.391598	0.227675	0.00256059	0.467778	0.0034772	0.253428	0.134852	0.357071	0.14858	0.375674	0	0.307008	0.387368	0.182213	0.317066	0.247418	0.41378	0.368153
Bacteria.Firmicutes.Bacilli.Lactobacillales.Streptococcaceae.Streptococcus.sanguinis_oral_taxon_758	0.400408	0.313502	0.266227	0.166136	0.305957	0.334382	0.372161	0.339992	0.519869	0.316761	0.175493	0.477475	0	0.0920076	0.259408	0.259634	0.440997	0	0.405081	0.18609	0.285849	0.346457	0.396696	0.135825	0	0.119948	0.400649	0.2676	0.119948	0.119948	0.157004	0.2106	0.0643385	0.123966	0.255772	0.00935233	0.271068	0.0118272	0.0577073	0.138059	0.417578	0.211405	0.464241	0.135825	0	0.0118272	0.188633	0.349729	0.135825
Bacteria.Firmicutes.Bacilli.Lactobacillales.Streptococcaceae.Streptococcus.salivarius_oral_taxon_755	0.301072	0.228508	0.12254	0.235299	0.214089	0.162231	0.344398	0.176546	0.423295	0.164201	0.379444	0.519268	0.152006	0.0670707	0.425723	0.253453	0.238106	0	0.444029	0.361415	0.390634	0.367345	0.646247	0.185885	0.239	0	0.168792	0.0983129	0	0	0.117142	0.444623	0.224054	0	0.0394477	0.279381	0.320785	0.00785137	0.0921234	0.303796	0.208992	0.0902182	0.367561	0.0670707	0.179629	0.0354744	0.208883	0.404661	0.191453
Bacteria.Firmicutes.Bacilli.Lactobacillales.Streptococcaceae.Streptococcus.pneumoniae_oral_taxon_734	0.0384251	0.0182752	0	0	0.00557546	0.0109431	0.0350185	0.199592	0.0410355	0.0559878	0	0.172249	0	0	0	0	0.390109	0	0.283777	0.077727	0.386885	0.40913	0.196443	0	0	0	0	0	0	0	0	0	0.0525113	0	0	0	0	0	0	0	0.201744	0.454851	0.243768	0	0	0	0.0433329	0.0109453	0
Bacteria.Firmicutes.Bacilli.Lactobacillales.Streptococcaceae.Streptococcus.peroris_oral_taxon_728	0	0	0	0	0	0	0	0	0.00786201	0.00532636	0	0.0165461	0	0	0	0.251774	0.160129	0	0	0	0	0	0.0405958	0	0	0	0	0	0	0	0	0	0	1	0	0	0.199285	0	0	0	0	0	0.151709	0	0	0	0	0	0
Bacteria.Firmicutes.Bacilli.Lactobacillales.Streptococcaceae.Streptococcus.parasanguinis_II_oral_taxon_411	0.157694	0.152167	0.0554692	0.258369	0.311557	0.0406651	0.0547167	0.105219	0.185463	0.0598006	0	0.170768	0.905638	0	0.137351	0.0493193	0.147888	0	0.0493193	0.0493193	0.0493193	0.429925	0.082646	0.0375145	0	0	0	0.0510139	0	0	0.0427119	0.10969	0.609014	0	0	0.0493193	0.0768723	0	0.0201212	0.0943623	0.0493193	0	0.0493193	0	0.215774	0	0.104952	0.211805	0.416925
Bacteria.Firmicutes.Bacilli.Lactobacillales.Streptococcaceae.Streptococcus.oralis_oral_taxon_707	0.0714947	0.0441917	0.0185012	0.0460525	0.0183946	0.0757425	0.19946	0.232547	0.114988	0.0950162	0.27968	0.111414	0	0.0196952	0.0738327	0.263777	0.208904	0.00264914	0.177082	0.100239	0.084282	0.103448	0.168828	0.0198642	0.0141254	0.00145519	0.0361907	0.0356042	0.00410433	0.00145519	0.0366585	0.00710032	0.0886094	0.242134	0.00454483	0.00136154	0.29775	0.0284103	0.0419482	0.0297718	0.0917376	0.0406695	0.358129	0.0121764	0.00908674	0.037497	0.075008	0.0521032	0.00573878
Bacteria.Firmicutes.Bacilli.Lactobacillales.Streptococcaceae.Streptococcus.oligofermentans_oral_taxon_886	0.190167	0.111865	0.110548	0.161491	0.114168	0.247532	0.235694	0.413212	0.227821	0.168657	0.157778	0.199265	0	0.120854	0.0862642	0.0310378	0.0103484	0.0455707	0.174395	0.134159	0.106768	0.091658	0.181169	0.187928	0.0416042	0	0.23873	0.377456	0.0455707	0	0.180584	0.156119	0.172567	0.0103484	0.110548	0	0.328824	0.503525	0.540053	0.200662	0.256255	0	0.34063	0.110548	0	0.29891	0.12799	0.199704	0.156119
Bacteria.Firmicutes.Bacilli.Lactobacillales.Streptococcaceae.Streptococcus.mitis_oral_taxon_677	0.0978216	0.0713031	0.0305388	0.0286011	0.054936	0.0706973	0.107547	0.224525	0.144719	0.137592	0.0462563	0.164053	0.00602685	0.0181978	0.0826298	0.288998	0.231912	0	0.152342	0.103716	0.0803965	0.102909	0.180617	0.0276874	0.0109357	0.00631415	0.0593155	0.0249337	0.00631415	0.00631415	0.0250053	0.0410879	0.0691512	0.453535	0.0170391	0.00147695	0.256085	0.00186778	0.0162601	0.0262039	0.0776057	0.0429245	0.341592	0.0129154	0.00821728	0.00405822	0.0855533	0.0764333	0.0167518
Bacteria.Firmicutes.Bacilli.Lactobacillales.Streptococcaceae.Streptococcus.mitis_bv_2_oral_taxon_398	0.3905	0.300234	0.262862	0.332058	0.225011	0.408001	0.274956	0.455132	0.495147	0.437171	0.133609	0.479821	0.00546256	0.162724	0.317178	0.209229	0.196286	0.00347285	0.287971	0.246565	0.223637	0.197922	0.377656	0.237638	0.109786	0.0438761	0.319901	0.259013	0.047349	0.0438761	0.217619	0.245941	0.132753	0.0749196	0.208319	0.00713955	0.293527	0.0417585	0.158222	0.211564	0.273921	0.0432284	0.464379	0.237239	0.0782589	0.114555	0.308814	0.391696	0.173378
Bacteria.Firmicutes.Bacilli.Lactobacillales.Streptococcaceae.Streptococcus.intermedius_oral_taxon_644	0.120968	0.0981659	0	0.0761657	0.0622321	0.102694	0.222954	0.167841	0.197107	0.187668	0.53505	0.172269	0	0	0.166784	0.20025	0.227634	0	0.160548	0.077727	0.0540224	0.0837138	0.190516	0.0062764	0.0062764	0	0.192421	0.0857918	0	0	0.0217091	0.0562487	0.0931041	0.14987	0	0	0.305078	0.0857918	0.0857918	0.165274	0.163556	0.0273836	0.345095	0	0	0.0857918	0.063682	0.11101	0
Bacteria.Firmicutes.Bacilli.Lactobacillales.Streptococcaceae.Streptococcus.infantis_oral_taxon_638	0.154931	0.159583	0.145284	0.0887193	0.319668	0.236804	0.330549	0.506877	0.176528	0.126979	0	0.0615897	0	0	0.0363759	0	0	0	0.21637	0.134965	0.0410067	0.11693	0.0731052	0	0	0.823828	0.187082	0.336857	0.785501	0.823828	0.0154327	0	0.0868277	0	0.540751	0	0.0696274	0.0696274	0.0696274	0.0696274	0.158656	0	0.176172	0	0	0.0696274	0.0412087	0.121973	0
Bacteria.Firmicutes.Bacilli.Lactobacillales.Streptococcaceae.Streptococcus.gordonii_oral_taxon_622	0.313212	0.292071	0.169591	0.135554	0.346672	0.258355	0.422958	0.435431	0.465057	0.36686	0.0677113	0.330952	0.0220871	0.0163769	0.316473	0.352747	0.504511	0	0.38482	0.165776	0.214755	0.304933	0.349996	0.038464	0	0.131127	0.428519	0.260858	0.131127	0.131127	0.0462435	0.0848119	0.108915	0.159435	0.147504	0.0144339	0.340798	0.0912673	0.122078	0.137615	0.517719	0.151483	0.513131	0.0163769	0.0220871	0.0912673	0.137439	0.206785	0.038464
Bacteria.Firmicutes.Bacilli.Lactobacillales.Streptococcaceae.Streptococcus.cristatus_oral_taxon_578	0.277164	0.250417	0.256519	0.334561	0.384206	0.243608	0.290778	0.358939	0.528827	0.288604	0.271764	0.507331	0.259307	0.130416	0.430305	0.192709	0.280623	0	0.297615	0.238933	0.180058	0.418296	0.396794	0.0893113	0.0452302	0.0706337	0.237054	0.142412	0.0706337	0.0706337	0.0604192	0.164352	0.315581	0.028077	0.0913986	0.0177929	0.260443	0	0.0800254	0.187131	0.234552	0.0123123	0.211837	0.0622324	0.257241	0.0414675	0.25441	0.449708	0.280072
Bacteria.Firmicutes.Bacilli.Lactobacillales.Streptococcaceae.Streptococcus.constellatus_oral_taxon_576	0.186582	0.171394	0.291372	0.151475	0.0968437	0.194396	0.301083	0.112123	0.336563	0.208461	0.434361	0.471057	0.0387479	0.163281	0.523598	0.303479	0.229997	0.00087979	0.263183	0.0729309	0.317843	0.188014	0.38656	0.13413	0.31395	0	0.206702	0.0893768	0.00087979	0	0.0498276	0.115451	0.137738	0.00499465	0	0.0104	0.366922	0.0497491	0.0742319	0.283752	0.206226	0.0211724	0.109942	0.0140828	0.0528307	0.063832	0.38427	0.40584	0.0396277
Bacteria.Firmicutes.Bacilli.Lactobacillales.Streptococcaceae.Streptococcus.australis_oral_taxon_073	0.328753	0.324098	0.304564	0.229741	0.319251	0.387489	0.333347	0.513835	0.466582	0.294647	0.072122	0.345922	0.0644255	0.103812	0.308064	0.377817	0.287354	0	0.315422	0.253711	0.156747	0.242433	0.322773	0.108526	0.056179	0.175492	0.263687	0.300832	0.175492	0.175492	0.0959036	0.155601	0.160602	0.265081	0.209886	0.0189459	0.414692	0.0399324	0.140103	0.100769	0.257537	0.0101967	0.388067	0.0812246	0.111256	0.086763	0.209486	0.321953	0.0988196
Bacteria.Firmicutes.Bacilli.Lactobacillales.Streptococcaceae.Streptococcus.anginosus_oral_taxon_543	0.345879	0.280094	0.216484	0.24608	0.136776	0.246204	0.480603	0.0449528	0.335393	0.309991	0.48007	0.340446	0.00420721	0.203479	0.364178	0.297406	0.123195	0.0147112	0.296927	0.38958	0.383024	0.170756	0.334349	0.13096	0.26383	0.0235081	0.11341	0.049023	0.0382193	0.0235081	0.0911505	0.17463	0.073205	0	0.0266276	0.152592	0.311764	0.00347696	0.187783	0.18369	0.305753	0.011098	0.180927	0.164185	0.165272	0.164542	0.192053	0.232264	0.0220379
Bacteria.Firmicutes.Bacilli.Lactobacillales.Streptococcaceae.Streptococcus.agalactiae_oral_taxon_537	0.327848	0.203578	0.189138	0.169341	0.156329	0.550738	0.363044	0.259453	0.365623	0.169091	0.208146	0.389317	0	0.134866	0.273888	0.26293	0.145037	0	0.339719	0.250664	0.426058	0.210324	0.406175	0.510054	0.267729	0	0.172892	0.388526	0	0	0.486407	0.53671	0.0655717	0	0.401131	0.1607	0.299038	0.0254031	0.141635	0.184076	0.313322	0.0973002	0.595067	0.460714	0.0595827	0.0849858	0.173697	0.221978	0.185483
Bacteria.Firmicutes.Bacilli.Lactobacillales.Lactobacillaceae.Lactobacillus.vaginalis_oral_taxon_051	0	0	0	0	0	0.00560296	0.113722	0	0.0353045	0	0.472525	0	0	0	0.0237793	0	0	0	0	0	0	0	0	0	0	0	0	0	0	0	0	0	0	0	0	0	0.046609	0	0	0	0	0	0	0	0	0	0	0	0
Bacteria.Firmicutes.Bacilli.Lactobacillales.Lactobacillaceae.Lactobacillus.salivarius_oral_taxon_756	0.0105758	0.014006	0.171361	0.25115	0	0.0653356	0.0235403	0	0.103182	0.148164	0.315949	0.250144	0	0.25115	0.265646	0.0338046	0	0	0.0413893	0.168781	0.128335	0	0.183939	0.0272691	0.25115	0	0.121493	0	0	0	0.0180987	0.0654231	0	0	0	0	0.0647642	0	0.25115	0.350835	0.0617698	0	0	0.25115	0.25115	0.25115	0.0318424	0.0959294	0
Bacteria.Firmicutes.Bacilli.Lactobacillales.Lactobacillaceae.Lactobacillus.fermentum_oral_taxon_608	0.386633	0.313424	0.307281	0.481786	0.465756	0.356945	0.480882	0.236163	0.542698	0.442547	0.251188	0.424644	0.210238	0.277736	0.412102	0.222028	0.294813	0.0801961	0.109504	0.199298	0.407975	0.277159	0.256903	0.313156	0.305297	0	0.246677	0.262154	0.0801961	0	0.258879	0.292119	0.330603	0	0.130944	0.0206085	0.207706	0	0.178906	0.0582518	0.309499	0	0.151552	0.253201	0.332496	0.122257	0.285222	0.456321	0.421378
Bacteria.Firmicutes.Bacilli.Lactobacillales.Carnobacteriaceae.Granulicatella.elegans_oral_taxon_596	0.190588	0.160244	0	0.0083711	0.253664	0.0704276	0.289069	0.199592	0.292017	0.304076	0.0431515	0.0947781	0	0	0.315224	0.214699	0.172253	0	0.133205	0.129924	0.0559612	0.0772003	0.0838064	0	1.11e-16	0	0.248088	0	0	0	0.0427119	0.0521974	0.0525113	0	1.11e-16	0.0521974	0.095349	0	0.0201212	0.0521974	0.250153	0	0.185087	1.11e-16	0	1.11e-16	0.0161028	0.0392257	0
Bacteria.Firmicutes.Bacilli.Lactobacillales.Carnobacteriaceae.Granulicatella.adiacens_oral_taxon_534	0.238564	0.210128	0.102082	0.145732	0.203062	0.152602	0.274782	0.191696	0.34585	0.261923	0.155142	0.394079	0.0409548	0.0182201	0.303499	0.365398	0.588178	0	0.332934	0.0999713	0.340528	0.425606	0.418846	0.0557347	0	0.0429072	0.296066	0.152852	0.0429072	0.0429072	0.0336528	0.124598	0.114115	0.266068	0.0611273	0	0.338371	0.0507696	0.0689897	0.139534	0.390825	0.29169	0.37042	0.0182201	0.0409548	0.0507696	0.143717	0.214874	0.0591749
Bacteria.Firmicutes.Bacilli.Lactobacillales.Carnobacteriaceae.Granulicatella.adiacens_.para.adiacens._oral_taxon_534	0.215305	0.190041	0.107409	0.157992	0.145327	0.212114	0.320032	0.359161	0.289223	0.242242	0.339496	0.365521	0.0264821	0.0390613	0.202889	0.17071	0.293027	0.00252541	0.370248	0.178053	0.248251	0.302415	0.381919	0.0762718	0.0307704	0.0443912	0.222213	0.188378	0.0469166	0.0443912	0.0757574	0.0882032	0.131206	0.0802872	0.0608851	0.0168733	0.310624	0.0984851	0.147252	0.141187	0.363933	0.144602	0.444266	0.0318937	0.0418818	0.113885	0.181558	0.186247	0.0455014
Bacteria.Firmicutes.Bacilli.Lactobacillales.Aerococcaceae.Abiotrophia.defectiva_oral_taxon_389	0.0928954	0.0659345	0.0465005	0.0942077	0.0279934	0.123918	0.119653	0.268558	0.119687	0.118121	0.0121716	0.249619	0	0.045088	0.0793122	0.0632908	0.295299	0.0143234	0.386332	0.138551	0.323343	0.328563	0.315553	0.0319234	0.0109179	0.0157359	0.0689663	0.0832898	0.0300593	0.0157359	0.0473561	0.0210055	0.101151	0.0325262	0.022418	0	0.122011	0.0465484	0.0641483	0.0465484	0.302434	0.249608	0.329524	0.0176	0.0109179	0.0574662	0.110945	0.0835454	0.0210055
Bacteria.Firmicutes.Bacilli.Bacillales.Staphylococcaceae.Staphylococcus.epidermidis_oral_taxon_601	0.17309	0.205891	0.312517	0.264236	0.158216	0.370678	0.437936	0.141156	0.245005	0.280993	0.534485	0.220617	0	0.324359	0.130428	0.0338046	0	0.128486	0.175844	0.252069	0.367829	0.113188	0.193345	0.144697	0.293626	0.141156	0.117455	0.238453	0.269641	0.141156	0.155617	0.128486	0.168654	0	0.141156	0	0.113486	0	0.195873	0	0.231836	0	0	0.195873	0.195873	0.195873	0.22337	0.317322	0.128486
Bacteria.Firmicutes.Bacilli.Bacillales.Staphylococcaceae.Gemella.sanguinis_oral_taxon_757	0.137065	0.0796104	0.129555	0.161491	0.0915324	0.454157	0.091444	0.350855	0.191399	0.112969	0	0.162363	0	0.236656	0.062485	0.0206895	0	0.472484	0.0809934	0.0564323	0.136926	0.0197824	0.137775	0.256196	0	0	0.23873	0.539055	0.214499	0	0.497039	0.393135	0.298306	0	0.22042	0	0.263521	0.307095	0.343623	0.200662	0.291722	0	0.307264	0.22042	0	0.29891	0.175962	0.310679	0.583075
Bacteria.Firmicutes.Bacilli.Bacillales.Staphylococcaceae.Gemella.morbillorum_oral_taxon_046	0.303572	0.233456	0.379383	0.399925	0.219729	0.61406	0.275859	0.401553	0.475163	0.375015	0.126739	0.395599	0	0.30721	0.311131	0.201079	0.143727	0.0250191	0.216834	0.313012	0.269833	0.155713	0.30886	0.427741	0.235111	0.0580266	0.353881	0.511037	0.0830458	0.0580266	0.397249	0.402071	0.107799	0.0757524	0.384836	0.00285748	0.360408	0.101182	0.327035	0.172303	0.31683	0	0.485413	0.513276	0.186468	0.28765	0.217877	0.341516	0.210502
Bacteria.Firmicutes.Bacilli.Bacillales.Staphylococcaceae.Gemella.haemolysans_oral_taxon_626	0.352065	0.276565	0.218245	0.251539	0.198558	0.291292	0.481896	0.141014	0.457203	0.382138	0.300789	0.502536	0.0126772	0.205567	0.502211	0.354078	0.314593	0	0.398933	0.344957	0.426885	0.298582	0.537936	0.149449	0.202609	0	0.251606	0.104942	0	0	0.130395	0.217066	0.123234	0.0411797	0.045119	0.118055	0.406119	0.0471459	0.24202	0.206416	0.452951	0.120387	0.398449	0.183345	0.150903	0.185371	0.208598	0.247537	0.0577963
Bacteria.Firmicutes.Bacilli.Bacillales.Paenibacillaceae.Paenibacillus.sp._oral_taxon_048	0.0285654	0.0367498	0	0.0325753	0	0.178025	0.0617663	0	0.0121176	0.0797487	0	0.0739844	0	0.161373	0	0	0	1	0.0325798	0.0260503	0.121097	0	0.0834263	0.0357751	0	0	0	0.0972972	0.214499	0	0.261185	0.172715	0.263989	0	0	0	0	0	0	0	0.0810374	0	0	0	0	0	0.125325	0.209095	0.397593
Bacteria.Firmicutes.Bacilli.Bacillales.Bacillaceae.Lysinibacillus.fusiformis_oral_taxon_614	0.204273	0.1428	0.0554692	0.213326	0.311557	0.0406651	0.0926963	0.105219	0.212658	0.0147576	0	0.169739	0.404797	0	0.203088	0.205141	0.147888	0	0.357217	0.595203	0.0719633	0.429925	0.304883	0.0375145	1.11e-16	0	0	0.0510139	0	0	0.0427119	0.385852	0.404797	0	0	0.595203	0.200489	0	0.0201212	0.158673	0.0832991	0	0.206016	0	0.215774	1.11e-16	0.0599089	0.166762	0.404797
Bacteria.Firmicutes.Bacilli.Bacillales.Bacillaceae.Bacillus.subtilis_oral_taxon_468	0.246788	0.127855	0.129555	0.0843551	0.0915324	0.400552	0.0969038	0.23405	0.255795	0.024073	1.11e-16	0.181711	0	0.075283	0.141166	0.22583	1.11e-16	0	0.357724	0.385572	0.0754941	0.0469289	0.297502	0.64481	1.11e-16	0	0.099752	0.363123	0	0	0.687521	0.701491	0	0	0.459249	0.35519	0.229292	0	0.056649	0.158673	0.0832991	0	0.51768	0.550373	0	1.11e-16	0.0599519	0.115558	0.185483
Bacteria.Firmicutes.Bacilli.Bacillales.Bacillaceae.Bacillus.anthracis_oral_taxon_824	0.16983	0.115027	0.129555	0.11693	0.0915324	0.573328	0.106788	0.23405	0.226815	0.103822	0	0.197779	0	0.236656	0.0615257	0.0561061	0	0.482371	0.0705296	0.091849	0.160045	0.0354166	0.144789	0.517987	0	0	0.099752	0.46042	0.214499	0	0.778814	0.584142	0.263989	0	0.459249	0.0354166	0.0814746	0	0.056649	0.0354166	0.116454	0	0.347081	0.482212	0	0	0.185277	0.324653	0.583075
Bacteria.Chloroflexi.Chloroflexi_.C.1..Chloroflexi_.O.1..Chloroflexi_.F.1..Chloroflexi_.G.1..sp._oral_taxon_439	0.473662	0.426907	0.371501	0.45293	0.271364	0.389828	0.342679	0.202923	0.510582	0.439224	0.0496925	0.739414	0.100878	0.367299	0.524233	0.322813	0.483623	0.0641339	0.511281	0.28139	0.569692	0.423587	0.575281	0.211299	0.138454	0.00587151	0.179468	0.217192	0.0700054	0.00587151	0.230149	0.304081	0.20737	0	0.0881495	0.0851515	0.372741	0.0138948	0.180536	0.216556	0.568304	0.199577	0.292202	0.19227	0.21087	0.123887	0.507443	0.560959	0.24729
Bacteria.Chlamydiae.Chlamydiae.Chlamydiales.Chlamydiaceae.Chlamydophila.pneumoniae_oral_taxon_733	0.325572	0.196801	0.193933	0.186232	0.14077	0.584476	0.35442	0.364484	0.426227	0.148222	0.138313	0.373865	0	0.148442	0.297876	0.287856	0.124663	0.00878186	0.359265	0.270269	0.312789	0.195538	0.40207	0.46184	0.133701	0	0.270908	0.529861	0.00878186	0	0.438193	0.519917	0.0832669	0.0099711	0.344136	0.166999	0.517471	0.176944	0.273756	0.335617	0.42388	0.0583001	0.633778	0.384299	0.0401633	0.217107	0.206694	0.254974	0.194264
Bacteria.Bacteroidetes.Flavobacteria.Flavobacteriales.Flavobacteriales_.F.2..Flavobacteriales_.G.2..sp._oral_taxon_320	0.144989	0.0936165	0.300916	0.450562	0.0915324	0.452676	0.0949115	0.209316	0.229664	0.21467	0	0.239263	0	0.578659	0.132758	0.054494	0	0.448682	0.0765023	0.225213	0.248663	0	0.166907	0.27236	0.342002	0	0.099752	0.306613	0.214499	0	0.4886	0.382031	0.263989	0	0.209316	0	0.104589	0	0.37853	0	0.142807	0	0.209316	0.551318	0.342002	0.342002	0.201016	0.304761	0.583075
Bacteria.Bacteroidetes.Flavobacteria.Flavobacteriales.Flavobacteriales_.F.1..Flavobacteriales_.G.1..sp._oral_taxon_321	0.105114	0.10003	0.069672	0.117336	0.0405173	0.292833	0.190172	0.121502	0.131458	0.140905	0.038255	0.34989	0	0.170237	0.131891	0.0927469	0.436323	0.100565	0.368214	0.0992935	0.609828	0.490713	0.410433	0.0974876	0.038255	0	0.121502	0.2188	0.100565	0	0.174331	0.149866	0.173137	0	0.0234575	0.0258429	0.201906	0.0980449	0.141624	0.123888	0.452883	0.66762	0.247022	0.0234575	0	0.0980449	0.268243	0.248641	0.124023
Bacteria.Bacteroidetes.Flavobacteria.Flavobacteriales.Flavobacteriales_.F.1..Flavobacteriales_.G.1..sp._oral_taxon_318	0.250976	0.220918	0.274839	0.144347	0.26118	0.611816	0.241019	0.403698	0.328327	0.165666	0	0.20054	0	0.236656	0.0261091	0.0206895	0	0.566209	0.124594	0.113671	0.149573	0.0668757	0.122466	0.299918	0	0.169648	0.217207	0.531089	0.384147	0.169648	0.525329	0.436858	0.263989	0	0.433791	0	0.046058	0	0.0365278	0	0.170066	0	0.264143	0.264143	0	0	0.203595	0.393095	0.583075
Bacteria.Bacteroidetes.Flavobacteria.Flavobacteriales.Flavobacteriaceae.Capnocytophaga.sputigena_oral_taxon_775	0.232467	0.162856	0.119136	0.156931	0.169088	0.239691	0.152819	0.269109	0.242166	0.149708	0	0.189672	0	0.0949273	0.144561	0.348115	0.24841	0.0196443	0.113994	0.0796604	0.065635	0.0657181	0.160525	0.138781	1.11e-16	0	0.310709	0.360118	0.0196443	0	0.16431	0.148877	0.0734985	0.24535	0.119136	0.0100963	0.472902	0.497954	0.544578	0.210758	0.328706	0.0163016	0.403624	0.119136	0	0.29891	0.0966793	0.142269	0.138781
Bacteria.Bacteroidetes.Flavobacteria.Flavobacteriales.Flavobacteriaceae.Capnocytophaga.sp._oral_taxon_901	0.111209	0.0428606	0.129555	0.128916	0.0915324	0.252219	0.0595769	0.315999	0.18858	0.0385465	0	0.25376	0	0.075283	0.062485	0.246507	0.490213	0	0.251183	0.030382	0.345913	0.349866	0.259778	0.185565	1.11e-16	0	0.23873	0.406902	0	0	0.200997	0.185565	0.0343164	0.225817	0.185565	0	0.462806	0.258534	0.295062	0.200662	0.412428	0.330083	0.534995	0.185565	0	0.258534	0.09397	0.101583	0.185483
Bacteria.Bacteroidetes.Flavobacteria.Flavobacteriales.Flavobacteriaceae.Capnocytophaga.sp._oral_taxon_878	0.119215	0.141308	0.145284	0.0887193	0.314092	0.236804	0.32543	0.461139	0.136929	0.0709914	0	0.038177	0	0	0.0363759	0	0	0	0.135362	0.0572383	0.037243	0.0866582	0.0414962	0	0	0.717147	0.256432	0.488566	0.717147	0.717147	0.0154327	0	0.0343164	0	0.540751	0	0.217463	0.282853	0.282853	0.200662	0.299713	0	0.0868439	0	0	0.282853	0.0412087	0.111028	0
Bacteria.Bacteroidetes.Flavobacteria.Flavobacteriales.Flavobacteriaceae.Capnocytophaga.sp._oral_taxon_864	0.56388	0.491624	0	0.237729	0.267822	0.0949227	0.387471	0	0.271682	0.438777	0.111571	0.206905	0	0	0.354304	0.400944	0.205554	0	0.313879	0.301486	0.183535	0.093241	0.344149	0.0816532	0.111571	0	0.250762	0	0	0	0.0517442	0.301486	0.0401687	0.0333019	0	0.301486	0.23518	0	0.0201212	0.448504	0.281255	0	0.239317	0	0	1.11e-16	0.350764	0.235982	0
Bacteria.Bacteroidetes.Flavobacteria.Flavobacteriales.Flavobacteriaceae.Capnocytophaga.sp._oral_taxon_863	0.259775	0.268965	0.145284	0.126605	0.560732	0.280504	0.528763	0.414857	0.321825	0.532466	0	0.111776	0	0.0195408	0.275623	0.184689	0.19444	0.0195408	0.154903	0.0767791	0.0567838	0.0866582	0.0832241	0.0195408	0	0.300549	0.754085	0.401077	0.32009	0.300549	0.0349736	0.0195408	0.0538572	0.0221871	0.300549	0	0.146792	0.114307	0.114307	0.132652	0.420832	0	0.109031	0	0	0.114307	0.0790942	0.148913	0.0195408
Bacteria.Bacteroidetes.Flavobacteria.Flavobacteriales.Flavobacteriaceae.Capnocytophaga.sp._oral_taxon_412	0.200622	0.179126	0.284305	0.380033	0.143591	0.290516	0.419235	0.0911079	0.292921	0.277571	0.300653	0.381816	0.0157118	0.378457	0.295641	0.175421	0.215974	0.0299666	0.241809	0.256856	0.487262	0.204211	0.340989	0.21052	0.581837	0	0.130297	0.121074	0.0299666	0	0.13615	0.109298	0.105324	0.0170123	0.055919	0.0077007	0.260759	0.0194771	0.314964	0.0271778	0.302164	0.0870355	0.187145	0.307177	0.26697	0.270735	0.252287	0.257032	0.101597
Bacteria.Bacteroidetes.Flavobacteria.Flavobacteriales.Flavobacteriaceae.Capnocytophaga.sp._oral_taxon_380	0.063332	0.057805	0.0554692	0.204955	0.311557	0	0.00539745	0.105219	0.136144	0.0147576	0	0.0764061	1	0	0.0880313	0	0.147888	0	0	0	0	0.382996	0.0333267	0.0375145	0	0	0	0.0510139	0	0	0	0.0603708	0.609014	0	0	0	0.0172548	0	0	0	0	0	0	0	0.215774	0	0.0438061	0.138481	0.416925
Bacteria.Bacteroidetes.Flavobacteria.Flavobacteriales.Flavobacteriaceae.Capnocytophaga.sp._oral_taxon_336	0.140941	0.0849947	0	0.0083711	0	0.0406651	0.0872989	0	0.0765141	0	0	0.0933331	0	0	0.115057	0.205141	0	0	0.357217	0.615879	0.0719633	0.0469289	0.271556	0	0	0	0	0	0	0	0.0427119	0.325481	0	0	0	1	0.183234	0	0.0201212	0.158673	0.0832991	0	0.206016	0	0	0	0.0161028	0.0282804	0
Bacteria.Bacteroidetes.Flavobacteria.Flavobacteriales.Flavobacteriaceae.Capnocytophaga.sp._oral_taxon_332	0.271212	0.283054	0.184476	0.0749797	0.45983	0.223807	0.358661	0.186865	0.353821	0.516963	0.0127831	0.10932	0	0.0391921	0.265356	0.183191	0.172253	0	0.104408	0.0876203	0.0412587	0.0796588	0.0518227	0.0519752	0.0127831	0.147672	0.67897	0.186865	0.147672	0.147672	0.0482244	0.0391921	0.0127831	0	0.186865	0	0.0475379	0	0.0365278	0	0.286984	0	0.0391921	0.0391921	0	0	0.086396	0.148697	0.0391921
Bacteria.Bacteroidetes.Flavobacteria.Flavobacteriales.Flavobacteriaceae.Capnocytophaga.sp._oral_taxon_326	0.160854	0.138089	0.140042	0.0919589	0.308501	0.166795	0.272397	0.150148	0.392529	0.507516	0.113309	0.268505	0.0256112	0.101015	0.506267	0.277382	0.322878	0	0.179736	0.0373589	0.119002	0.106208	0.267641	0.034902	0.00929079	0.0134161	0.730123	0.150148	0.0134161	0.0134161	0.024465	0.0910344	0.0692184	0.0138656	0.0134161	0	0.27859	0.111121	0.111121	0.194385	0.407108	0.0101338	0.110843	0	0.0256112	0.111121	0.166255	0.246902	0.0256112
Bacteria.Bacteroidetes.Flavobacteria.Flavobacteriales.Flavobacteriaceae.Capnocytophaga.sp._oral_taxon_324	0.388313	0.298128	0.185024	0.407091	0.603032	0.353768	0.285829	0.371709	0.504167	0.353124	0.0379727	0.344647	0.314029	0.075283	0.329463	0.183191	0.402977	0	0.130203	0.030382	0.136638	0.454621	0.208485	0.331614	0.0379727	0	0.315075	0.339581	0	0	0.280592	0.316498	0.384442	0	0.256127	0	0.114397	0.0324403	0.0689681	0.126152	0.298159	0.0828366	0.371404	0.256127	0.215774	0.0324403	0.26327	0.371749	0.499512
Bacteria.Bacteroidetes.Flavobacteria.Flavobacteriales.Flavobacteriaceae.Capnocytophaga.sp._oral_taxon_323	0.00450076	0	0.498331	0	0	0.0484806	0.00473076	0	0.0843249	0	0	0.093756	0	0.148318	0.205754	0.32609	0.129621	0	0.134748	0.0239428	0.0695627	0.0279741	0.0839794	0	0	0	0	0	0	0	0	0	0	0	0	0	0.206688	0	0	0	0.0744813	0	0	0	0	0	0.220772	0.111262	0
Bacteria.Bacteroidetes.Flavobacteria.Flavobacteriales.Flavobacteriaceae.Capnocytophaga.leadbetteri_oral_taxon_329	0.314228	0.262073	0.292856	0.274429	0.252014	0.421094	0.266235	0.309706	0.399066	0.316167	0.0383928	0.382841	0	0.226146	0.279489	0.20042	0.156455	0.0319785	0.287058	0.210654	0.223819	0.144051	0.294747	0.159354	0.0731104	0.0819745	0.408328	0.427287	0.113953	0.0819745	0.168356	0.156997	0.0797055	0.024206	0.173971	0.00273924	0.427231	0.516155	0.620422	0.243691	0.521396	0.0132685	0.224355	0.156997	0.0650006	0.36391	0.236887	0.334249	0.123975
Bacteria.Bacteroidetes.Flavobacteria.Flavobacteriales.Flavobacteriaceae.Capnocytophaga.granulosa_oral_taxon_325	0.433568	0.365658	0.298578	0.228435	0.517344	0.477462	0.502376	0.429714	0.603799	0.573695	0.111765	0.334099	0.00891483	0.125468	0.406445	0.246382	0.210894	0.0255044	0.23226	0.166065	0.191261	0.185392	0.255573	0.262768	0.0776394	0.135427	0.747507	0.461459	0.160932	0.135427	0.237671	0.252634	0.113132	0.0144791	0.286137	0.0240315	0.285239	0.140903	0.210512	0.21639	0.505632	0.0035274	0.283819	0.16367	0.0218751	0.153863	0.203551	0.397227	0.185129
Bacteria.Bacteroidetes.Flavobacteria.Flavobacteriales.Flavobacteriaceae.Capnocytophaga.gingivalis_oral_taxon_337	0.261375	0.249718	0.268173	0.347367	0.230275	0.330712	0.335778	0.227246	0.287424	0.389026	0.0362539	0.376544	0	0.273725	0.285537	0.170897	0.235034	0.0476522	0.305758	0.277564	0.367345	0.227018	0.327513	0.143759	0.217866	0.0523512	0.352193	0.365801	0.100003	0.0523512	0.134677	0.092113	0.118222	0	0.096812	0	0.328801	0.402637	0.620776	0.200662	0.607491	0.118631	0.242183	0.226072	0.181612	0.480521	0.239668	0.203412	0.092113
Bacteria.Bacteroidetes.Flavobacteria.Flavobacteriales.Flavobacteriaceae.Bergeyella.sp._oral_taxon_900	0.119076	0.0568666	0.300916	0.488953	0.0915324	0.369363	0.053218	0.364484	0.217547	0.144068	0	0.165279	0	0.481007	0.169134	0.054494	0	0	0.0898029	0.199163	0.139864	0.0197824	0.111884	0.275585	0.405724	0	0.23873	0.469653	0	0	0.281847	0.248316	0.0343164	0	0.248316	0	0.322052	0.34596	0.740586	0.200662	0.272454	0	0.33516	0.65404	0.405724	0.704634	0.0824795	0.109972	0.185483
Bacteria.Bacteroidetes.Flavobacteria.Flavobacteriales.Flavobacteriaceae.Bergeyella.sp._oral_taxon_422	0.0105758	0.014006	0.171361	0.360037	0	0.0653356	0.0235403	0	0.0382654	0.110848	0	0.0769005	0	0.615026	0.106649	0.0338046	0	0	0.0413893	0.168781	0.124035	0	0.0575344	0.0272691	0.500472	0	0	0	0	0	0.0180987	0	0	0	0	0	0.0585312	0	0.358098	0	0.0617698	0	0	0.449627	0.784226	0.70109	0.0318424	0.00838843	0
Bacteria.Bacteroidetes.Flavobacteria.Flavobacteriales.Flavobacteriaceae.Bergeyella.sp._oral_taxon_322	0.125584	0.123653	0.261797	0.24087	0.109647	0.24724	0.26797	0.174516	0.257432	0.224482	0.198228	0.393876	0	0.15215	0.280221	0.260445	0.408595	0	0.37952	0.209389	0.414044	0.335124	0.417876	0.0272691	0.15215	0.109647	0.287932	0.174516	0.109647	0.109647	0.0335314	0.0654231	0.0343164	0.226641	0.109647	0	0.375527	0.0648691	0.217019	0.178286	0.417411	0.248465	0.327456	0.15215	0.15215	0.217019	0.116384	0.206957	0
Bacteria.Bacteroidetes.Bacteroidetes_.C.2..Bacteroidetes_.O.2..Bacteroidetes_.F.2..Bacteroidetes_.G.6..sp._oral_taxon_516	0.0713464	0.0649145	0.508419	0.421503	0.0103042	0.218459	0.129151	0.0530952	0.182797	0.135625	0	0.329392	0	0.623109	0.392455	0.41852	0.237448	0	0.362175	0.243632	0.349681	0.18847	0.328652	0.0303405	0.47172	0.00723284	0.0530952	0.0530952	0.00723284	0.00723284	0.077207	0.0436756	0.0343164	0.0149503	0.0103042	0.0406042	0.366636	0.042791	0.424081	0.0833952	0.319756	0.0928766	0.194294	0.452699	0.47172	0.514511	0.329143	0.17254	0.00307135
Bacteria.Bacteroidetes.Bacteroidetes_.C.1..Bacteroidetes_.O.1..Bacteroidetes_.F.1..Bacteroidetes_.G.5..sp._oral_taxon_511	0.561917	0.557605	0.211774	0.434362	0.217762	0.278183	0.393954	0.203525	0.343378	0.416462	0.176239	0.448984	0.0586341	0.177905	0.312794	0.234254	0.326308	0.0479275	0.301564	0.118801	0.416731	0.253261	0.372928	0.189479	0.188416	0.0263268	0.224753	0.235888	0.0742543	0.0263268	0.106929	0.12892	0.188991	0.0181392	0.0486856	0	0.272277	0.088261	0.122797	0.378091	0.403267	0.0662865	0.201573	0.0345361	0.0708115	0.100438	0.622398	0.489029	0.12892
Bacteria.Bacteroidetes.Bacteroidetes_.C.1..Bacteroidetes_.O.1..Bacteroidetes_.F.1..Bacteroidetes_.G.5..sp._oral_taxon_507	0.0105758	0.014006	0.171361	0.360037	0	0.0653356	0.0235403	0	0.0382654	0.110848	0	0.0769005	0	0.615026	0.106649	0.0338046	0	0	0.0413893	0.168781	0.124035	0	0.0575344	0.0272691	0.500472	0	0	0	0	0	0.0180987	0	0	0	0	0	0.0585312	0	0.358098	0	0.0617698	0	0	0.449627	0.784226	0.70109	0.0318424	0.00838843	0
Bacteria.Bacteroidetes.Bacteroidetes_.C.1..Bacteroidetes_.O.1..Bacteroidetes_.F.1..Bacteroidetes_.G.5..sp._oral_taxon_505	0.359368	0.354897	0.433929	0.598157	0.227579	0.394193	0.235719	0.283367	0.394132	0.441228	0.0271826	0.493975	0.155629	0.42904	0.429656	0.260489	0.305595	0.107187	0.358707	0.311803	0.409613	0.319751	0.399749	0.131588	0.196871	0.0483105	0.175414	0.323725	0.155498	0.0483105	0.191736	0.209543	0.327048	0.0280851	0.0521569	0.0381387	0.444372	0.123257	0.316914	0.300723	0.426995	0	0.159648	0.173535	0.325318	0.292946	0.567117	0.613953	0.266662
Bacteria.Bacteroidetes.Bacteroidetes_.C.1..Bacteroidetes_.O.1..Bacteroidetes_.F.1..Bacteroidetes_.G.3..sp._oral_taxon_899	0.0778587	0.0706489	0.238576	0.0613771	0.0545068	0.130073	0.0790996	0.045235	0.15641	0.0567271	0.00927178	0.313241	0	0.198034	0.221661	0.216242	0.51973	0.00573501	0.374915	0.0799177	0.49108	0.427766	0.309624	0.0589874	0.0174682	0.00945081	0.045235	0.05097	0.0151858	0.00945081	0.0609586	0.0437298	0.0150068	0	0.045235	0.00221065	0.239682	0	0.0461913	0.00221065	0.301818	0.744206	0.148873	0.0439806	0.00819645	0.00819645	0.299127	0.18191	0.0415192
Bacteria.Bacteroidetes.Bacteroidetes_.C.1..Bacteroidetes_.O.1..Bacteroidetes_.F.1..Bacteroidetes_.G.3..sp._oral_taxon_503	0.0105758	0.014006	0.171361	0.360037	0	0.0653356	0.0235403	0	0.0382654	0.110848	0	0.0769005	0	0.615026	0.106649	0.0338046	0	0	0.0413893	0.168781	0.124035	0	0.0575344	0.0272691	0.500472	0	0	0	0	0	0.0180987	0	0	0	0	0	0.0585312	0	0.358098	0	0.0617698	0	0	0.449627	0.784226	0.70109	0.0318424	0.00838843	0
Bacteria.Bacteroidetes.Bacteroidetes_.C.1..Bacteroidetes_.O.1..Bacteroidetes_.F.1..Bacteroidetes_.G.3..sp._oral_taxon_436	0.397391	0.323627	0.243231	0.20565	0.348647	0.788146	0.39745	0.448605	0.480433	0.329744	0.039361	0.277853	0	0.236656	0.215454	0.173659	0.126379	0.206945	0.209458	0.140261	0.227822	0.152609	0.21675	0.461305	0.039361	0.113676	0.440687	0.674975	0.320621	0.113676	0.644169	0.575315	0.280622	0	0.499845	0.02659	0.181873	0.100879	0.157528	0.127469	0.423915	0	0.425098	0.386169	0	0.100879	0.258268	0.471201	0.392428
Bacteria.Bacteroidetes.Bacteroidetes_.C.1..Bacteroidetes_.O.1..Bacteroidetes_.F.1..Bacteroidetes_.G.3..sp._oral_taxon_365	0.237214	0.175931	0.19413	0.456001	0.0398287	0.246248	0.330447	0.153203	0.173492	0.211497	0.126142	0.350732	0	0.352473	0.258082	0.238946	0.0859925	0.0207252	0.474141	0.457266	0.463925	0.221785	0.490031	0.129647	0.45789	0.0227689	0.161746	0.19167	0.043494	0.0227689	0.106001	0.265717	0.0952102	0	0.0227689	0.244991	0.408586	0.148176	0.500045	0.326305	0.422731	0.0859925	0.378852	0.331748	0.331748	0.479924	0.192799	0.197651	0.0207252
Bacteria.Bacteroidetes.Bacteroidetes_.C.1..Bacteroidetes_.O.1..Bacteroidetes_.F.1..Bacteroidetes_.G.3..sp._oral_taxon_280	0.507255	0.4775	0.371859	0.397124	0.323141	0.382105	0.39234	0.175223	0.549131	0.608219	0.0598976	0.559926	0.0374219	0.36268	0.545561	0.457494	0.403741	0.112158	0.349537	0.206551	0.333248	0.203682	0.462868	0.167682	0.050503	0.0448067	0.337781	0.252238	0.156965	0.0448067	0.229068	0.27952	0.190874	0.0347309	0.104265	0.0183414	0.3841	0.0132543	0.110869	0.251246	0.476633	0.0338447	0.179911	0.102204	0.0801676	0.0559999	0.679122	0.599909	0.209039
Bacteria.Bacteroidetes.Bacteroides.Bacteroidales.Prevotellaceae.Prevotella.veroralis_oral_taxon_572	0.283577	0.265336	0.0782836	0.161942	0.342477	0.168358	0.345288	0.112917	0.322172	0.568565	0.0278454	0.362054	0.0341634	0.0262242	0.378755	0.222214	0.5376	0	0.340963	0.0938101	0.443677	0.471306	0.343416	0.0789774	0.0372146	0.017896	0.509517	0.0967154	0.017896	0.017896	0.0836516	0.0845069	0.103271	0	0.0254953	0.0334886	0.138901	0.0370566	0.0834021	0.118032	0.506765	0.331184	0.205224	0.0262242	0.0527883	0.0556815	0.201328	0.187655	0.0417627
Bacteria.Bacteroidetes.Bacteroides.Bacteroidales.Prevotellaceae.Prevotella.sp._oral_taxon_820	0.366128	0.240685	0.153043	0.321886	0.408665	0.316263	0.169187	0.272133	0.426865	0.211883	0.0792267	0.434741	0.365542	0.236656	0.308424	0.19985	0.147888	0.209156	0.283614	0.304934	0.204656	0.442743	0.432696	0.170863	0	0	0.1768	0.245885	0.209156	0	0.349441	0.575243	0.62721	0	0.0975737	0.179161	0.248707	0	0.056649	0.2379	0.164337	0	0.346075	0.0975737	0.215774	0	0.229083	0.553307	0.672272
Bacteria.Bacteroidetes.Bacteroides.Bacteroidales.Prevotellaceae.Prevotella.sp._oral_taxon_526	0.482995	0.381199	0.526722	0.350975	0.278876	0.557021	0.342425	0.265739	0.542899	0.376385	0.00330799	0.66251	0.0671557	0.49148	0.542698	0.414959	0.330967	0.171749	0.468427	0.369696	0.471446	0.276553	0.50705	0.232286	0.106506	0.063961	0.220352	0.343999	0.23571	0.063961	0.364287	0.489837	0.2418	0.0132208	0.195688	0.122682	0.442584	0	0.163155	0.150585	0.485518	0.0676381	0.338163	0.238233	0.173661	0.106506	0.534505	0.568872	0.370632
Bacteria.Bacteroidetes.Bacteroides.Bacteroidales.Prevotellaceae.Prevotella.sp._oral_taxon_515	0.154323	0.139539	0.0628513	0.244913	0.343842	0.204734	0.0989923	0.254245	0.21457	0.177203	0	0.200353	0.53099	0.168756	0.114741	0.0267093	0.167215	0.300657	0.116121	0.111159	0.128392	0.413268	0.155744	0.0806718	0	0	0.0267093	0.155693	0.214499	0	0.268568	0.240468	0.847491	0	0.00738213	0	0.0246369	0	0.00738213	0	0.100365	0	0.140272	0.00738213	0.215774	0	0.176513	0.365904	0.724964
Bacteria.Bacteroidetes.Bacteroides.Bacteroidales.Prevotellaceae.Prevotella.sp._oral_taxon_475	0.227114	0.166253	0.129555	0.169862	0.108592	0.531675	0.308998	0.325941	0.28645	0.141521	0.211527	0.26658	0	0.216662	0.135147	0.093352	0	0.141379	0.166049	0.129095	0.390272	0.113023	0.249729	0.381249	0.430246	0	0.191643	0.453009	0.141379	0	0.472377	0.477863	0.215864	0	0.263821	0.0726625	0.218957	0.0918908	0.14854	0.164553	0.245591	0	0.423328	0.263821	0	0.0918908	0.223847	0.354969	0.326862
Bacteria.Bacteroidetes.Bacteroides.Bacteroidales.Prevotellaceae.Prevotella.sp._oral_taxon_472	0.393469	0.34923	0.246606	0.401695	0.220199	0.474115	0.408706	0.246963	0.383276	0.464643	0.288922	0.535289	0.0240082	0.266769	0.293219	0.19984	0.179479	0.112186	0.252707	0.211722	0.463292	0.208034	0.447828	0.254152	0.284044	0.0578512	0.329685	0.341983	0.170037	0.0578512	0.25667	0.303537	0.212956	0.0805857	0.143298	0.0164738	0.337836	0.0773804	0.194952	0.276771	0.369398	0.0265987	0.288762	0.150017	0.0885786	0.141951	0.449775	0.60231	0.22164
Bacteria.Bacteroidetes.Bacteroides.Bacteroidales.Prevotellaceae.Prevotella.sp._oral_taxon_443	0.380197	0.397849	0.338655	0.355979	0.253502	0.613249	0.38328	0.304783	0.426442	0.446964	0.0720204	0.491098	0.0144755	0.340269	0.316553	0.259359	0.168994	0.251929	0.316004	0.306343	0.385488	0.21548	0.427242	0.1547	0.134103	0.155447	0.297803	0.391783	0.369946	0.155447	0.385504	0.331839	0.339899	0.113634	0.203746	0.053211	0.412426	0.0762642	0.238135	0.230931	0.402195	0.00286382	0.304569	0.153521	0.119697	0.181486	0.38824	0.585575	0.314704
Bacteria.Bacteroidetes.Bacteroides.Bacteroidales.Prevotellaceae.Prevotella.sp._oral_taxon_396	0.305612	0.229746	0.180817	0.135617	0.272873	0.428551	0.317721	0.23405	0.481208	0.273495	0.0511655	0.276038	0	0.126545	0.310781	0.537898	0.32441	0	0.125445	0.150773	0.175087	0.093241	0.226225	0.3608	0.102428	0	0.264033	0.282366	0	0	0.352209	0.351495	0.0401687	0.381796	0.282366	0.069129	0.37408	0	0.107911	0.069129	0.284672	0	0.503203	0.333628	0.0512621	0.0512621	0.123577	0.175112	0.185483
Bacteria.Bacteroidetes.Bacteroides.Bacteroidales.Prevotellaceae.Prevotella.sp._oral_taxon_317	0.343693	0.329026	0.203124	0.241628	0.205529	0.337465	0.436553	0.17484	0.405237	0.412496	0.398096	0.594721	0.0198066	0.185777	0.321201	0.249528	0.266873	0.0802751	0.253731	0.18989	0.379813	0.232609	0.473822	0.215171	0.186867	0.0778157	0.287649	0.231633	0.158091	0.0778157	0.161142	0.216172	0.166802	0.139399	0.128482	0	0.321607	0.00306915	0.0683917	0.277906	0.297622	0.0470224	0.26364	0.0794614	0.0486013	0.0318638	0.382299	0.519202	0.150748
Bacteria.Bacteroidetes.Bacteroides.Bacteroidales.Prevotellaceae.Prevotella.sp._oral_taxon_315	0.397789	0.383196	0.0894037	0.386983	0.0911375	0.226536	0.360591	0.267782	0.208112	0.383092	0.339767	0.284818	0	0.114121	0.106435	0.10386	0.0850241	0.0548425	0.237941	0.185186	0.226485	0.149246	0.277438	0.176707	0.10435	0.0301252	0.104148	0.15899	0.0849677	0.0301252	0.135783	0.0932195	0.181839	0.062269	0.0685022	0	0.222446	0.0356454	0.0930747	0.267328	0.16427	0.0227551	0.291936	0.0592785	0.0209015	0.0565469	0.437254	0.364408	0.0932195
Bacteria.Bacteroidetes.Bacteroides.Bacteroidales.Prevotellaceae.Prevotella.sp._oral_taxon_314	0.416703	0.35341	0.285269	0.419293	0.237117	0.360355	0.541764	0.15499	0.41251	0.3798	0.160114	0.333613	0	0.340981	0.406439	0.414577	0.195856	0.0395041	0.385946	0.436985	0.342396	0.179899	0.403338	0.147594	0.349169	0.0954792	0.261139	0.194494	0.134983	0.0954792	0.143209	0.22442	0.113989	0.0897072	0.113908	0.166487	0.429191	0.0410817	0.36268	0.199755	0.420832	0	0.315705	0.301477	0.283048	0.32413	0.17887	0.270507	0.0579332
Bacteria.Bacteroidetes.Bacteroides.Bacteroidales.Prevotellaceae.Prevotella.sp._oral_taxon_313	0.278184	0.221655	0.0412899	0.107149	0.0917319	0.301774	0.466599	0.0684285	0.241555	0.208705	0.249483	0.30131	0.0100481	0.154866	0.229622	0.282726	0.0828219	0.134151	0.4729	0.534682	0.34116	0.159032	0.507669	0.148191	0.102076	0.0105271	0.0839608	0.156195	0.144679	0.0105271	0.222043	0.483091	0.218811	0.0217597	0.0239378	0.467859	0.315624	0.0249123	0.0657481	0.183585	0.258094	0.0159034	0.291532	0.0207146	0.0173521	0.0322162	0.237191	0.311284	0.15761
Bacteria.Bacteroidetes.Bacteroides.Bacteroidales.Prevotellaceae.Prevotella.sp._oral_taxon_306	0.152651	0.0843026	0.129555	0.137287	0.0915324	0.44587	0.101019	0.364484	0.22216	0.0332201	0	0.278656	0	0.075283	0.103927	0.0621315	0.200738	0	0.290594	0.071824	0.258009	0.261963	0.260625	0.33855	0	0	0.23873	0.559887	0	0	0.395425	0.379992	0.0343164	0	0.33855	0.041442	0.304963	0.41927	0.475919	0.242104	0.452865	0.200738	0.550828	0.33855	0	0.29891	0.110073	0.129864	0.185483
Bacteria.Bacteroidetes.Bacteroides.Bacteroidales.Prevotellaceae.Prevotella.sp._oral_taxon_305	0.250455	0.267829	0.145284	0.108714	0.500296	0.42923	0.656979	0.313169	0.349267	0.378219	0.211023	0.131329	0	0.161373	0.287634	0.162502	0.172253	0.24833	0.162412	0.0832886	0.15834	0.0866582	0.124922	0.0357751	1.11e-16	0.272818	0.385285	0.404877	0.487316	0.272818	0.263763	0.172715	0.282646	0	0.272818	0	0.08696	0.040351	0.040351	0.040351	0.408373	0	0.040351	0	0	0.040351	0.166533	0.320123	0.24833
Bacteria.Bacteroidetes.Bacteroides.Bacteroidales.Prevotellaceae.Prevotella.sp._oral_taxon_304	0.194526	0.170011	0.667386	0.248828	0.126225	0.302385	0.146605	0.253606	0.275635	0.204415	0.00989365	0.318482	0	0.283939	0.320963	0.492218	0.241255	0.0260849	0.313208	0.183497	0.189658	0.110328	0.27388	0.12006	0.0489367	0.0595186	0.266949	0.286193	0.0856035	0.0595186	0.126322	0.0965782	0.0634544	0.111634	0.123171	0	0.566785	0.136937	0.219348	0.168266	0.342906	0	0.262131	0.109536	0.0458836	0.182821	0.391299	0.317594	0.0897377
Bacteria.Bacteroidetes.Bacteroides.Bacteroidales.Prevotellaceae.Prevotella.sp._oral_taxon_301	0.367133	0.362605	0.196154	0.470198	0.337979	0.334146	0.367994	0.171827	0.335984	0.373411	0.184508	0.497445	0.25431	0.195336	0.193269	0.0928276	0.301532	0.121259	0.337776	0.184606	0.558444	0.552036	0.400157	0.182212	0.230722	0.0666084	0.0666084	0.214919	0.187868	0.0666084	0.179551	0.212791	0.415738	0	0.0666084	0.0311608	0.141136	0	0.0663354	0.173456	0.378665	0.125782	0.142039	0.0462142	0.261988	0.0462142	0.492704	0.598582	0.37557
Bacteria.Bacteroidetes.Bacteroides.Bacteroidales.Prevotellaceae.Prevotella.sp._oral_taxon_300	0.0027091	0	0	0	0	0.0109431	0.0298992	0	0.00143651	0	0	0.148836	0	0	0	0	0.390109	0	0.202769	0	0.383121	0.378859	0.164833	0	0	0	0	0	0	0	0	0	0	0	0	0	0	0	0	0	0.201744	1	0.110878	0	0	0	0.0433329	0	0
Bacteria.Bacteroidetes.Bacteroides.Bacteroidales.Prevotellaceae.Prevotella.sp._oral_taxon_299	0.0105758	0.014006	0.171361	0.360037	0	0.0653356	0.0235403	0	0.0382654	0.110848	0	0.0769005	0	0.615026	0.106649	0.0338046	0	0	0.0413893	0.168781	0.124035	0	0.0575344	0.0272691	0.500472	0	0	0	0	0	0.0180987	0	0	0	0	0	0.0585312	0	0.358098	0	0.0617698	0	0	0.449627	0.784226	0.70109	0.0318424	0.00838843	0
Bacteria.Bacteroidetes.Bacteroides.Bacteroidales.Prevotellaceae.Prevotella.sp._oral_taxon_296	0.373038	0.50025	0.394926	0.229358	1.11e-16	0.0484806	0.00473076	0	0.0843249	0.154137	0	0.140059	0	0.148318	0.205754	0.32609	0.129621	0	0.134748	0.0239428	0.0695627	0.0279741	0.0839794	0	1.11e-16	0	0	0	0	0	0	0	0	0	0	0	0.216986	0	0	0.28983	0.0744813	0	0	0	0	1.11e-16	0.622751	0.235237	0
Bacteria.Bacteroidetes.Bacteroides.Bacteroidales.Prevotellaceae.Prevotella.sp._oral_taxon_292	0.544327	0.482017	0.0764114	0.295343	0.367036	0.219538	0.470001	0.170946	0.461577	0.676678	0.120184	0.398994	0.070156	0.113287	0.484892	0.285653	0.253512	0.107045	0.267854	0.241629	0.226587	0.18334	0.336301	0.0897119	0.01018	0.0147001	0.361867	0.169253	0.121745	0.0147001	0.165031	0.320978	0.239892	0	0.0209423	0.116909	0.211892	0	0.0263634	0.310619	0.388096	0.0111037	0.214103	0.00624223	0.070156	1.11e-16	0.372478	0.401935	0.183443
Bacteria.Bacteroidetes.Bacteroides.Bacteroidales.Prevotellaceae.Prevotella.salivae_oral_taxon_307	0.509561	0.448809	0.143041	0.33819	0.285966	0.168942	0.380926	0.176342	0.41567	0.313931	0.0916883	0.343559	0.135773	0.0164488	0.322387	0.30066	0.268566	0	0.498511	0.484051	0.167079	0.3033	0.388148	0.0539633	0.0164488	0.0711227	0.150193	0.122137	0.0711227	0.0711227	0.0591607	0.385852	0.135773	0	0.0711227	0.410364	0.273845	0	0.0365699	0.300483	0.303664	0.0537225	0.259738	0.0164488	0.152222	0.0164488	0.295921	0.36754	0.135773
Bacteria.Bacteroidetes.Bacteroides.Bacteroidales.Prevotellaceae.Prevotella.saccharolytica_oral_taxon_781	0.30999	0.277279	0.308923	0.569221	0.239938	0.320197	0.328798	0.109065	0.442489	0.499011	0.149774	0.477443	0	0.567056	0.471685	0.27227	0.217776	0.0719484	0.162523	0.275503	0.285143	0.0699096	0.36444	0.130174	0.383893	0.0263477	0.36454	0.181014	0.0982961	0.0263477	0.172609	0.204501	0.0875362	0.0272305	0.0934774	0	0.248784	0.0155878	0.410213	0.192146	0.3662	0	0.109948	0.451022	0.383893	0.39948	0.292405	0.38729	0.139078
Bacteria.Bacteroidetes.Bacteroides.Bacteroidales.Prevotellaceae.Prevotella.pleuritidis_oral_taxon_303	0.436676	0.558526	0.205192	0.296	0.00533899	0.166742	0.199325	0.0722849	0.179342	0.168623	0.0972514	0.21733	0	0.153657	0.318284	0.258129	0.148615	0	0.255093	0.0822192	0.157323	0.113679	0.189653	0.00533899	1.11e-16	0	0.0722849	0.0722849	0	0	0.0634837	0.0582764	0.0343164	0	0.00533899	0.0529374	0.381982	0.0669459	0.0924061	0.409714	0.213359	0.0189941	0.144216	0.00533899	0	0.0669459	0.649055	0.283162	0.00533899
Bacteria.Bacteroidetes.Bacteroides.Bacteroidales.Prevotellaceae.Prevotella.pallens_oral_taxon_714	0.197621	0.180938	0.126208	0.129818	0.284085	0.159352	0.340443	0.0160193	0.308555	0.552746	0.0298977	0.326827	0.0108662	0.115342	0.436796	0.254326	0.454452	0	0.315215	0.173753	0.446818	0.342165	0.304291	0.046019	0.118464	0	0.518912	0.0108662	0	0	0.0686942	0.064124	0.023903	0	0	0.0532578	0.157315	0	0.130701	0.0532578	0.519489	0.266571	0.169289	0.11058	0.121446	0.11058	0.11479	0.0653338	0.0108662
Bacteria.Bacteroidetes.Bacteroides.Bacteroidales.Prevotellaceae.Prevotella.oulorum_oral_taxon_288	0.569283	0.550228	0.135493	0.395454	0.189391	0.375672	0.470795	0.0920432	0.422012	0.565054	0.181262	0.449393	0.0134336	0.222019	0.371315	0.297195	0.217567	0.128107	0.259552	0.221469	0.446276	0.208061	0.43609	0.158131	0.185292	0.028148	0.221975	0.163858	0.156255	0.028148	0.213383	0.244471	0.232171	0.0436365	0.028148	0.059257	0.270924	0.0249793	0.103689	0.404518	0.412507	0	0.153355	0.0585888	0.0720224	0.0835681	0.565353	0.518306	0.141541
Bacteria.Bacteroidetes.Bacteroides.Bacteroidales.Prevotellaceae.Prevotella.oris_oral_taxon_311	0.189097	0.158388	0.129458	0.0976536	0.0526915	0.203361	0.352067	0.25782	0.36614	0.195079	0.479782	0.478193	0.0171182	0.128463	0.413157	0.217175	0.173995	0.018365	0.332653	0.196122	0.285785	0.204175	0.471874	0.125959	0.0931531	0.00224177	0.167588	0.0765935	0.0206068	0.00224177	0.0943644	0.171641	0.16132	0.0370701	0.00795344	0.0650226	0.333231	0.033157	0.0621006	0.360511	0.21491	0.0135466	0.287398	0.00882244	0.0202289	0.0362677	0.225621	0.382199	0.0411948
Bacteria.Bacteroidetes.Bacteroides.Bacteroidales.Prevotellaceae.Prevotella.oralis_oral_taxon_705	0.293754	0.230715	0.248588	0.357673	0.458452	0.606166	0.199968	0.402832	0.422279	0.180424	0	0.354695	0.303356	0.236656	0.143877	0.0504258	0.195901	0.231433	0.176425	0.143407	0.227322	0.444669	0.233542	0.397188	0	0.0635635	0.163316	0.535773	0.278062	0.0635635	0.585067	0.58672	0.534789	0	0.387462	0.0297364	0.0930491	0	0.056649	0.0297364	0.22235	0.0480126	0.389413	0.323898	0.215774	0	0.306836	0.526698	0.720272
Bacteria.Bacteroidetes.Bacteroides.Bacteroidales.Prevotellaceae.Prevotella.nigrescens_oral_taxon_693	0.420096	0.39872	0.0701166	0.278406	0.230322	0.102595	0.329291	0.213349	0.418946	0.484899	0.147159	0.304227	0.0604522	0.0530803	0.348437	0.436907	0.384875	0.0384328	0.147988	0.138177	0.0808971	0.110476	0.243876	0.0879371	0.0146475	0	0.229805	0.0894467	0.0384328	0	0.072833	0.183979	0.151396	0.240005	0	0.0197527	0.31408	0	0.0344001	0.247624	0.237127	0	0.304351	0.0146475	0.0750997	0.0146475	0.275349	0.327458	0.0988851
Bacteria.Bacteroidetes.Bacteroides.Bacteroidales.Prevotellaceae.Prevotella.multisaccharivorax_oral_taxon_794	0.0027091	0	0	0	0	0.0109431	0.0298992	0	0.00143651	0	0	0.148836	0	0	0	0	0.390109	0	0.202769	0	0.383121	0.378859	0.164833	0	0	0	0	0	0	0	0	0	0	0	0	0	0	0	0	0	0.201744	1	0.110878	0	0	0	0.0433329	0	0
Bacteria.Bacteroidetes.Bacteroides.Bacteroidales.Prevotellaceae.Prevotella.multiformis_oral_taxon_685	0.15429	0.131322	0.0817537	0.239611	0.343417	0.055242	0.0490791	0.331095	0.238847	0.100145	0	0.171607	0.472656	0.0262846	0.143098	0.241564	0.308017	0	0.112498	0.132969	0.0362521	0.442225	0.160435	0.0637991	0	0	0.0262846	0.0772984	0	0	0.055242	0.115613	0.525168	0.191917	0.0262846	0.0289575	0.264414	0	0.0464057	0.0289575	0.0289575	0	0.33984	0.0262846	0.215774	0	0.0861934	0.203991	0.443209
Bacteria.Bacteroidetes.Bacteroides.Bacteroidales.Prevotellaceae.Prevotella.micans_oral_taxon_378	0.289347	0.263847	0.278132	0.540247	0.36914	0.392548	0.246363	0.266895	0.425277	0.367994	0.19293	0.5891	0.266699	0.29899	0.44876	0.179336	0.23251	0.0978203	0.214471	0.255427	0.376482	0.412488	0.506223	0.223984	0.178837	0.0214933	0.283169	0.309988	0.119314	0.0214933	0.244492	0.327723	0.439004	0.0666401	0.0853814	0.0402201	0.347858	0.0762951	0.252244	0.286641	0.298797	0	0.247044	0.183188	0.335074	0.195595	0.348198	0.57445	0.428407
Bacteria.Bacteroidetes.Bacteroides.Bacteroidales.Prevotellaceae.Prevotella.melaninogenica_oral_taxon_469	0.323742	0.276565	0.211778	0.316162	0.28865	0.26202	0.578474	0.076086	0.412157	0.46392	0.314316	0.336557	0.0027673	0.226325	0.5194	0.326531	0.20781	0.0158339	0.275895	0.340132	0.345722	0.173873	0.320886	0.114427	0.27043	0.033341	0.305614	0.0879829	0.0491749	0.033341	0.105418	0.145837	0.0944387	0.0119854	0.0376499	0.113931	0.294741	0.0317318	0.262344	0.168285	0.444736	0.0208043	0.186698	0.210491	0.208949	0.237914	0.177197	0.198033	0.0229101
Bacteria.Bacteroidetes.Bacteroides.Bacteroidales.Prevotellaceae.Prevotella.marshii_oral_taxon_665	0.406393	0.359007	0.172854	0.38267	0.542326	0.36061	0.429139	0.222604	0.454389	0.506774	0.0903711	0.392337	0.16608	0.235259	0.353387	0.183191	0.352998	0.277164	0.123863	0.0999315	0.272801	0.288748	0.227941	0.228829	0.0903711	0.0434992	0.359187	0.265696	0.257998	0.0434992	0.344104	0.306971	0.470238	0	0.117385	0	0.0819568	0	0.0365278	0.0743416	0.355349	0.0328571	0.106743	0.0738858	0.16608	0	0.386382	0.623029	0.517129
Bacteria.Bacteroidetes.Bacteroides.Bacteroidales.Prevotellaceae.Prevotella.maculosa_oral_taxon_289	0.6409	0.564239	0.347866	0.387359	0.499474	0.439111	0.51338	0.307151	0.683107	0.585814	0.0806219	0.609434	0.074396	0.205872	0.530328	0.31576	0.338126	0.0709465	0.316037	0.237579	0.294202	0.275049	0.415377	0.21617	0.027039	0.116914	0.513919	0.354715	0.18786	0.116914	0.247598	0.385508	0.145343	0	0.232755	0.0729265	0.212413	0	0.083688	0.286755	0.549374	0.0588739	0.247641	0.14288	0.101435	0.027039	0.445307	0.603212	0.261184
Bacteria.Bacteroidetes.Bacteroides.Bacteroidales.Prevotellaceae.Prevotella.loescheii_oral_taxon_658	0.1085	0.0428606	0.129555	0.128916	0.0915324	0.415598	0.0296777	0.364484	0.179281	0.0332201	0	0.0883784	0	0.075283	0.062485	0.0206895	0	0	0.0484136	0.030382	0.015829	0.0197824	0.0543492	0.682869	1.11e-16	0	0.23873	0.58446	0	0	0.668972	0.37601	0.0343164	0	0.459249	0	0.263521	0.317131	0.353659	0.200662	0.210684	0	0.398508	0.550373	0	0.29891	0.0506371	0.101583	0.185483
Bacteria.Bacteroidetes.Bacteroides.Bacteroidales.Prevotellaceae.Prevotella.intermedia_oral_taxon_643	0.278603	0.301694	0.242028	0.187424	0.307609	0.559623	0.488287	0.369531	0.386034	0.312959	0.140679	0.334383	0.0187005	0.239418	0.214702	0.297811	0.254161	0.199044	0.263122	0.160387	0.292076	0.201983	0.350041	0.14597	0.0713662	0.21804	0.289052	0.45138	0.417084	0.21804	0.261217	0.24124	0.307678	0.188114	0.238168	0.00354796	0.455085	0.0972149	0.134923	0.136633	0.360192	0.00334167	0.281018	0.0341597	0.0327323	0.111247	0.311671	0.508871	0.237872
Bacteria.Bacteroidetes.Bacteroides.Bacteroidales.Prevotellaceae.Prevotella.histicola_oral_taxon_298	0.27475	0.155841	0.223123	0.177923	0.108592	0.479696	0.265335	0.23405	0.31645	0.146193	0.211527	0.290167	0	0.168851	0.234733	0.243764	0	0	0.245586	0.31322	0.350444	0.093241	0.312042	0.45252	0.467133	0	0.099752	0.343598	0	0	0.41344	0.532867	0.0401687	0	0.343598	0.18927	0.296169	0	0.150217	0.158673	0.145069	0	0.500934	0.437165	0.0935676	0.0935676	0.123577	0.207673	0.185483
Bacteria.Bacteroidetes.Bacteroides.Bacteroidales.Prevotellaceae.Prevotella.fusca_oral_taxon_782	0.120582	0.100666	0.110067	0.312484	0.366155	0.110309	0.0350751	0.235883	0.255658	0.0852937	0.132994	0.263998	0.736342	0.0545976	0.28351	0.0206895	0.147888	0	0.0484136	0.030382	0.0201294	0.402779	0.214081	0.0921121	0	0	0.252157	0.181678	0	0	0.0700303	0.180391	0.643331	0	0.0545976	0	0.145612	0.0760667	0.112595	0.209061	0.0760667	0	0.130664	0.0545976	0.215774	0.0760667	0.0944432	0.294925	0.471522
Bacteria.Bacteroidetes.Bacteroides.Bacteroidales.Prevotellaceae.Prevotella.enoeca_oral_taxon_600	0.346938	0.270898	0	0.228931	0.00557546	0.0963768	0.112491	0.315648	0.116113	0.219272	0	0.163049	0	0	0.151433	0.183543	0	0	0.310431	0.26127	0.0880252	0.0969827	0.243555	0	0	0	0.116056	0.116056	0	0	0.0581447	0.183543	0.0868277	0	0	0.183543	0.309589	0.116056	0.136178	0.442358	0.199355	0	0.403276	0	0	0.116056	0.190519	0.177507	0
Bacteria.Bacteroidetes.Bacteroides.Bacteroidales.Prevotellaceae.Prevotella.denticola_oral_taxon_291	0.0851041	0.0676633	0	0.0402865	0.00557546	0.0230756	0.136314	0.199592	0.100238	0.0932296	0.260003	0.0893469	0	0	0.0412519	0.133274	0.115801	0	0.0984804	0.0951997	0.0212364	0.047744	0.0896775	0	1.11e-16	0	0	0	0	0	0.0174727	0.0174727	0.0525113	0.115801	0	0.0174727	0.190181	0	0.0174727	0.0493881	0.0174727	0	0.266163	0	0	1.11e-16	0.0480182	0.0603334	0
Bacteria.Bacteroidetes.Bacteroides.Bacteroidales.Prevotellaceae.Prevotella.dentalis_oral_taxon_583	0.268028	0.215596	0.191045	0.194084	0.057227	0.413742	0.304076	0.17231	0.383899	0.360068	0.224258	0.674175	0	0.337206	0.472022	0.240797	0.170045	0.193857	0.460423	0.388842	0.511342	0.255407	0.65408	0.114028	0.137151	0.0152124	0.156085	0.131889	0.20907	0.0152124	0.283079	0.378501	0.277973	0.0157221	0.0345917	0.120984	0.3257	0	0.145047	0.291337	0.395642	0.103416	0.392391	0.124926	0.105547	0.105547	0.346705	0.459114	0.213237
Bacteria.Bacteroidetes.Bacteroides.Bacteroidales.Prevotellaceae.Prevotella.buccalis_oral_taxon_562	0.16918	0.100666	0.185024	0.280939	0.40309	0.359886	0.0150023	0.339269	0.315425	0.0388306	0	0.164784	0.359773	0.075283	0.11414	0.0206895	0.147888	0	0.00253316	0.030382	0.00353084	0.359773	0.059273	0.677741	0	0	0.099752	0.414136	0	0	0.640227	0.436381	0.359773	0	0.459249	0	0.0633127	0	0.0365278	0	0	0	0.311664	0.550373	0.215774	0	0.0876552	0.225759	0.545256
Bacteria.Bacteroidetes.Bacteroides.Bacteroidales.Prevotellaceae.Prevotella.buccae_oral_taxon_560	0.251871	0.242352	0.103292	0.309412	0.427558	0.250007	0.144491	0.17853	0.284176	0.23073	0	0.264853	0.429982	0.209196	0.176743	0.0832921	0.210491	0.410045	0.0606017	0.0819211	0.128392	0.408485	0.168188	0.121112	1.11e-16	0	0.110425	0.196134	0.214499	0	0.309008	0.280908	0.71946	0	0.0478227	0	0.073611	0	0.0365278	0.0240589	0.14364	0	0.0733115	0.0478227	0.215774	1.11e-16	0.237039	0.430404	0.86234
Bacteria.Bacteroidetes.Bacteroides.Bacteroidales.Prevotellaceae.Prevotella.bivia_oral_taxon_556	0.402464	0.537	0	0.314865	0	0.244679	0.111738	0.122723	0.0135541	0.243033	0	0.269124	0	0.161373	0.0363759	0	0.156687	0.188817	0.235147	0.0260503	0.290082	0.176469	0.268516	0.0357751	0	0	0.122723	0.22002	0.188817	0	0.20425	0.172715	0.223133	0	0	0	0.133021	0.122723	0.122723	0.412554	0.360447	0.156687	0.197722	0	0	0.122723	0.577424	0.327098	0.188817
Bacteria.Bacteroidetes.Bacteroides.Bacteroidales.Prevotellaceae.Prevotella.baroniae_oral_taxon_553	0.271756	0.213364	0.251786	0.273122	0.35729	0.380419	0.414055	0.118239	0.388406	0.548533	0.174128	0.309323	0	0.392848	0.407486	0.2804	0.223955	0.182144	0.110849	0.246971	0.264128	0.0343462	0.241849	0.158638	0.156192	0	0.401487	0.192891	0.182144	0	0.307539	0.280011	0.204789	0.0517024	0.0955941	0.0117017	0.214602	0	0.204421	0.0117017	0.352465	0	0.181643	0.251786	0.156192	0.156192	0.212718	0.300457	0.277738
Bacteria.Bacteroidetes.Bacteroides.Bacteroidales.Prevotellaceae.Alloprevotella.tannerae_oral_taxon_466	0.327141	0.324126	0.355418	0.456243	0.535317	0.362895	0.404965	0.401478	0.477751	0.339665	0.061071	0.409153	0.27714	0.18487	0.296721	0.191637	0.327163	0.0302045	0.30202	0.285207	0.283172	0.475147	0.340238	0.119458	0.12661	0.228133	0.165193	0.339927	0.258337	0.228133	0.0971987	0.133292	0.368236	0.111458	0.243985	0.00970233	0.308511	0.0147238	0.158271	0.0699433	0.273246	0.0469964	0.236283	0.133845	0.333767	0.132717	0.273742	0.399557	0.323196
Bacteria.Bacteroidetes.Bacteroides.Bacteroidales.Prevotellaceae.Alloprevotella.sp._oral_taxon_914	0.105753	0.0796104	0.0745352	0.160042	0.0745352	0.290018	0.091444	0.20497	0.0945148	0.118295	0	0.165066	0	0.234306	0.062485	0.111393	0.0907034	0.159771	0.0809934	0.0564323	0.136926	0.0197824	0.178371	0.11031	0	0	0.213513	0.39317	0.159771	0	0.249739	0.234306	0.194087	0.0907034	0.0745352	0	0.354224	0.67499	0.621781	0.200662	0.291722	0	0.252083	0.0745352	0	0.29891	0.175962	0.248612	0.234306
Bacteria.Bacteroidetes.Bacteroides.Bacteroidales.Prevotellaceae.Alloprevotella.sp._oral_taxon_913	0.205344	0.21818	0.167131	0.143142	0.284666	0.436676	0.353807	0.456102	0.210492	0.219164	0	0.157421	0	0.183221	0.0582231	0.0206895	0	0.187323	0.217051	0.151712	0.165635	0.11693	0.178379	0.0576222	0	0.257244	0.27828	0.597725	0.444567	0.257244	0.224603	0.194562	0.268216	0	0.279091	0	0.23931	0.487009	0.508857	0.200662	0.380751	0	0.155268	0.0218472	0	0.29891	0.188381	0.331143	0.20917
Bacteria.Bacteroidetes.Bacteroides.Bacteroidales.Prevotellaceae.Alloprevotella.sp._oral_taxon_912	0.195507	0.184169	0.221575	0.164703	0.255955	0.311667	0.209341	0.386389	0.213221	0.0950644	0	0.114469	0	0.075283	0.062485	0.0206895	0	0	0.137895	0.0876203	0.0407738	0.0866582	0.0674424	0.076292	1.11e-16	0.179663	0.332724	0.477292	0.179663	0.179663	0.0917247	0.076292	0.0343164	0	0.255955	0	0.263521	0.744045	0.621781	0.200662	0.299713	0	0.163136	0.076292	0	0.29891	0.0850578	0.18732	0.076292
Bacteria.Bacteroidetes.Bacteroides.Bacteroidales.Prevotellaceae.Alloprevotella.sp._oral_taxon_474	0.0418503	0.0507559	0.171361	0.392612	0	0.201351	0.115206	0	0.0518196	0.190597	0	0.299721	0	0.740098	0.106649	0.0338046	0.20758	0.125073	0.276738	0.194831	0.452712	0.20758	0.305794	0.0630442	0.500472	0	0	0.0972972	0.125073	0	0.143171	0.125073	0.125073	0	0	0	0.0585312	0	0.358098	0	0.344551	0.20758	0.110878	0.449627	0.667347	0.667347	0.200248	0.133461	0.125073
Bacteria.Bacteroidetes.Bacteroides.Bacteroidales.Prevotellaceae.Alloprevotella.sp._oral_taxon_473	0.251605	0.213374	0.173189	0.137793	0.345405	0.244036	0.339615	0.168514	0.392764	0.476313	0	0.389103	0	0.134246	0.401624	0.49731	0.59484	0.0169628	0.426201	0.163012	0.308697	0.311568	0.411935	0.0407028	0	0.0559065	0.466261	0.151735	0.0728693	0.0559065	0.0648536	0.0494209	0.0850207	0.211858	0.0796465	0.00871809	0.380411	0.0551257	0.0875838	0.0638438	0.578066	0.168916	0.383912	0.02374	0	0.0551257	0.227505	0.224121	0.0407028
Bacteria.Bacteroidetes.Bacteroides.Bacteroidales.Prevotellaceae.Alloprevotella.sp._oral_taxon_308	0.00536144	0	0	0.0529316	0	0.0666547	0.049972	0.130434	0.00143651	0.00914708	0	0.148836	0	0	0.0363759	0	0.390109	0	0.24865	0	0.39542	0.398641	0.193236	0	0	0	0.138978	0.221337	0	0	0.0154327	0	0.0343164	0	0	0	0.217463	0.439223	0.439223	0.200662	0.412428	0.560777	0.197722	0	0	0.29891	0.0501208	0.0143056	0
Bacteria.Bacteroidetes.Bacteroides.Bacteroidales.Prevotellaceae.Alloprevotella.rava_oral_taxon_302	0.316271	0.292373	0.347347	0.288397	0.245169	0.463344	0.358452	0.439568	0.390278	0.384018	0.0888323	0.374415	0	0.30941	0.194276	0.170572	0.116078	0.107347	0.301493	0.31762	0.299247	0.159673	0.314731	0.15858	0.122697	0.147415	0.210016	0.337273	0.254762	0.147415	0.225028	0.182465	0.197718	0.0914125	0.222533	0	0.303363	0.0174427	0.15625	0.0426365	0.273944	0	0.316863	0.177398	0.10228	0.119722	0.294524	0.383103	0.182465
Bacteria.Bacteroidetes.Bacteroides.Bacteroidales.Porphyromonadaceae.Tannerella.sp._oral_taxon_916	0.310641	0.252116	0.259729	0.315979	0.116409	0.40823	0.119655	0.188518	0.280067	0.284759	0	0.355385	0.0248763	0.341953	0.18712	0.152922	0.139026	0.545626	0.171248	0.0984576	0.224571	0.0726328	0.291649	0.211538	0.0180824	0	0.13059	0.285815	0.214499	0	0.427505	0.330395	0.319703	0.0269354	0.132804	0	0.236681	0.0308378	0.0854481	0.164461	0.204439	0	0.190577	0.150887	0.0429587	0.0489203	0.439758	0.555133	0.555273
Bacteria.Bacteroidetes.Bacteroides.Bacteroidales.Porphyromonadaceae.Tannerella.sp._oral_taxon_808	0.311314	0.237716	0.220703	0.41126	0.42015	0.475805	0.20832	0.469703	0.436925	0.171201	0.0443004	0.392674	0.325653	0.16919	0.236073	0.106246	0.199674	0.0582287	0.19505	0.130253	0.220022	0.480746	0.28686	0.36207	0.0443004	0	0.23873	0.542954	0.0582287	0	0.369886	0.412958	0.458367	0	0.24448	0.0498782	0.356745	0.189232	0.245881	0.275553	0.349124	0.0161067	0.397309	0.24448	0.215774	0.189232	0.288785	0.442995	0.569364
Bacteria.Bacteroidetes.Bacteroides.Bacteroidales.Porphyromonadaceae.Tannerella.sp._oral_taxon_286	0.540886	0.539232	0.285087	0.591532	0.109494	0.350962	0.210751	0.2256	0.282782	0.471474	0.0903259	0.440782	0.0394115	0.33886	0.321954	0.115702	0.0697439	0.0876961	0.212344	0.296391	0.34301	0.174887	0.39653	0.181544	0.219562	0.0045878	0.23536	0.310267	0.0922839	0.0045878	0.20746	0.256508	0.207856	0	0.0474473	0.0343404	0.340442	0.135712	0.373798	0.512083	0.34778	0.00346539	0.175816	0.224297	0.220849	0.317149	0.636394	0.475004	0.169967
Bacteria.Bacteroidetes.Bacteroides.Bacteroidales.Porphyromonadaceae.Tannerella.forsythia_oral_taxon_613	0.400342	0.384977	0.260494	0.475067	0.202768	0.291963	0.281532	0.196483	0.464232	0.371016	0.142324	0.64952	0.133544	0.179587	0.441925	0.227011	0.452618	0	0.501312	0.198456	0.532331	0.50653	0.566922	0.155036	0.149867	0.0254383	0.157289	0.135081	0.0254383	0.0254383	0.0940523	0.194705	0.215226	0.00492948	0.034215	0.0647095	0.331349	0.0498524	0.147142	0.356102	0.487978	0.199354	0.246343	0.0771688	0.201937	0.118245	0.49098	0.594648	0.142321
Bacteria.Bacteroidetes.Bacteroides.Bacteroidales.Porphyromonadaceae.Porphyromonas.sp._oral_taxon_395	0.16918	0.100666	0.170248	0.280939	0.349531	0.120382	0.128724	0.219998	0.286228	0.0388306	0.472525	0.164784	0.257999	0.075283	0.13792	0.0206895	0.147888	0	0.00253316	0.030382	0.00353084	0.257999	0.059273	0.152294	1.11e-16	0	0.099752	0.165793	0	0	0.114779	0.17515	0.257999	0	0.114779	0	0.109922	0	0.0365278	0	0	0	0.114779	0.114779	0.215774	1.11e-16	0.0876552	0.225759	0.372778
Bacteria.Bacteroidetes.Bacteroides.Bacteroidales.Porphyromonadaceae.Porphyromonas.sp._oral_taxon_284	0.00265234	0	0	0.0529316	0	0.0557117	0.0200728	0.130434	0	0.00914708	0	0	0	0	0.0363759	0	0	0	0.0458804	0	0.0122982	0.0197824	0.0284029	0	0	0	0.138978	0.221337	0	0	0.0154327	0	0.0343164	0	0	0	0.217463	1	0.585253	0.200662	0.210684	0	0.0868439	0	0	0.29891	0.00678798	0.0143056	0
Bacteria.Bacteroidetes.Bacteroides.Bacteroidales.Porphyromonadaceae.Porphyromonas.sp._oral_taxon_279	0.339086	0.311194	0.425854	0.227813	0.270394	0.295838	0.247847	0.43564	0.480635	0.287271	0.0569724	0.39612	0.0788593	0.176649	0.470205	0.438295	0.389779	0	0.386207	0.200122	0.150957	0.24358	0.336128	0.0658453	0.0127383	0.119338	0.380026	0.370597	0.119338	0.119338	0.0566471	0.145819	0.165687	0.123336	0.13493	0.0128836	0.589677	0.184653	0.225867	0.278042	0.431747	0.00693398	0.337006	0.0283307	0.0915976	0.197391	0.377468	0.429464	0.0944517
Bacteria.Bacteroidetes.Bacteroides.Bacteroidales.Porphyromonadaceae.Porphyromonas.sp._oral_taxon_278	0.323183	0.263056	0.404064	0.3264	0.251902	0.433712	0.27805	0.453873	0.489352	0.351871	0.17335	0.415068	0	0.215023	0.331447	0.265575	0.179684	0.00581666	0.271455	0.305087	0.184035	0.122276	0.327323	0.17419	0.128577	0.140586	0.418445	0.355558	0.146402	0.140586	0.180453	0.212344	0.0926444	0.191526	0.28169	0	0.432652	0.0680508	0.233156	0.214332	0.244221	0	0.464996	0.269681	0.128577	0.196628	0.155366	0.343645	0.146921
Bacteria.Bacteroidetes.Bacteroides.Bacteroidales.Porphyromonadaceae.Porphyromonas.sp._oral_taxon_277	0.141563	0.0611358	0.129555	0.075984	0.0971078	0.359886	0.0147242	0.433642	0.21888	0.0800608	0	0.111791	0	0.075283	0.0261091	0.0206895	0	0	0.0835409	0.108109	0.0072946	0.0302713	0.0575553	0.496227	0	0	0.099752	0.363123	0	0	0.496227	0.37601	0.0525113	0	0.459249	0	0.046058	0	0.0365278	0	0	0	0.444554	0.496227	0	0	0.0438491	0.0982229	0.185483
Bacteria.Bacteroidetes.Bacteroides.Bacteroidales.Porphyromonadaceae.Porphyromonas.sp._oral_taxon_275	0.410099	0.337791	0.397597	0.306862	0.459954	0.47835	0.457483	0.502956	0.6141	0.523718	0.079178	0.360179	0	0.217273	0.437269	0.263594	0.218852	0.0170668	0.28707	0.305995	0.197321	0.131265	0.284927	0.178218	0.123573	0.168748	0.601973	0.485142	0.185815	0.168748	0.18448	0.20264	0.110387	0.0387559	0.296138	0	0.358364	0.171937	0.325546	0.238131	0.535251	0	0.329374	0.244471	0.117081	0.289018	0.156313	0.315235	0.144457
Bacteria.Bacteroidetes.Bacteroides.Bacteroidales.Porphyromonadaceae.Porphyromonas.gingivalis_oral_taxon_619	0.428437	0.374641	0.40793	0.355153	0.226218	0.365072	0.379861	0.270366	0.447087	0.348347	0.00034903	0.535	0.0439319	0.305002	0.510512	0.434939	0.397901	0.026287	0.543649	0.407158	0.428531	0.301403	0.519344	0.0989268	0.156852	0.0852839	0.318404	0.330477	0.111571	0.0852839	0.110386	0.210434	0.107395	0.0606261	0.09314	0.132359	0.568399	0.167118	0.351947	0.322612	0.677575	0.0930499	0.383595	0.164708	0.200784	0.323969	0.347578	0.35159	0.0780751
Bacteria.Bacteroidetes.Bacteroides.Bacteroidales.Porphyromonadaceae.Porphyromonas.endodontalis_oral_taxon_273	0.456764	0.428103	0.416995	0.26921	0.275378	0.420816	0.393561	0.329311	0.591188	0.361207	0.10052	0.550479	0.0307076	0.259067	0.58394	0.460252	0.289212	0.0157682	0.473176	0.296891	0.287707	0.243093	0.506389	0.139498	0.0703589	0.103939	0.427567	0.383007	0.119707	0.103939	0.146231	0.257809	0.120401	0.0447587	0.149126	0.100723	0.670766	0.187405	0.293847	0.385346	0.5839	0.0112157	0.307772	0.0949808	0.0805012	0.237198	0.429291	0.47935	0.0916631
Bacteria.Bacteroidetes.Bacteroides.Bacteroidales.Porphyromonadaceae.Porphyromonas.catoniae_oral_taxon_283	0.234805	0.249688	0.156132	0.128254	0.331718	0.309166	0.408704	0.358053	0.327844	0.222014	0.302257	0.306231	0	0.0284217	0.29439	0.301365	0.239623	0.0175727	0.17503	0.0856599	0.0822087	0.10622	0.251097	0.0274944	0.00445645	0.257408	0.403982	0.375625	0.27498	0.257408	0.0429272	0.0884611	0.0563455	0.226127	0.262873	0	0.351189	0.0951796	0.100645	0.384589	0.281275	0.00972165	0.253739	0.00546527	0	0.0951796	0.100305	0.247943	0.023038
Bacteria.Bacteroidetes.Bacteroides.Bacteroidales.Bacteroidales_.F.3..Bacteroidales_.G.3..sp._oral_taxon_911	0.27475	0.155841	0.300916	0.444392	0.108592	0.276056	0.177506	0.139958	0.277126	0.163473	0.0570617	0.290167	0	0.646978	0.247815	0.259635	0	0	0.287602	0.430448	0.256591	0.093241	0.354058	0.224289	0.557534	0	0.099752	0.139958	0	0	0.209801	0.371244	0.0401687	0	0.139958	0.231286	0.296169	0	0.414747	0.158673	0.145069	0	0.345973	0.589585	0.571695	0.571695	0.123577	0.181008	0.139958
Bacteria.Bacteroidetes.Bacteroides.Bacteroidales.Bacteroidales_.F.2..Bacteroidales_.G.2..sp._oral_taxon_274	0.439376	0.42899	0.180402	0.441046	0.215424	0.349313	0.362177	0.207114	0.314392	0.388898	0.211527	0.411565	0.100311	0.204598	0.218581	0.112081	0.143324	0.120346	0.189003	0.17019	0.423261	0.266676	0.302907	0.222178	0.417926	0.0406811	0.11811	0.255115	0.161027	0.0406811	0.243867	0.261674	0.280882	0.00700733	0.086747	0.0348911	0.182098	0.0200564	0.0978744	0.231657	0.233841	0.00768211	0.115703	0.067235	0.12148	0.0412254	0.519673	0.583097	0.266723
Bacteria.Bacteroidetes.Bacteroides.Bacteroidales.Bacteroidaceae.Bacteroides.zoogleoformans_oral_taxon_465	0.219315	0.160036	0.26225	0.180731	0.161032	0.518961	0.188397	0.230583	0.353207	0.226524	0.0363152	0.328896	0	0.316911	0.106364	0.350139	0.204	0.381863	0.180201	0.169199	0.266143	0.116729	0.279632	0.277503	0.072699	0.0524398	0.152192	0.327881	0.266938	0.0524398	0.46646	0.350859	0.300304	0.270984	0.230583	0	0.333944	0	0.0729116	0	0.213732	0	0.329852	0.214527	0.0363838	0.0363838	0.31109	0.437388	0.560007
Bacteria.Bacteroidetes.Bacteroides.Bacteroidales.Bacteroidaceae.Bacteroides.heparinolyticus_oral_taxon_630	0.227462	0.173269	0.230823	0.181727	0.0375179	0.296605	0.254285	0.137401	0.258038	0.155278	0	0.493276	0	0.24453	0.344738	0.399577	0.361552	0.0512254	0.852102	0.52571	0.494599	0.344747	0.68454	0.0630442	0.0520613	0.0375179	0.137401	0.188627	0.0887434	0.0375179	0.127469	0.376707	0.0855418	0.0193874	0.0375179	0.386137	0.49581	0.0998834	0.172066	0.258557	0.600212	0.212544	0.423125	0.0520613	0.0520613	0.151945	0.324956	0.250979	0.0512254
Bacteria.Bacteroidetes.Bacteroides.Bacteroidales.Bacteroidaceae.Bacteroidaceae_.G.1..sp._oral_taxon_272	0.60938	0.537813	0.205936	0.52101	0.390608	0.402105	0.346691	0.240908	0.489584	0.443343	0	0.564535	0.189151	0.272207	0.349017	0.29175	0.345164	0.175871	0.322252	0.276213	0.329861	0.382076	0.434019	0.167544	0.0206239	0.0396335	0.195882	0.261575	0.215504	0.0396335	0.310312	0.427236	0.387446	0.030721	0.113264	0.120519	0.262054	0	0.0772729	0.28139	0.391149	0.0673586	0.314655	0.0942548	0.209774	0.0206239	0.504909	0.615785	0.438652
Bacteria.Actinobacteria.Actinobacteria.Coriobacteriales.Coriobacteriaceae.Slackia.exigua_oral_taxon_602	0.502835	0.369607	0.219483	0.317148	0.31834	0.32742	0.402655	0.320226	0.521327	0.283813	0.357034	0.588874	0.0986713	0.075283	0.501189	0.258511	0.201318	0	0.277389	0.226044	0.286242	0.272181	0.453697	0.265491	0.143177	0.0344583	0.373094	0.272568	0.0344583	0.0344583	0.2135	0.433321	0.173156	0	0.180782	0.161204	0.290166	0.0407725	0.0974215	0.472193	0.261176	0.0260281	0.374328	0.146323	0.0986713	0.0407725	0.261667	0.493151	0.244995
Bacteria.Actinobacteria.Actinobacteria.Coriobacteriales.Coriobacteriaceae.Olsenella.uli_oral_taxon_038	0.329866	0.304365	0.0318622	0.168985	0.165723	0.268918	0.222587	0.231454	0.229676	0.384531	0.0173206	0.229602	0	0.193236	0.154885	0.149466	0.111225	0.239046	0.146065	0.151711	0.163264	0.0651431	0.175853	0.0849579	0.0173206	0	0.143087	0.129159	0.214499	0	0.297491	0.222128	0.308878	0	0.0318622	0.0175512	0.0680575	0	0.0494135	0.113728	0.209814	0	0.182303	0.0318622	0	1.11e-16	0.286787	0.382951	0.270908
Bacteria.Actinobacteria.Actinobacteria.Coriobacteriales.Coriobacteriaceae.Olsenella.sp_oral_taxon_809	0.214908	0.127855	0.129555	0.0843551	0.0915324	0.400552	0.0969038	0.23405	0.255795	0.024073	0	0.181711	0	0.075283	0.135169	0.12975	0	0	0.111593	0.139442	0.0754941	0.0469289	0.135006	0.817788	0	0	0.099752	0.363123	0	0	0.696251	0.48507	0	0	0.459249	0.10906	0.155118	0	0.056649	0.10906	0.0832991	0	0.420725	0.550373	0	0	0.0599519	0.115558	0.185483
Bacteria.Actinobacteria.Actinobacteria.Coriobacteriales.Coriobacteriaceae.Olsenella.sp._oral_taxon_807	0.413792	0.313445	0.159929	0.190991	0.182492	0.296699	0.397211	0.208814	0.410831	0.304585	0.312544	0.55032	0.0524343	0.18473	0.362549	0.245672	0.144169	0.0833385	0.357944	0.329727	0.420658	0.239856	0.54396	0.230802	0.342397	0.00610376	0.20844	0.207845	0.0894422	0.00610376	0.210942	0.425637	0.228453	0	0.073493	0.157051	0.279243	0	0.0651188	0.273716	0.270645	0.0322734	0.3396	0.0758591	0.0609042	0.00846982	0.306905	0.469326	0.203162
Bacteria.Actinobacteria.Actinobacteria.Coriobacteriales.Coriobacteriaceae.Cryptobacterium.curtum_oral_taxon_579	0.23699	0.141835	0.129555	0.0843551	0.108592	0.2833	0.271694	0.201594	0.279621	0.0526249	0.211527	0.362102	0	0.075283	0.137156	0.131736	0.358596	0	0.328743	0.141429	0.615473	0.451837	0.341118	0.283247	0.328763	0	0.099752	0.201594	0	0	0.253338	0.312641	0.0401687	0	0.201594	0.111047	0.165451	0	0.056649	0.111047	0.285043	0.358596	0.423519	0.201594	0	0	0.135067	0.199284	0.185483
Bacteria.Actinobacteria.Actinobacteria.Coriobacteriales.Coriobacteriaceae.Atopobium.sp_oral_taxon_810	0.105848	0.0428606	0.129555	0.075984	0.0915324	0.359886	0.0096049	0.23405	0.179281	0.024073	0	0.0883784	0	0.075283	0.0261091	0.0206895	0	0	0.00253316	0.030382	0.00353084	0	0.0259463	0.817788	0	0	0.099752	0.363123	0	0	0.653539	0.37601	0	0	0.459249	0	0.046058	0	0.0365278	0	0	0	0.311664	0.550373	0	0	0.0438491	0.0872776	0.185483
Bacteria.Actinobacteria.Actinobacteria.Coriobacteriales.Coriobacteriaceae.Atopobium.rimae_oral_taxon_750	0.169186	0.136356	0.0766611	0.244545	0.319949	0.0849895	0.10902	0.31099	0.243143	0.106175	0.00421052	0.216194	0.307581	0.0377949	0.141264	0.0496358	0.203987	0.016603	0.200931	0.143966	0.123736	0.430203	0.184908	0.0693468	0.0126475	0	0.00617892	0.0737958	0.016603	0	0.0638732	0.107999	0.384503	0	0.00258184	0.0284439	0.0746982	0.00359708	0.034737	0.032041	0.11318	0.0459258	0.213438	0.0110188	0.224211	0.012034	0.148844	0.223261	0.326766
Bacteria.Actinobacteria.Actinobacteria.Coriobacteriales.Coriobacteriaceae.Atopobium.parvulum_oral_taxon_723	0.356554	0.26894	0.328023	0.345743	0.200079	0.321215	0.265367	0.346346	0.403202	0.378402	0.10236	0.494745	0.025803	0.272554	0.265065	0.137218	0.333141	0.0246066	0.387315	0.30538	0.421886	0.322025	0.371669	0.24563	0.16877	0	0.15986	0.19964	0.0246066	0	0.200968	0.19964	0.121642	0	0.149231	0	0.209713	0	0.186577	0.0693006	0.370844	0.224614	0.392998	0.29928	0.175852	0.150049	0.280071	0.267658	0.19964
Bacteria.Actinobacteria.Actinobacteria.Actinomycetales.Sanguibacteraceae.Sanguibacter.keddieii_oral_taxon_856	0.139171	0.0708463	0.300916	0.488953	0.108592	0.459541	0.20439	0.364484	0.241372	0.17262	0.121273	0.240926	0	0.43979	0.169134	0.054494	0.0440924	0	0.146289	0.199163	0.305229	0.110187	0.195267	0.406375	0.48578	0	0.23873	0.470127	0	0	0.340016	0.297452	0.074485	0	0.297452	0	0.28561	0.172675	0.5673	0.172675	0.278537	0.0440924	0.428389	0.661959	0.364507	0.537182	0.157595	0.193698	0.185483
Bacteria.Actinobacteria.Actinobacteria.Actinomycetales.Propionibacteriaceae.Propionibacterium.sp._oral_taxon_915	0.169506	0.121745	0	0.0409464	0	0.21869	0.149065	0	0.0886317	0.0797487	0	0.167317	0	0.161373	0.115057	0.20444	0	0.79556	0.23702	0.230491	0.193061	0.0469289	0.287866	0.0357751	1.11e-16	0	0	0.0972972	0.214499	0	0.303897	0.377155	0.263989	0	0	0.20444	0.183234	0	0.0201212	0.158673	0.164337	0	0.20444	0	0	1.11e-16	0.141427	0.237376	0.397593
Bacteria.Actinobacteria.Actinobacteria.Actinomycetales.Propionibacteriaceae.Propionibacterium.sp._oral_taxon_192	0.00265234	0	0	0.0529316	0	0.0557117	0.0200728	0.130434	0	0.00914708	0	0	0	0	0.0363759	0	0	0	0.0458804	0	0.0122982	0.0197824	0.0284029	0	0	0	0.138978	0.221337	0	0	0.0154327	0	0.0343164	0	0	0	0.217463	1	0.585253	0.200662	0.210684	0	0.0868439	0	0	0.29891	0.00678798	0.0143056	0
Bacteria.Actinobacteria.Actinobacteria.Actinomycetales.Propionibacteriaceae.Propionibacterium.propionicum_oral_taxon_739	0.168204	0.148558	0.116897	0.117142	0.269581	0.217521	0.360666	0.133355	0.42096	0.379442	0.158203	0.306146	0	0.135682	0.504901	0.534391	0.438929	0.0187842	0.222765	0.0822748	0.184764	0.0912452	0.333553	0.0632654	0.0476997	0	0.474973	0.156004	0.0187842	0	0.067487	0.0903464	0.0673916	0.284372	0.00292102	0.00321807	0.520765	0.134299	0.173846	0.228778	0.488126	0.0259797	0.270671	0.0363297	0.0334087	0.167707	0.19027	0.233738	0.0217052
Bacteria.Actinobacteria.Actinobacteria.Actinomycetales.Propionibacteriaceae.Propionibacterium.acnes_oral_taxon_530	0.237087	0.169381	0.129555	0.108559	0.351715	0.557196	0.259971	0.23405	0.356315	0.522084	0	0.181531	0	0.236656	0.265356	0.183191	0.172253	0.17315	0.035113	0.0564323	0.124628	0	0.109373	0.439659	0	0	0.522718	0.46042	0.17315	0	0.577034	0.548725	0.17315	0	0.403884	0	0.046058	0	0.0365278	0	0.278993	0	0.311664	0.403884	0	0	0.169174	0.260428	0.358633
Bacteria.Actinobacteria.Actinobacteria.Actinomycetales.Mycobacteriaceae.Mycobacterium.neoaurum_oral_taxon_692	0.587936	0.481101	0.112667	0.343655	0.351715	0.355517	0.34727	0.112667	0.366215	0.552934	0	0.321167	0	0.236656	0.380413	0.307316	0.172253	0.241509	0.159237	0.180557	0.196591	0.0469289	0.233497	0.148442	1.11e-16	0	0.394727	0.209964	0.214499	0	0.396888	0.409507	0.241509	0	0.112667	0.124124	0.180481	0	0.056649	0.350849	0.362292	0	0.236792	0.112667	0	1.11e-16	0.412001	0.448629	0.354176
Bacteria.Actinobacteria.Actinobacteria.Actinomycetales.Micrococcaceae.Rothia.mucilaginosa_oral_taxon_681	0.30679	0.26108	0.137553	0.261953	0.310199	0.23876	0.505692	0.233626	0.559972	0.371482	0.366412	0.532585	0.140633	0.104436	0.546319	0.261121	0.397253	0.0223521	0.317934	0.216627	0.345599	0.366201	0.497508	0.179217	0.170151	0	0.297479	0.112849	0.0223521	0	0.109807	0.193037	0.284722	0.025379	0.0104276	0.0344639	0.249426	0.029056	0.110718	0.215922	0.368225	0.0741943	0.262444	0.0615405	0.191746	0.0801689	0.226978	0.424991	0.173413
Bacteria.Actinobacteria.Actinobacteria.Actinomycetales.Micrococcaceae.Rothia.dentocariosa_oral_taxon_587	0.122992	0.106515	0.0554692	0.0967769	0.100283	0.0531835	0.171819	0.100779	0.177215	0.084708	0.497563	0.158316	0.0776481	0.0164551	0.104101	0.0887459	0.169808	0.0164551	0.0553932	0.0369123	0.0513443	0.129231	0.14196	0.0790076	0.025038	0	0.00267378	0.0701427	0.0164551	0	0.0281611	0.0768258	0.142272	0.0887459	0	0	0.163629	0.00267378	0.00267378	0.00267378	0.0225426	0.00341374	0.115291	0	0.0776481	0.00267378	0.0913866	0.13276	0.0941031
Bacteria.Actinobacteria.Actinobacteria.Actinomycetales.Micrococcaceae.Rothia.aeria_oral_taxon_188	0.106061	0.0907456	0.021741	0.094743	0.0443762	0.117594	0.264645	0.18589	0.139013	0.155237	0.395995	0.134721	0.021741	0.0414659	0.0818962	0.251774	0.18187	0.0414659	0.166408	0.103777	0.136396	0.118107	0.203106	0.136384	0.078868	0	0.0404267	0.103634	0.0414659	0	0.0659309	0.0632069	0.190203	0.376648	1.11e-16	0	0.311921	0.0404267	0.0404267	0.0404267	0.0818926	0	0.315858	1.11e-16	0.021741	0.0404267	0.101777	0.167326	0.0632069
Bacteria.Actinobacteria.Actinobacteria.Actinomycetales.Micrococcaceae.Kocuria.sp._oral_taxon_189	0.246788	0.127855	0.129555	0.0843551	0.0915324	0.400552	0.0969038	0.23405	0.255795	0.024073	0	0.181711	0	0.075283	0.141166	0.22583	0	0	0.233576	0.261425	0.0754941	0.0469289	0.256989	0.768957	0	0	0.099752	0.363123	0	0	0.696251	0.607053	0	0	0.459249	0.231043	0.229292	0	0.056649	0.158673	0.0832991	0	0.51768	0.550373	0	0	0.0599519	0.115558	0.185483
Bacteria.Actinobacteria.Actinobacteria.Actinomycetales.Micrococcaceae.Arsenicococcus.sp._oral_taxon_190	0.272449	0.155841	0.186031	0.193762	0.108592	0.559383	0.331047	0.330363	0.333626	0.118247	0.227123	0.315854	0	0.131758	0.249757	0.187773	0.0461127	0	0.281588	0.220136	0.371763	0.159136	0.329507	0.54962	0.267858	0	0.196065	0.459435	0	0	0.525974	0.509289	0.074485	0	0.440698	0.133279	0.356211	0.0963128	0.209437	0.229591	0.2822	0.0461127	0.5779	0.497173	0.0564753	0.152788	0.173697	0.221978	0.185483
Bacteria.Actinobacteria.Actinobacteria.Actinomycetales.Microbacteriaceae.Microbacterium.sp._oral_taxon_186	0.134413	0.0796104	0.129555	0.108559	0.0915324	0.537911	0.0713712	0.23405	0.191399	0.103822	0	0.162363	0	0.236656	0.0261091	0.0206895	0	0.300069	0.035113	0.0564323	0.124628	0	0.109373	0.735706	0	0	0.099752	0.46042	0.214499	0	0.914724	0.548725	0.263989	0	0.459249	0	0.046058	0	0.0365278	0	0.0810374	0	0.311664	0.550373	0	0	0.169174	0.296373	0.485552
Bacteria.Actinobacteria.Actinobacteria.Actinomycetales.Microbacteriaceae.Microbacterium.sp._oral_taxon_185	0.105848	0.0428606	0.129555	0.075984	0.0915324	0.359886	0.0096049	0.23405	0.179281	0.024073	0	0.0883784	0	0.075283	0.0261091	0.0206895	0	0	0.00253316	0.030382	0.00353084	0	0.0259463	0.817788	0	0	0.099752	0.363123	0	0	0.653539	0.37601	0	0	0.459249	0	0.046058	0	0.0365278	0	0	0	0.311664	0.550373	0	0	0.0438491	0.0872776	0.185483
Bacteria.Actinobacteria.Actinobacteria.Actinomycetales.Dietziaceae.Dietzia.sp._oral_taxon_368	0.325171	0.225447	0.274657	0.247955	0.136878	0.665754	0.41419	0.348901	0.476854	0.275962	0.182178	0.525784	0.00510406	0.307281	0.37659	0.269511	0.132357	0.0973482	0.364093	0.268873	0.500455	0.183762	0.507736	0.440452	0.203791	0.00534738	0.260521	0.502799	0.102696	0.00534738	0.473274	0.546368	0.176937	0.00552655	0.295998	0.120078	0.438696	0.104399	0.224121	0.262234	0.457579	0.0323132	0.535412	0.353723	0.0681761	0.167472	0.346625	0.439113	0.287935
Bacteria.Actinobacteria.Actinobacteria.Actinomycetales.Corynebacteriaceae.Corynebacterium.urealyticum_oral_taxon_853	0.105848	0.0428606	0.129555	0.075984	0.0915324	0.359886	0.0096049	0.23405	0.179281	0.024073	0	0.0883784	0	0.075283	0.0261091	0.0206895	0	0	0.00253316	0.030382	0.00353084	0	0.0259463	0.817788	0	0	0.099752	0.363123	0	0	0.653539	0.37601	0	0	0.459249	0	0.046058	0	0.0365278	0	0	0	0.311664	0.550373	0	0	0.0438491	0.0872776	0.185483
Bacteria.Actinobacteria.Actinobacteria.Actinomycetales.Corynebacteriaceae.Corynebacterium.sp._oral_taxon_184	0	0	0	0	0	0.00560296	0.113722	0	0.0353045	0	0.472525	0	0	0	0.0237793	0	0	0	0	0	0	0	0	0	0	0	0	0	0	0	0	0	0	0	0	0	0.046609	0	0	0	0	0	0	0	0	0	0	0	0
Bacteria.Actinobacteria.Actinobacteria.Actinomycetales.Corynebacteriaceae.Corynebacterium.matruchotii_oral_taxon_666	0.344803	0.337472	0.189581	0.508484	0.413061	0.226814	0.223168	0.169677	0.392391	0.396889	0.10308	0.398172	0.472148	0.154366	0.334666	0.165273	0.266916	0.0331936	0.144011	0.162226	0.181258	0.450505	0.303735	0.141786	0.0877189	0.0129399	0.151648	0.147069	0.0461335	0.0129399	0.112278	0.175714	0.534232	0.0534935	0.0461582	0.00330194	0.264814	0.0167029	0.130352	0.193296	0.193443	0.0115512	0.119865	0.110347	0.292903	0.0938315	0.325719	0.436447	0.483337
Bacteria.Actinobacteria.Actinobacteria.Actinomycetales.Corynebacteriaceae.Corynebacterium.durum_oral_taxon_595	0.158812	0.14002	0	0.0938781	0.00557546	0.274401	0.174257	0.308233	0.136093	0.15021	0	0.205822	0	0.161373	0.128255	0.294856	0.160129	0.178768	0.251347	0.195656	0.209123	0.0969827	0.275913	0.0357751	0	0	0.138978	0.318634	0.178768	0	0.236913	0.264594	0.265596	0.202977	0	0.0918787	0.508627	0.348577	0.368698	0.292541	0.375021	0	0.463321	0	0	0.29891	0.148215	0.2323	0.178768
Bacteria.Actinobacteria.Actinobacteria.Actinomycetales.Corynebacteriaceae.Corynebacterium.diphtheriae_oral_taxon_591	0.0027091	0	0	0	0	0.0109431	0.0298992	0	0.00143651	0	0	0.148836	0	0	0	0	0.390109	0	0.202769	0	0.383121	0.378859	0.164833	0	0	0	0	0	0	0	0	0	0	0	0	0	0	0	0	0	0.201744	1	0.110878	0	0	0	0.0433329	0	0
Bacteria.Actinobacteria.Actinobacteria.Actinomycetales.Actinomycetaceae.Actinomyces.timonensis_oral_taxon_179	0.0794527	0.0796104	0.172753	0.0762527	0.0436774	0.155517	0.204769	0.0436774	0.184723	0.0762119	0.238679	0.317332	0	0.219566	0.178964	0.401539	0.405745	0.0468125	0.280729	0.0803751	0.236446	0.144514	0.313874	0.0794525	0	0	0.0436774	0.0904899	0.0468125	0	0.0904899	0.0904899	0.0468125	0.425214	0.0436774	0	0.418647	0	0.0365278	0	0.237834	0.11654	0.306264	0.0436774	0	0	0.262899	0.201751	0.0904899
Bacteria.Actinobacteria.Actinobacteria.Actinomycetales.Actinomycetaceae.Actinomyces.sp._oral_taxon_897	0.465905	0.320634	0.215375	0.223789	0.49594	0.412364	0.394026	0.363135	0.604199	0.355545	0.06717	0.366753	0.111869	0.0927836	0.478587	0.441582	0.34021	0.00735739	0.258596	0.274051	0.184031	0.239119	0.375716	0.391775	0.06717	0.0202073	0.371572	0.358312	0.0275646	0.0202073	0.338835	0.549764	0.163054	0.0459453	0.299941	0.202303	0.310982	0	0.056649	0.158673	0.318963	0	0.53164	0.279733	0.111869	0	0.173248	0.335964	0.304709
Bacteria.Actinobacteria.Actinobacteria.Actinomycetales.Actinomycetaceae.Actinomyces.sp._oral_taxon_896	0.196288	0.123495	0.320922	0.51072	0.123694	0.350244	0.141321	0.244709	0.280244	0.219397	0	0.354732	0	0.614812	0.215727	0.199946	0.235768	0.0217672	0.243542	0.262585	0.275717	0.151754	0.306218	0.201357	0.497755	0	0.197077	0.244827	0.0217672	0	0.207619	0.174088	0.0777328	0.0988597	0.152321	0	0.294194	0.0707393	0.465365	0.0707393	0.291185	0.0903163	0.433885	0.601948	0.497755	0.568495	0.167586	0.16269	0.174088
Bacteria.Actinobacteria.Actinobacteria.Actinomycetales.Actinomycetaceae.Actinomyces.sp._oral_taxon_877	0.0683326	0.0717629	0.171361	0.368408	1.11e-16	0.106001	0.0812971	0	0.0960223	0.110848	0	0.134657	0	0.615026	0.164406	0.0915614	0	0	0.0991462	0.226537	0.181792	0.0469289	0.115291	0.0272691	0.500472	0	0	0	0	0	0.0608106	0.0577569	0	0	1.11e-16	0.0577569	0.116288	0	0.378219	0.0577569	0.119527	0	0.0577569	0.449627	0.784226	0.70109	0.0479452	0.0366688	0
Bacteria.Actinobacteria.Actinobacteria.Actinomycetales.Actinomycetaceae.Actinomyces.sp._oral_taxon_848	0.170585	0.152337	0.413628	0.085507	0.156338	0.205882	0.313298	0.142532	0.301574	0.252958	0.110927	0.277629	0	0.184807	0.403477	0.570274	0.41418	0.0364895	0.278073	0.0620903	0.250072	0.146539	0.308874	0.117428	0.0832835	0	0.300324	0.17879	0.0364895	0	0.0609545	0.0641333	0.123072	0.110482	0	0	0.474048	0.1423	0.1423	0.169944	0.427347	0.0403737	0.249797	0	0	0.1423	0.336206	0.283929	0.0364895
Bacteria.Actinobacteria.Actinobacteria.Actinomycetales.Actinomycetaceae.Actinomyces.sp._oral_taxon_525	0.500984	0.47927	0.128851	0.347067	0.102758	0.21506	0.286132	0.11451	0.3063	0.329579	0.4051	0.492135	0.0152932	0.104298	0.320726	0.140897	0.08594	0.00291683	0.188132	0.159615	0.341245	0.20335	0.394051	0.164785	0.261441	0.0121769	0.200352	0.094219	0.0150938	0.0121769	0.133612	0.185306	0.0956158	0.0139096	0.0619799	0.0518694	0.217614	0.0140291	0.0857966	0.549302	0.152848	0.0174275	0.170247	0.0649215	0.0304118	0.0291476	0.502957	0.473535	0.068013
Bacteria.Actinobacteria.Actinobacteria.Actinomycetales.Actinomycetaceae.Actinomyces.sp._oral_taxon_449	0.0748572	0.0690311	0.0680348	0.10061	0.00557546	0.109964	0.0732878	0.199592	0.097844	0.173977	0	0.152622	0	0.112663	0.0680348	0.285578	0.160129	0.0446283	0.154977	0.171812	0.116427	0.0302713	0.174368	0.0630442	0.0680348	0	0	0.0446283	0.0446283	0	0.0627269	0.0446283	0.0971396	0.354702	0	0	0.257816	0	0.0680348	0	0.106398	0	0.284598	0.0680348	0.0680348	0.0680348	0.0764707	0.063962	0.0446283
Bacteria.Actinobacteria.Actinobacteria.Actinomycetales.Actinomycetaceae.Actinomyces.sp._oral_taxon_448	0.471508	0.585245	0	0.237729	0	0.0516082	0.117198	0	0.0779506	0.154137	0	0.261049	0	0	0.100261	0.100261	0.121412	0	0.221674	0.100261	0.193375	0.168341	0.221674	0	0	0	0	0	0	0	0.0427119	0.100261	0	0	0	0.100261	0.11056	0	0.0201212	0.390092	0.204711	0.121412	0.211139	0	0	0	0.461414	0.152256	0
Bacteria.Actinobacteria.Actinobacteria.Actinomycetales.Actinomycetaceae.Actinomyces.sp._oral_taxon_414	0.426891	0.349533	0.330437	0.355791	0.367601	0.73914	0.34672	0.431404	0.582154	0.414083	0.0496033	0.475891	0.105551	0.330234	0.355335	0.196389	0.223196	0.204459	0.219736	0.247994	0.327719	0.277073	0.34234	0.468477	0.119805	0.0518355	0.269609	0.545782	0.256294	0.0518355	0.598508	0.588145	0.390477	0.00714295	0.379071	0.0242498	0.203358	0.0184001	0.154171	0.0462245	0.347795	0	0.383356	0.406357	0.184673	0.0975221	0.348371	0.565724	0.495492
Bacteria.Actinobacteria.Actinobacteria.Actinomycetales.Actinomycetaceae.Actinomyces.sp._oral_taxon_180	0.437277	0.360629	0.407986	0.376051	0.266302	0.524396	0.402989	0.364792	0.572384	0.444188	0.0769597	0.515024	0.0161983	0.307359	0.361323	0.3441	0.2486	0.0648785	0.37173	0.40932	0.356933	0.227275	0.443822	0.262883	0.183651	0.0950349	0.31256	0.377435	0.159913	0.0950349	0.317341	0.366609	0.183902	0.171883	0.262222	0.0762162	0.44178	0.0341363	0.257983	0.158282	0.398302	0.0307648	0.512249	0.334385	0.183396	0.201334	0.267098	0.389692	0.248264
Bacteria.Actinobacteria.Actinobacteria.Actinomycetales.Actinomycetaceae.Actinomyces.sp._oral_taxon_178	0.225423	0.214272	0.187709	0.237529	0.333928	0.329543	0.344343	0.0921608	0.316143	0.652199	0.0244908	0.256738	0.0543097	0.294773	0.463719	0.216913	0.239502	0.251559	0.119116	0.15945	0.268288	0.0926611	0.230707	0.119994	0.118422	0	0.543908	0.186162	0.214499	0	0.304526	0.240831	0.335542	0	0.0138065	0	0.144928	0.0240446	0.150644	0.0240446	0.377747	0.00613976	0.0439908	0.126599	0.167102	0.136837	0.240137	0.312335	0.319675
Bacteria.Actinobacteria.Actinobacteria.Actinomycetales.Actinomycetaceae.Actinomyces.sp._oral_taxon_177	0.145128	0.178058	0.145284	0.068363	0.314092	0.359117	0.367123	0.330705	0.149046	0.141593	0	0.112161	0	0.161373	0	0	0	0.232783	0.122061	0.0832886	0.146042	0.0668757	0.0965196	0.0357751	0	0.767217	0.117455	0.364526	0.981715	0.767217	0.232783	0.172715	0.232783	0	0.540751	0	0	0	0	0	0.170066	0	0	0	0	0	0.159745	0.305817	0.232783
Bacteria.Actinobacteria.Actinobacteria.Actinomycetales.Actinomycetaceae.Actinomyces.sp._oral_taxon_175	0.231958	0.212881	0.104396	0.327722	0.392711	0.209262	0.314371	0.210908	0.317333	0.196188	0.400783	0.286787	0.387041	0.103124	0.193213	0.0504617	0.163997	0.0628247	0.139594	0.116482	0.171514	0.514687	0.253477	0.16736	0.0537716	0.00862747	0.0840392	0.188286	0.0714522	0.00862747	0.14777	0.183675	0.546797	0	0.0489267	0.0201806	0.165583	0.025521	0.0821699	0.0530739	0.133262	0.00651676	0.123759	0.0402992	0.215774	0.025521	0.22412	0.356808	0.490165
Bacteria.Actinobacteria.Actinobacteria.Actinomycetales.Actinomycetaceae.Actinomyces.sp._oral_taxon_172	0.392886	0.360201	0.313764	0.290989	0.4508	0.508116	0.501784	0.568263	0.46383	0.283313	0.0936656	0.349064	0.0225403	0.134658	0.177234	0.0646928	0.0225403	0.0429904	0.237561	0.168363	0.168539	0.180214	0.244799	0.262837	0.0490915	0.531334	0.290532	0.537089	0.574324	0.531334	0.266889	0.273007	0.143243	0	0.686764	0.0276189	0.217623	0.0488985	0.121932	0.151392	0.224921	0	0.242637	0.171815	0.0389248	0.0652829	0.265306	0.418114	0.220961
Bacteria.Actinobacteria.Actinobacteria.Actinomycetales.Actinomycetaceae.Actinomyces.sp._oral_taxon_171	0.0856857	0.0576854	0.0909544	0.0613027	0.0226353	0.165324	0.191512	0.330026	0.207048	0.0936868	0.136158	0.171353	0	0.0909544	0.17654	0.116385	0.0909544	0	0.255667	0.1271	0.205167	0.149771	0.208713	0.0816532	0.0941115	0	0.138978	0.221337	0	0	0.0498956	0.0254306	0.126996	0	0	0.0254306	0.384241	0.353762	0.373883	0.226092	0.310596	0	0.245164	0	0	0.29891	0.145628	0.225362	0
Bacteria.Actinobacteria.Actinobacteria.Actinomycetales.Actinomycetaceae.Actinomyces.sp._oral_taxon_170	0.0812896	0.0566957	0.0268925	0.0340903	0.0268549	0.0437051	0.159451	0.0687606	0.122675	0.0955618	0.479481	0.0851554	0.00295281	0.0146589	0.0517976	0.0846645	0.0737928	0	0.0881939	0.0800927	0.0417462	0.0601239	0.11314	0.0177914	0.0128681	0.0092807	0.0173161	0.0169493	0.0092807	0.0092807	0.0219257	0.0108649	0.0628653	0.0639442	0.0112512	0.00434172	0.147495	0.00274532	0.0165698	0.013974	0.0307759	0	0.124813	0.00948279	0.0104651	0.0102576	0.0446223	0.0571676	0.00492328
Bacteria.Actinobacteria.Actinobacteria.Actinomycetales.Actinomycetaceae.Actinomyces.sp._oral_taxon_169	0.224368	0.156779	0.0554692	0.151965	0.160654	0.0873092	0.340498	0.105219	0.344567	0.0859519	0.376156	0.487085	0.143594	0	0.382478	0.360621	0.412707	0	0.337164	0.211137	0.294079	0.350469	0.564389	0.119168	0.104181	0	0.121493	0.0510139	0	0	0.0517442	0.33693	0.183762	0.15548	0	0.211137	0.417157	0	0.0201212	0.314284	0.196933	0.113634	0.468602	0	0.143594	0	0.135024	0.338029	0.143594
Bacteria.Actinobacteria.Actinobacteria.Actinomycetales.Actinomycetaceae.Actinomyces.radicidentis_oral_taxon_746	0.00167629	0.00167629	0	0	0.00167629	0.00727925	0.115398	0	0.0369808	0.00167629	0.472525	0.00167629	0	0	0.0254555	0.00167629	0.00167629	0	0	0	0	0	0	0	0	0	0.00167629	0	0	0	0	0	0	0	0	0	0.046609	0	0	0	0.00167629	0	0	0	0	0	0	0	0
Bacteria.Actinobacteria.Actinobacteria.Actinomycetales.Actinomycetaceae.Actinomyces.oris_oral_taxon_893	0.136294	0.106173	0.0819725	0.256876	0.212322	0.0878103	0.170157	0.195702	0.266921	0.103324	0.490669	0.174906	0.190547	0.0265034	0.190473	0.140007	0.274057	0	0.113865	0.0694663	0.0536648	0.270372	0.183497	0.0537139	0.00727614	0	0.0633038	0.10345	0	0	0.0365475	0.0850774	0.270187	0.108589	0.00892326	0.00491534	0.269871	0.0435125	0.0573511	0.0682742	0.0660079	0	0.203987	0.00892326	0.190547	0.0435125	0.0982672	0.222273	0.19947
Bacteria.Actinobacteria.Actinobacteria.Actinomycetales.Actinomycetaceae.Actinomyces.oricola_oral_taxon_708	0.516811	0.460535	0.0551905	0.317995	0.049457	0.298522	0.335557	0.0350697	0.189353	0.322105	0.226579	0.323508	0.0243079	0.192256	0.204151	0.20066	0.0506589	0.235119	0.248306	0.218621	0.420388	0.146572	0.365411	0.154357	0.246927	0	0.0339038	0.132367	0.214499	0	0.310246	0.373763	0.310358	0	0	0.161688	0.245464	0.0107618	0.0435039	0.46428	0.21407	0	0.17245	0.0126209	0.0369288	0.0233827	0.514981	0.52185	0.259427
Bacteria.Actinobacteria.Actinobacteria.Actinomycetales.Actinomycetaceae.Actinomyces.odontolyticus_oral_taxon_701	0.437215	0.387032	0.488315	0.460643	0.32374	0.625338	0.435425	0.379011	0.521359	0.373797	0.0886453	0.463679	0.0432869	0.488377	0.263472	0.118142	0.0547054	0.192639	0.294499	0.387155	0.394312	0.240656	0.359294	0.270817	0.293595	0.166285	0.217207	0.435253	0.358924	0.166285	0.390866	0.408033	0.317151	0	0.294669	0.0636478	0.250745	0	0.308369	0.0765654	0.306902	0.0114185	0.244506	0.380104	0.295007	0.25172	0.350945	0.522331	0.36431
Bacteria.Actinobacteria.Actinobacteria.Actinomycetales.Actinomycetaceae.Actinomyces.naeslundii_oral_taxon_176	0.228245	0.189304	0.244823	0.268899	0.281849	0.288411	0.451761	0.16519	0.474602	0.494782	0.233443	0.41799	0.00519264	0.270673	0.621866	0.308373	0.284211	0.00990377	0.283361	0.275278	0.399106	0.200582	0.423792	0.124019	0.297987	0	0.486461	0.140619	0.00990377	0	0.0906431	0.118695	0.124057	0.00562246	0	0.0381756	0.336932	0.125522	0.338144	0.270615	0.53447	0.032874	0.197991	0.1925	0.197693	0.318022	0.202755	0.316552	0.0150964
Bacteria.Actinobacteria.Actinobacteria.Actinomycetales.Actinomycetaceae.Actinomyces.naeslundii_II_oral_taxon_688	0.206086	0.207141	0.295795	0.511238	0.111252	0.454896	0.335352	0.0980432	0.304346	0.363124	0.158413	0.402113	0	0.659528	0.3722	0.229702	0.150009	0.171603	0.2501	0.274354	0.490578	0.119267	0.371637	0.179007	0.504275	0	0.185785	0.19534	0.171603	0	0.273674	0.258968	0.246088	0	0.0343091	0.0251988	0.296776	0.0637341	0.476262	0.139805	0.366105	0	0.123242	0.408029	0.37372	0.437454	0.359289	0.478528	0.205912
Bacteria.Actinobacteria.Actinobacteria.Actinomycetales.Actinomycetaceae.Actinomyces.meyeri_oral_taxon_671	0.461556	0.449569	0.293088	0.39346	0.177152	0.337181	0.313338	0.193334	0.396274	0.354053	0.407322	0.496022	0	0.180714	0.377629	0.174792	0.0940121	0	0.29693	0.176832	0.296636	0.18723	0.382387	0.156641	0.155714	0.112374	0.314826	0.193334	0.112374	0.112374	0.116567	0.139427	0.0734099	0	0.160092	0.0262854	0.263457	0.0332412	0.128874	0.590182	0.26202	0	0.107245	0.0867019	0.0389836	0.0722248	0.498861	0.582674	0.0477184
Bacteria.Actinobacteria.Actinobacteria.Actinomycetales.Actinomycetaceae.Actinomyces.massiliensis_oral_taxon_852	0.0591796	0.0647355	0.171361	0.445544	0.0170598	0.32917	0.250271	0.130434	0.0727722	0.228295	0.16196	0.18244	0	0.64817	0.143025	0.0338046	0	0.21288	0.132243	0.194831	0.41939	0.0660945	0.208655	0.144697	0.648757	0	0.138363	0.235661	0.21288	0	0.255444	0.172715	0.287365	0	0	0	0.20524	0.138363	0.496461	0.138363	0.281171	0	0.0868439	0.449627	0.486797	0.62516	0.195737	0.315516	0.21288
Bacteria.Actinobacteria.Actinobacteria.Actinomycetales.Actinomycetaceae.Actinomyces.johnsonii_oral_taxon_849	0.381766	0.514256	0.0707013	0.352991	0	0.121047	0.0436131	0.130434	0.103182	0.271301	0.105405	0.222409	0	0.0707013	0.212482	0.0338046	0	0	0.0872698	0.0707013	0.0872998	0.0197824	0.191342	0.0272691	0.0707013	0	0.244382	0.221337	0	0	0.0335314	0.0654231	0.0343164	0	0	0	0.292525	0.301435	0.372136	0.595897	0.272454	0	0.0868439	0.0707013	0.0707013	0.369611	0.440609	0.234211	0
Bacteria.Actinobacteria.Actinobacteria.Actinomycetales.Actinomycetaceae.Actinomyces.israelii_oral_taxon_645	0.457862	0.394817	0.346914	0.21375	0.275419	0.360382	0.447911	0.219979	0.565594	0.340819	0.380178	0.662398	0.0436522	0.279194	0.57773	0.356346	0.25143	0.0498051	0.40504	0.279899	0.367289	0.274731	0.527512	0.236013	0.126701	0.0677831	0.335939	0.237993	0.117588	0.0677831	0.187935	0.331181	0.170732	0.000844025	0.139221	0.100862	0.364775	0.0053147	0.0715962	0.367421	0.367629	0.0074024	0.217652	0.0810706	0.0532847	0.0149472	0.403348	0.575115	0.164895
Bacteria.Actinobacteria.Actinobacteria.Actinomycetales.Actinomycetaceae.Actinomyces.graevenitzii_oral_taxon_866	0.171889	0.100666	0.185024	0.280939	0.40309	0.209885	0.0449016	0.304161	0.316862	0.0388306	0	0.31362	0.447179	0.075283	0.11414	0.0206895	0.501767	0	0.205302	0.030382	0.35741	0.736875	0.224106	0.236457	0	0	0.099752	0.249956	0	0	0.198942	0.259313	0.447179	0	0.198942	0	0.0633127	0	0.0365278	0	0.201744	0.353879	0.30982	0.198942	0.215774	0	0.130988	0.225759	0.602407
Bacteria.Actinobacteria.Actinobacteria.Actinomycetales.Actinomycetaceae.Actinomyces.gerencseriae_oral_taxon_618	0.371247	0.50025	0	0.229358	0	0.00871661	0.00871661	0	0.0663529	0.191453	0.143239	0.198259	0	0	0.143239	0	0.00871661	0	0.00871661	0	0.013017	0.00871661	0.135121	0	0	0	0.121493	0	0	0	0	0.0654231	0	0	0	0	0.0165312	0	0	0.433069	0.00871661	0.00871661	0.00871661	0	0	0	0.410695	0.211516	0
Bacteria.Actinobacteria.Actinobacteria.Actinomycetales.Actinomycetaceae.Actinomyces.georgiae_oral_taxon_617	0.153697	0.136194	0.525694	0.294358	0.361898	0.172517	0.114327	0.190237	0.316566	0.104348	0.0236909	0.300649	0.310209	0.18924	0.376141	0.472718	0.409419	0	0.251349	0.0883519	0.158557	0.430984	0.297138	0.102127	0.0355587	0	0.0695327	0.120547	0	0	0.0733889	0.0974268	0.383701	0.106069	0.0290539	0.00800212	0.42776	0.0404788	0.0894026	0.0484809	0.160671	0.0258407	0.22493	0.0409217	0.227642	0.0523466	0.369822	0.344129	0.339262
Bacteria.Actinobacteria.Actinobacteria.Actinomycetales.Actinomycetaceae.Actinomyces.dentalis_oral_taxon_888	0.461802	0.364916	0.376625	0.349162	0.359789	0.594317	0.339498	0.43344	0.593676	0.492524	0.0203626	0.476834	0.0732534	0.32871	0.378195	0.326215	0.315777	0.123497	0.25973	0.338973	0.337918	0.224719	0.354978	0.371129	0.131197	0.0616705	0.291095	0.472545	0.185167	0.0616705	0.44653	0.48726	0.262134	0.111893	0.321801	0.0333387	0.293259	0.00243236	0.179839	0.045694	0.370879	0.00414069	0.473969	0.380888	0.194011	0.12319	0.319703	0.42528	0.382233
Bacteria.Actinobacteria.Actinobacteria.Actinomycetales.Actinomycetaceae.Actinomyces.cardiffensis_oral_taxon_850	0.278519	0.26197	0.672672	0.322382	0.231898	0.371667	0.268201	0.156999	0.40446	0.420768	0.0470513	0.449685	0.0236369	0.446605	0.46758	0.570979	0.343654	0.0788931	0.296541	0.296543	0.337691	0.145945	0.381719	0.168582	0.180365	0.0619092	0.227804	0.235892	0.140802	0.0619092	0.177477	0.18861	0.134954	0.121568	0.122374	0	0.475667	0.010988	0.206445	0.036603	0.356869	0	0.193021	0.219394	0.182566	0.169917	0.461639	0.402593	0.162995
Bacteria.Actinobacteria.Actinobacteria.Actinomycetales.Actinomycetaceae.Actinobaculum.sp._oral_taxon_183	0.148151	0.0849947	0.0774755	0.0083711	0	0.100089	0.121929	0	0.220342	0.037316	0.315949	0.448979	0	0.0774755	0.351529	0.272433	0.182402	0	0.377359	0.2189	0.250753	0.17983	0.503764	0	0	0	0.121493	0	0	0	0.0427119	0.26038	0	0	0	0.194957	0.266943	0	0.0201212	0.509508	0.262707	0.104927	0.299884	0	0	0	0.136911	0.193297	0
[truncated: 432 more columns]
