# Supplementary material for: Relationship between Gingival Crevicular Fluid Microbiota and Cytokine Profile in Periodontal Host Homeostasis
Source: Front Microbiol. 2017 Nov 1;8:2144. doi: 10.3389/fmicb.2017.02144 (PMC5672786; doi:10.3389/fmicb.2017.02144)
Supplement: Supplementary file 4 [file Table4.XLSX]

## Sheet: Table S4
Table S4 Schoener's indices calculated for all pairs of species found in the healthy group.
	Bacteria.TM7.TM7_.C.1..TM7_.O.1..TM7_.F.2..TM7_.G.5..sp._oral_taxon_437	Bacteria.TM7.TM7_.C.1..TM7_.O.1..TM7_.F.2..TM7_.G.5..sp._oral_taxon_356	Bacteria.TM7.TM7_.C.1..TM7_.O.1..TM7_.F.1..TM7_.G.4..sp._oral_taxon_355	Bacteria.TM7.TM7_.C.1..TM7_.O.1..TM7_.F.1..TM7_.G.3..sp._oral_taxon_351	Bacteria.TM7.TM7_.C.1..TM7_.O.1..TM7_.F.1..TM7_.G.2..sp._oral_taxon_350	Bacteria.TM7.TM7_.C.1..TM7_.O.1..TM7_.F.1..TM7_.G.1..sp._oral_taxon_488	Bacteria.TM7.TM7_.C.1..TM7_.O.1..TM7_.F.1..TM7_.G.1..sp._oral_taxon_353	Bacteria.TM7.TM7_.C.1..TM7_.O.1..TM7_.F.1..TM7_.G.1..sp._oral_taxon_352	Bacteria.TM7.TM7_.C.1..TM7_.O.1..TM7_.F.1..TM7_.G.1..sp._oral_taxon_349	Bacteria.TM7.TM7_.C.1..TM7_.O.1..TM7_.F.1..TM7_.G.1..sp._oral_taxon_348	Bacteria.TM7.TM7_.C.1..TM7_.O.1..TM7_.F.1..TM7_.G.1..sp._oral_taxon_347	Bacteria.TM7.TM7_.C.1..TM7_.O.1..TM7_.F.1..TM7_.G.1..sp._oral_taxon_346	Bacteria.Tenericutes.Mollicutes.Mycoplasmatales.Mycoplasmataceae.Mycoplasma.pneumoniae_oral_taxon_732	Bacteria.Tenericutes.Mollicutes.Mycoplasmatales.Mycoplasmataceae.Mycoplasma.faucium_oral_taxon_606	Bacteria.Tenericutes.Mollicutes.Mollicutes_.O.2..Mollicutes_.F.2..Mollicutes_.G.2..sp._oral_taxon_906	Bacteria.Tenericutes.Mollicutes.Mollicutes_.O.1..Mollicutes_.F.1..Mollicutes_.G.1..sp._oral_taxon_504	Bacteria.Synergistetes.Synergistetes_.C.1..Synergistetes_.O.1..Synergistetes_.F.2..Fretibacterium.sp._oral_taxon_452	Bacteria.Synergistetes.Synergistetes_.C.1..Synergistetes_.O.1..Synergistetes_.F.2..Fretibacterium.sp._oral_taxon_362	Bacteria.Synergistetes.Synergistetes_.C.1..Synergistetes_.O.1..Synergistetes_.F.2..Fretibacterium.sp._oral_taxon_361	Bacteria.Synergistetes.Synergistetes_.C.1..Synergistetes_.O.1..Synergistetes_.F.2..Fretibacterium.sp._oral_taxon_360	Bacteria.Synergistetes.Synergistetes_.C.1..Synergistetes_.O.1..Synergistetes_.F.2..Fretibacterium.sp._oral_taxon_359	Bacteria.Synergistetes.Synergistetes_.C.1..Synergistetes_.O.1..Synergistetes_.F.2..Fretibacterium.fastidiosum_oral_taxon_363	Bacteria.Synergistetes.Synergistetes_.C.1..Synergistetes_.O.1..Synergistetes_.F.1..Pyramidobacter.piscolens_oral_taxon_357	Bacteria.SR1.SR1_.C.1..SR1_.O.1..SR1_.F.1..SR1_.G.1..sp._oral_taxon_875	Bacteria.SR1.SR1_.C.1..SR1_.O.1..SR1_.F.1..SR1_.G.1..sp._oral_taxon_874	Bacteria.SR1.SR1_.C.1..SR1_.O.1..SR1_.F.1..SR1_.G.1..sp._oral_taxon_345	Bacteria.Spirochaetes.Spirochaetes.Spirochaetales.Spirochaetaceae.Treponema.sp._oral_taxon_518	Bacteria.Spirochaetes.Spirochaetes.Spirochaetales.Spirochaetaceae.Treponema.sp._oral_taxon_270	Bacteria.Spirochaetes.Spirochaetes.Spirochaetales.Spirochaetaceae.Treponema.sp._oral_taxon_269	Bacteria.Spirochaetes.Spirochaetes.Spirochaetales.Spirochaetaceae.Treponema.sp._oral_taxon_268	Bacteria.Spirochaetes.Spirochaetes.Spirochaetales.Spirochaetaceae.Treponema.sp._oral_taxon_264	Bacteria.Spirochaetes.Spirochaetes.Spirochaetales.Spirochaetaceae.Treponema.sp._oral_taxon_263	Bacteria.Spirochaetes.Spirochaetes.Spirochaetales.Spirochaetaceae.Treponema.sp._oral_taxon_262	Bacteria.Spirochaetes.Spirochaetes.Spirochaetales.Spirochaetaceae.Treponema.sp._oral_taxon_260	Bacteria.Spirochaetes.Spirochaetes.Spirochaetales.Spirochaetaceae.Treponema.sp._oral_taxon_258	Bacteria.Spirochaetes.Spirochaetes.Spirochaetales.Spirochaetaceae.Treponema.sp._oral_taxon_257	Bacteria.Spirochaetes.Spirochaetes.Spirochaetales.Spirochaetaceae.Treponema.sp._oral_taxon_252	Bacteria.Spirochaetes.Spirochaetes.Spirochaetales.Spirochaetaceae.Treponema.sp._oral_taxon_239	Bacteria.Spirochaetes.Spirochaetes.Spirochaetales.Spirochaetaceae.Treponema.sp._oral_taxon_238	Bacteria.Spirochaetes.Spirochaetes.Spirochaetales.Spirochaetaceae.Treponema.sp._oral_taxon_237	Bacteria.Spirochaetes.Spirochaetes.Spirochaetales.Spirochaetaceae.Treponema.sp._oral_taxon_236	Bacteria.Spirochaetes.Spirochaetes.Spirochaetales.Spirochaetaceae.Treponema.sp._oral_taxon_226	Bacteria.Spirochaetes.Spirochaetes.Spirochaetales.Spirochaetaceae.Treponema.socranskii_ss_socranskii_oral_taxon_769	Bacteria.Spirochaetes.Spirochaetes.Spirochaetales.Spirochaetaceae.Treponema.socranskii_ss_buccale_oral_taxon_769	Bacteria.Spirochaetes.Spirochaetes.Spirochaetales.Spirochaetaceae.Treponema.socranskii_ss_04_oral_taxon_769	Bacteria.Spirochaetes.Spirochaetes.Spirochaetales.Spirochaetaceae.Treponema.socranskii_oral_taxon_769	Bacteria.Spirochaetes.Spirochaetes.Spirochaetales.Spirochaetaceae.Treponema.pectinovorum_oral_taxon_725	Bacteria.Spirochaetes.Spirochaetes.Spirochaetales.Spirochaetaceae.Treponema.parvum_oral_taxon_724	Bacteria.Spirochaetes.Spirochaetes.Spirochaetales.Spirochaetaceae.Treponema.maltophilum_oral_taxon_664
Bacteria.TM7.TM7_.C.1..TM7_.O.1..TM7_.F.2..TM7_.G.5..sp._oral_taxon_437	0	0.625145	0.0919983	0.339111	0.553202	0.415879	0.245752	0.203435	0.587922	0.29682	0.066746	0.534733	0.0090474	0.172182	0.164349	0.174415	0.386743	0.316675	0.305786	0.257425	0.260194	0.505912	0.395791	0.0676423	0.0740903	0.17457	0.00937272	0.54517	0.0639171	0.206416	0.00937272	0.00937272	0.0774711	0.38485	0.116633	0.219863	0.0958759	0.031518	0.031518	0.131617	0.00937272	0.245282	0.374585	0.374724	0.0648607	0.39494	0.386743	0.00937272	0.289802
Bacteria.TM7.TM7_.C.1..TM7_.O.1..TM7_.F.2..TM7_.G.5..sp._oral_taxon_356	0.625145	0	0	0.150574	0.606214	0.374654	0.102501	0.134759	0.431503	0.274214	0.0380378	0.524459	0	0.135605	0.108801	0.165042	0.26987	0.450468	0.452226	0.33779	0.343935	0.501148	0.26987	0.101417	0.132594	0.101451	0	0.428296	0	0.431153	0	0	0.127101	0.525798	0.288814	0.418065	0.0774558	0	0.229721	0.0590938	0	0.166456	0.324626	0.293584	0	0.343813	0.49959	0	0.273907
Bacteria.TM7.TM7_.C.1..TM7_.O.1..TM7_.F.1..TM7_.G.4..sp._oral_taxon_355	0.0919983	0	0	0.410774	0.134469	0.205768	0.436637	0.448938	0.36857	0.463223	0.154195	0.124426	0	0.218847	0.347407	0.0839087	0	0.163035	0.066943	0.211648	0.210753	0.146883	0	0.37229	0.0352453	0.29032	0.0839087	0	0.164365	0.115701	0.0839087	0.0839087	0.421031	0.0839087	0	0.119154	0.0385588	0.119154	0.119154	0.298081	0.0839087	0.0352453	0.294371	0.294559	0.0352453	0.205924	0	0.0839087	0.296037
Bacteria.TM7.TM7_.C.1..TM7_.O.1..TM7_.F.1..TM7_.G.3..sp._oral_taxon_351	0.339111	0.150574	0.410774	0	0.268713	0.469454	0.313253	0.395853	0.428743	0.475382	0.0320354	0.264864	0	0.290941	0.142356	0.0150297	0	0.121295	0.125449	0.136085	0.160758	0.125989	0	0.340379	0.10707	0.261363	0.0150297	0.076351	0.0798805	0.0989192	0.0150297	0.0150297	0.105604	0.171525	0.170671	0.0339691	0.0497466	0.0701545	0.0339691	0.2849	0.0150297	0.166531	0.322126	0.257094	0.0189394	0.159842	0	0.0150297	0.145424
Bacteria.TM7.TM7_.C.1..TM7_.O.1..TM7_.F.1..TM7_.G.2..sp._oral_taxon_350	0.553202	0.606214	0.134469	0.268713	0	0.40322	0.227993	0.410029	0.504311	0.278712	0	0.753427	0	0.0601749	0.152584	0.180191	0.194635	0.353624	0.266288	0.361296	0.192142	0.421342	0.194635	0.11932	0.244702	0.319397	0.0151487	0.353062	0.0151487	0.257366	0.0151487	0.0151487	0.0900209	0.292165	0.0163921	0.232128	0.0926045	0.207906	0.0437828	0.0163921	0.0151487	0.290283	0.52138	0.353797	0.0286341	0.46787	0.194635	0.0151487	0.370891
Bacteria.TM7.TM7_.C.1..TM7_.O.1..TM7_.F.1..TM7_.G.1..sp._oral_taxon_488	0.415879	0.374654	0.205768	0.469454	0.40322	0	0.259619	0.236069	0.311348	0.409255	0.101265	0.396822	0.00711363	0.274364	0.0605276	0.0292196	0.0218502	0.467313	0.182536	0.367597	0.416754	0.304529	0.0289638	0.19442	0.0420656	0.222065	0.00736941	0.0368248	0.088678	0.397705	0.00736941	0.00736941	0.073284	0.305967	0.174546	0.0563105	0.0873255	0.0305855	0.0344603	0.255057	0.00736941	0.0381907	0.407357	0.552595	0.233126	0.359869	0.0257251	0.00736941	0.325098
Bacteria.TM7.TM7_.C.1..TM7_.O.1..TM7_.F.1..TM7_.G.1..sp._oral_taxon_353	0.245752	0.102501	0.436637	0.313253	0.227993	0.259619	0	0.449128	0.41436	0.457549	0.199751	0.298592	0.0362324	0.250296	0.350038	0.115301	0.0607043	0.253746	0.213311	0.262819	0.223496	0.233341	0.0969367	0.206318	0.0628329	0.323459	0.0545967	0.0769621	0.159539	0.18832	0.0545967	0.0545967	0.333802	0.150164	0.00738474	0.1712	0.128258	0.110496	0.110496	0.203761	0.0545967	0.235188	0.35619	0.372816	0.0558991	0.312235	0.0607043	0.0545967	0.389171
Bacteria.TM7.TM7_.C.1..TM7_.O.1..TM7_.F.1..TM7_.G.1..sp._oral_taxon_352	0.203435	0.134759	0.448938	0.395853	0.410029	0.236069	0.449128	0	0.46871	0.432087	0.309299	0.424935	0	0.197583	0.325094	0.066016	0.0438381	0.206374	0.226804	0.30826	0.208702	0.236001	0.0438381	0.319255	0.385413	0.407102	0.0221779	0.18245	0.0859739	0.156986	0.0221779	0.0221779	0.314114	0.0893386	0.0233226	0.159206	0.0608201	0.332324	0.115368	0.16545	0.0221779	0.137466	0.495254	0.334611	0.0698676	0.383077	0.0671607	0.0221779	0.485959
Bacteria.TM7.TM7_.C.1..TM7_.O.1..TM7_.F.1..TM7_.G.1..sp._oral_taxon_349	0.587922	0.431503	0.36857	0.428743	0.504311	0.311348	0.41436	0.46871	0	0.314664	0.119732	0.42748	0.050091	0.283325	0.318823	0.253451	0.328613	0.256649	0.276634	0.290777	0.273784	0.443649	0.378704	0.232696	0.135993	0.395815	0.0884089	0.422342	0.236632	0.174849	0.0884089	0.0884089	0.221094	0.285431	0.0582311	0.293707	0.136965	0.172457	0.105362	0.127872	0.0884089	0.112504	0.535489	0.42789	0.0169532	0.443464	0.328613	0.0884089	0.354899
Bacteria.TM7.TM7_.C.1..TM7_.O.1..TM7_.F.1..TM7_.G.1..sp._oral_taxon_348	0.29682	0.274214	0.463223	0.475382	0.278712	0.409255	0.457549	0.432087	0.314664	0	0.297037	0.234893	0.00584258	0.238202	0.19418	0.0480446	0.0319041	0.389523	0.273006	0.419781	0.415771	0.353291	0.0377467	0.359272	0.107747	0.264167	0.0161405	0.060742	0.0219831	0.206008	0.0161405	0.0161405	0.310525	0.278056	0.132528	0.150727	0.0921499	0.0309401	0.118823	0.189744	0.0161405	0.128317	0.506661	0.485206	0.124618	0.427967	0.129502	0.0161405	0.532787
Bacteria.TM7.TM7_.C.1..TM7_.O.1..TM7_.F.1..TM7_.G.1..sp._oral_taxon_347	0.066746	0.0380378	0.154195	0.0320354	0	0.101265	0.199751	0.309299	0.119732	0.297037	0	0.0481296	0.593562	0.549082	0.360935	0	0	0.1556	0.140865	0.198083	0.199413	0.125541	0.196252	0.0380378	0.0380378	0.0788945	0	0.0710138	0.219206	0.1815	0	0	0.192232	0.0380378	0.0380378	0.0380378	0.593562	0	0.0380378	0.154195	0	0	0.226996	0.156656	0.082423	0.192919	0.0380378	0	0.281331
Bacteria.TM7.TM7_.C.1..TM7_.O.1..TM7_.F.1..TM7_.G.1..sp._oral_taxon_346	0.534733	0.524459	0.124426	0.264864	0.753427	0.396822	0.298592	0.424935	0.42748	0.234893	0.0481296	0	0.0334763	0.134026	0.300645	0.119037	0.100541	0.411612	0.426995	0.420878	0.268159	0.402313	0.134017	0.221153	0.335248	0.413519	0.018496	0.258967	0.108502	0.47813	0.018496	0.018496	0.228855	0.275279	0.0247359	0.248833	0.129428	0.308892	0.161335	0.0199386	0.018496	0.374614	0.520647	0.394932	0.145671	0.535137	0.110266	0.018496	0.512604
Bacteria.Tenericutes.Mollicutes.Mycoplasmatales.Mycoplasmataceae.Mycoplasma.pneumoniae_oral_taxon_732	0.0090474	0	0	0	0	0.00711363	0.0362324	0	0.050091	0.00584258	0.593562	0.0334763	0	0.411351	0.20674	0	0	0.00331214	0.0305975	0	0.0145769	0	0.196252	0	0	0	0	0	0.219206	0.143462	0	0	0	0	0	0	0.883985	0	0	0	0	0	0.0738995	0	0	0.019853	0	0	0.00667548
Bacteria.Tenericutes.Mollicutes.Mycoplasmatales.Mycoplasmataceae.Mycoplasma.faucium_oral_taxon_606	0.172182	0.135605	0.218847	0.290941	0.0601749	0.274364	0.250296	0.197583	0.283325	0.238202	0.549082	0.134026	0.411351	0	0.493941	0.135118	0	0.340916	0.191196	0.350811	0.309611	0.275821	0.196252	0.128901	0.128901	0.269028	0.135118	0	0.354324	0.272363	0.135118	0.135118	0.324483	0.352996	0.247182	0.264019	0.44991	0.187508	0.264019	0.324629	0.135118	0.0523897	0.342348	0.314027	0.0523897	0.324852	0.0765113	0.135118	0.345918
Bacteria.Tenericutes.Mollicutes.Mollicutes_.O.2..Mollicutes_.F.2..Mollicutes_.G.2..sp._oral_taxon_906	0.164349	0.108801	0.347407	0.142356	0.152584	0.0605276	0.350038	0.325094	0.318823	0.19418	0.360935	0.300645	0.20674	0.493941	0	0.321262	0	0.384552	0.293854	0.491334	0.369802	0.403065	0.196252	0.134944	0.180798	0.349952	0.321262	0.108801	0.528002	0.278406	0.321262	0.321262	0.447662	0.321262	0	0.31064	0.264887	0.456206	0.454375	0.228253	0.321262	0.243745	0.379757	0.257641	0.134944	0.379786	0	0.321262	0.457256
Bacteria.Tenericutes.Mollicutes.Mollicutes_.O.1..Mollicutes_.F.1..Mollicutes_.G.1..sp._oral_taxon_504	0.174415	0.165042	0.0839087	0.0150297	0.180191	0.0292196	0.115301	0.066016	0.253451	0.0480446	0	0.119037	0	0.135118	0.321262	0	0.165042	0.318464	0.125681	0.389747	0.27182	0.464032	0.165042	0	0	0.111042	0.834958	0.165042	0.454178	0	0.834958	0.834958	0.0948996	0.521048	0	0.355612	0.0576131	0.352876	0.422539	0	0.834958	0	0.243909	0.23655	0	0.352022	0.165042	0.834958	0.178997
Bacteria.Synergistetes.Synergistetes_.C.1..Synergistetes_.O.1..Synergistetes_.F.2..Fretibacterium.sp._oral_taxon_452	0.386743	0.26987	0	0	0.194635	0.0218502	0.0607043	0.0438381	0.328613	0.0319041	0	0.100541	0	0	0	0.165042	0	0.0542589	0.0939832	0.0254172	0	0.251722	0.803748	0	0	0	0	0.770559	0	0	0	0	0.0104349	0.129118	0	0.188345	0.0190543	0	0	0	0	0	0.0907958	0.100699	0	0.146353	0.652734	0	0.0683482
Bacteria.Synergistetes.Synergistetes_.C.1..Synergistetes_.O.1..Synergistetes_.F.2..Fretibacterium.sp._oral_taxon_362	0.316675	0.450468	0.163035	0.121295	0.353624	0.467313	0.253746	0.206374	0.256649	0.389523	0.1556	0.411612	0.00331214	0.340916	0.384552	0.318464	0.0542589	0	0.345886	0.769627	0.603592	0.688738	0.0575711	0.143883	0.153802	0.304457	0.264205	0.0647173	0.267517	0.446401	0.264205	0.264205	0.299402	0.560861	0.110891	0.388711	0.110197	0.3269	0.408088	0.0735844	0.264205	0.0731535	0.553636	0.545207	0.133064	0.637646	0.135447	0.264205	0.533078
Bacteria.Synergistetes.Synergistetes_.C.1..Synergistetes_.O.1..Synergistetes_.F.2..Fretibacterium.sp._oral_taxon_361	0.305786	0.452226	0.066943	0.125449	0.266288	0.182536	0.213311	0.226804	0.276634	0.273006	0.140865	0.426995	0.0305975	0.191196	0.293854	0.125681	0.0939832	0.345886	0	0.332428	0.391769	0.415253	0.124581	0.361048	0.261447	0.348307	0.0316977	0.190598	0.0622952	0.406078	0.0316977	0.0316977	0.407005	0.363668	0.383339	0.629091	0.132845	0.254032	0.54815	0	0.0316977	0.356246	0.425641	0.368987	0.331861	0.416216	0.441249	0.0316977	0.475821
Bacteria.Synergistetes.Synergistetes_.C.1..Synergistetes_.O.1..Synergistetes_.F.2..Fretibacterium.sp._oral_taxon_360	0.257425	0.33779	0.211648	0.136085	0.361296	0.367597	0.262819	0.30826	0.290777	0.419781	0.198083	0.420878	0	0.350811	0.491334	0.389747	0.0254172	0.769627	0.332428	0	0.674338	0.740616	0.0254172	0.163813	0.225846	0.390514	0.36433	0.0384817	0.36433	0.369524	0.36433	0.36433	0.364181	0.609149	0.0878957	0.374098	0.109491	0.485009	0.522442	0.0867918	0.36433	0.0832802	0.594591	0.502769	0.143469	0.692239	0.113313	0.36433	0.618762
Bacteria.Synergistetes.Synergistetes_.C.1..Synergistetes_.O.1..Synergistetes_.F.2..Fretibacterium.sp._oral_taxon_359	0.260194	0.343935	0.210753	0.160758	0.192142	0.416754	0.223496	0.208702	0.273784	0.415771	0.199413	0.268159	0.0145769	0.309611	0.369802	0.27182	0	0.603592	0.391769	0.674338	0	0.63571	0.0145769	0.163886	0.136035	0.307101	0.27182	0	0.329837	0.354945	0.27182	0.27182	0.295972	0.599507	0.222328	0.431927	0.0919492	0.327207	0.513178	0.0643752	0.27182	0.0190293	0.530295	0.597116	0.225496	0.65433	0.222328	0.27182	0.556367
Bacteria.Synergistetes.Synergistetes_.C.1..Synergistetes_.O.1..Synergistetes_.F.2..Fretibacterium.fastidiosum_oral_taxon_363	0.505912	0.501148	0.146883	0.125989	0.421342	0.304529	0.233341	0.236001	0.443649	0.353291	0.125541	0.402313	0	0.275821	0.403065	0.464032	0.251722	0.688738	0.415253	0.740616	0.63571	0	0.251722	0.178861	0.199583	0.307383	0.29899	0.274224	0.314917	0.312623	0.29899	0.29899	0.29781	0.652776	0.0931621	0.541848	0.116015	0.395422	0.461923	0.0118016	0.29899	0.0922732	0.610063	0.565886	0.145473	0.749344	0.344884	0.29899	0.562888
Bacteria.Synergistetes.Synergistetes_.C.1..Synergistetes_.O.1..Synergistetes_.F.1..Pyramidobacter.piscolens_oral_taxon_357	0.395791	0.26987	0	0	0.194635	0.0289638	0.0969367	0.0438381	0.378704	0.0377467	0.196252	0.134017	0.196252	0.196252	0.196252	0.165042	0.803748	0.0575711	0.124581	0.0254172	0.0145769	0.251722	0	0	0	0	0	0.770559	0.196252	0.143462	0	0	0.0104349	0.129118	0	0.188345	0.215307	0	0	0	0	0	0.164695	0.100699	0	0.166206	0.652734	0	0.0750237
Bacteria.SR1.SR1_.C.1..SR1_.O.1..SR1_.F.1..SR1_.G.1..sp._oral_taxon_875	0.0676423	0.101417	0.37229	0.340379	0.11932	0.19442	0.206318	0.319255	0.232696	0.359272	0.0380378	0.221153	0	0.128901	0.134944	0	0	0.143883	0.361048	0.163813	0.163886	0.178861	0	0	0.209502	0.456851	0	0	0.277414	0.502457	0	0	0.452969	0.101417	0.101417	0.221488	0	0.222334	0.23453	0	0	0.36458	0.24877	0.278378	0.36458	0.192351	0.101417	0	0.236858
Bacteria.SR1.SR1_.C.1..SR1_.O.1..SR1_.F.1..SR1_.G.1..sp._oral_taxon_874	0.0740903	0.132594	0.0352453	0.10707	0.244702	0.0420656	0.0628329	0.385413	0.135993	0.107747	0.0380378	0.335248	0	0.128901	0.180798	0	0	0.153802	0.261447	0.225846	0.136035	0.199583	0	0.209502	0	0.272743	0	0.051945	1.11e-16	0.209502	0	0	0.228566	0.0806488	0.0806488	0.20072	0.0195879	0.553643	0.209502	0	0	0.180798	0.268723	0.139169	0.128853	0.295287	0.0806488	0	0.370153
Bacteria.SR1.SR1_.C.1..SR1_.O.1..SR1_.F.1..SR1_.G.1..sp._oral_taxon_345	0.17457	0.101451	0.29032	0.261363	0.319397	0.222065	0.323459	0.407102	0.395815	0.264167	0.0788945	0.413519	0	0.269028	0.349952	0.111042	0	0.304457	0.348307	0.390514	0.307101	0.307383	0	0.456851	0.272743	0	0.111042	0.0250709	0.137661	0.263578	0.111042	0.111042	0.552204	0.187422	0.0267015	0.231113	0.0969602	0.452196	0.244156	0.105596	0.111042	0.483279	0.452554	0.401484	0.497521	0.467969	0	0.111042	0.539972
Bacteria.Spirochaetes.Spirochaetes.Spirochaetales.Spirochaetaceae.Treponema.sp._oral_taxon_518	0.00937272	0	0.0839087	0.0150297	0.0151487	0.00736941	0.0545967	0.0221779	0.0884089	0.0161405	0	0.018496	0	0.135118	0.321262	0.834958	0	0.264205	0.0316977	0.36433	0.27182	0.29899	0	0	0	0.111042	0	0	0.454178	0	1	1	0.0844648	0.39193	0	0.19057	0.0385588	0.352876	0.422539	0	1	0	0.153114	0.135851	0	0.205669	0	1	0.110649
Bacteria.Spirochaetes.Spirochaetes.Spirochaetales.Spirochaetaceae.Treponema.sp._oral_taxon_270	0.54517	0.428296	0	0.076351	0.353062	0.0368248	0.0769621	0.18245	0.422342	0.060742	0.0710138	0.258967	0	0	0.108801	0.165042	0.770559	0.0647173	0.190598	0.0384817	0	0.274224	0.770559	0	0.051945	0.0250709	0	0	0	0	0	0	0.0104349	0.129118	0	0.188345	0.0386422	0	0	0	0	0.158427	0.153021	0.100699	0	0.154711	0.652734	0	0.0964529
Bacteria.Spirochaetes.Spirochaetes.Spirochaetales.Spirochaetaceae.Treponema.sp._oral_taxon_269	0.0639171	0	0.164365	0.0798805	0.0151487	0.088678	0.159539	0.0859739	0.236632	0.0219831	0.219206	0.108502	0.219206	0.354324	0.528002	0.454178	0	0.267517	0.0622952	0.36433	0.329837	0.314917	0.196252	0.277414	1.11e-16	0.137661	0.454178	0	0	0.35722	0.454178	0.454178	0.0882611	0.39193	0	0.19057	0.257765	0.352876	0.422539	0	0.454178	0	0.227013	0.184699	0	0.24327	0	0.454178	0.117324
Bacteria.Spirochaetes.Spirochaetes.Spirochaetales.Spirochaetaceae.Treponema.sp._oral_taxon_268	0.206416	0.431153	0.115701	0.0989192	0.257366	0.397705	0.18832	0.156986	0.174849	0.206008	0.1815	0.47813	0.143462	0.272363	0.278406	0	0	0.446401	0.406078	0.369524	0.354945	0.312623	0.143462	0.502457	0.209502	0.263578	0	0	0.35722	0	0	0	0.296319	0.287798	0.156292	0.276363	0.182276	0.187282	0.289405	0	0	0.187282	0.303387	0.290578	0.187282	0.320004	0.156292	0	0.340991
Bacteria.Spirochaetes.Spirochaetes.Spirochaetales.Spirochaetaceae.Treponema.sp._oral_taxon_264	0.00937272	0	0.0839087	0.0150297	0.0151487	0.00736941	0.0545967	0.0221779	0.0884089	0.0161405	0	0.018496	0	0.135118	0.321262	0.834958	0	0.264205	0.0316977	0.36433	0.27182	0.29899	0	0	0	0.111042	1	0	0.454178	0	0	1	0.0844648	0.39193	0	0.19057	0.0385588	0.352876	0.422539	0	1	0	0.153114	0.135851	0	0.205669	0	1	0.110649
Bacteria.Spirochaetes.Spirochaetes.Spirochaetales.Spirochaetaceae.Treponema.sp._oral_taxon_263	0.00937272	0	0.0839087	0.0150297	0.0151487	0.00736941	0.0545967	0.0221779	0.0884089	0.0161405	0	0.018496	0	0.135118	0.321262	0.834958	0	0.264205	0.0316977	0.36433	0.27182	0.29899	0	0	0	0.111042	1	0	0.454178	0	1	0	0.0844648	0.39193	0	0.19057	0.0385588	0.352876	0.422539	0	1	0	0.153114	0.135851	0	0.205669	0	1	0.110649
Bacteria.Spirochaetes.Spirochaetes.Spirochaetales.Spirochaetaceae.Treponema.sp._oral_taxon_262	0.0774711	0.127101	0.421031	0.105604	0.0900209	0.073284	0.333802	0.314114	0.221094	0.310525	0.192232	0.228855	0	0.324483	0.447662	0.0948996	0.0104349	0.299402	0.407005	0.364181	0.295972	0.29781	0.0104349	0.452969	0.228566	0.552204	0.0844648	0.0104349	0.0882611	0.296319	0.0844648	0.0844648	0	0.211566	0.111352	0.314898	0.0543076	0.325864	0.317505	0.427753	0.0844648	0.349245	0.258102	0.290798	0.349245	0.333866	0.110362	0.0844648	0.533019
Bacteria.Spirochaetes.Spirochaetes.Spirochaetales.Spirochaetaceae.Treponema.sp._oral_taxon_260	0.38485	0.525798	0.0839087	0.171525	0.292165	0.305967	0.150164	0.0893386	0.285431	0.278056	0.0380378	0.275279	0	0.352996	0.321262	0.521048	0.129118	0.560861	0.363668	0.609149	0.599507	0.652776	0.129118	0.101417	0.0806488	0.187422	0.39193	0.129118	0.39193	0.287798	0.39193	0.39193	0.211566	0	0.347446	0.525767	0.0964266	0.352876	0.59801	0.141366	0.39193	0	0.415514	0.429435	0	0.523889	0.335198	0.39193	0.356451
Bacteria.Spirochaetes.Spirochaetes.Spirochaetales.Spirochaetaceae.Treponema.sp._oral_taxon_258	0.116633	0.288814	0	0.170671	0.0163921	0.174546	0.00738474	0.0233226	0.0582311	0.132528	0.0380378	0.0247359	0	0.247182	0	0	0	0.110891	0.383339	0.0878957	0.222328	0.0931621	0	0.101417	0.0806488	0.0267015	0	0	0	0.156292	0	0	0.111352	0.347446	0	0.501015	0	0	0.444348	0.170671	0	0	0.048305	0.090324	0	0.0648853	0.347266	0	0.0799974
Bacteria.Spirochaetes.Spirochaetes.Spirochaetales.Spirochaetaceae.Treponema.sp._oral_taxon_257	0.219863	0.418065	0.119154	0.0339691	0.232128	0.0563105	0.1712	0.159206	0.293707	0.150727	0.0380378	0.248833	0	0.264019	0.31064	0.355612	0.188345	0.388711	0.629091	0.374098	0.431927	0.541848	0.188345	0.221488	0.20072	0.231113	0.19057	0.188345	0.19057	0.276363	0.19057	0.19057	0.314898	0.525767	0.501015	0	0.0576131	0.31064	0.754989	0	0.19057	0.120071	0.350097	0.375719	0.120071	0.495109	0.535611	0.19057	0.379065
Bacteria.Spirochaetes.Spirochaetes.Spirochaetales.Spirochaetaceae.Treponema.sp._oral_taxon_252	0.0958759	0.0774558	0.0385588	0.0497466	0.0926045	0.0873255	0.128258	0.0608201	0.136965	0.0921499	0.593562	0.129428	0.883985	0.44991	0.264887	0.0576131	0.0190543	0.110197	0.132845	0.109491	0.0919492	0.116015	0.215307	0	0.0195879	0.0969602	0.0385588	0.0386422	0.257765	0.182276	0.0385588	0.0385588	0.0543076	0.0964266	0	0.0576131	0	0.0385588	0.0385588	0	0.0385588	0.0195879	0.189914	0.0964266	1.11e-16	0.124638	0.0190543	0.0385588	0.12269
Bacteria.Spirochaetes.Spirochaetes.Spirochaetales.Spirochaetaceae.Treponema.sp._oral_taxon_239	0.031518	0	0.119154	0.0701545	0.207906	0.0305855	0.110496	0.332324	0.172457	0.0309401	0	0.308892	0	0.187508	0.456206	0.352876	0	0.3269	0.254032	0.485009	0.327207	0.395422	0	0.222334	0.553643	0.452196	0.352876	0	0.352876	0.187282	0.352876	0.352876	0.325864	0.352876	0	0.31064	0.0385588	0	0.485989	0	0.352876	0.222334	0.321587	0.221446	0.222334	0.427713	0	0.352876	0.400707
Bacteria.Spirochaetes.Spirochaetes.Spirochaetales.Spirochaetaceae.Treponema.sp._oral_taxon_238	0.031518	0.229721	0.119154	0.0339691	0.0437828	0.0344603	0.110496	0.115368	0.105362	0.118823	0.0380378	0.161335	0	0.264019	0.454375	0.422539	0	0.408088	0.54815	0.522442	0.513178	0.461923	0	0.23453	0.209502	0.244156	0.422539	0	0.422539	0.289405	0.422539	0.422539	0.317505	0.59801	0.444348	0.754989	0.0385588	0.485989	0	0	0.422539	0.133113	0.259302	0.27502	0.133113	0.363855	0.347266	0.422539	0.323759
Bacteria.Spirochaetes.Spirochaetes.Spirochaetales.Spirochaetaceae.Treponema.sp._oral_taxon_237	0.131617	0.0590938	0.298081	0.2849	0.0163921	0.255057	0.203761	0.16545	0.127872	0.189744	0.154195	0.0199386	0	0.324629	0.228253	0	0	0.0735844	0	0.0867918	0.0643752	0.0118016	0	0	0	0.105596	0	0	0	0	0	0	0.427753	0.141366	0.170671	0	0	0	0	0	0	0	0.0326357	0.0729456	0	0.0526052	0	0	0.176883
Bacteria.Spirochaetes.Spirochaetes.Spirochaetales.Spirochaetaceae.Treponema.sp._oral_taxon_236	0.00937272	0	0.0839087	0.0150297	0.0151487	0.00736941	0.0545967	0.0221779	0.0884089	0.0161405	0	0.018496	0	0.135118	0.321262	0.834958	0	0.264205	0.0316977	0.36433	0.27182	0.29899	0	0	0	0.111042	1	0	0.454178	0	1	1	0.0844648	0.39193	0	0.19057	0.0385588	0.352876	0.422539	0	0	0	0.153114	0.135851	0	0.205669	0	1	0.110649
Bacteria.Spirochaetes.Spirochaetes.Spirochaetales.Spirochaetaceae.Treponema.sp._oral_taxon_226	0.245282	0.166456	0.0352453	0.166531	0.290283	0.0381907	0.235188	0.137466	0.112504	0.128317	0	0.374614	0	0.0523897	0.243745	0	0	0.0731535	0.356246	0.0832802	0.0190293	0.0922732	0	0.36458	0.180798	0.483279	0	0.158427	0	0.187282	0	0	0.349245	0	0	0.120071	0.0195879	0.222334	0.133113	0	0	0	0.120108	0.0855949	0.458208	0.101659	0	0	0.184965
Bacteria.Spirochaetes.Spirochaetes.Spirochaetales.Spirochaetaceae.Treponema.socranskii_ss_socranskii_oral_taxon_769	0.374585	0.324626	0.294371	0.322126	0.52138	0.407357	0.35619	0.495254	0.535489	0.506661	0.226996	0.520647	0.0738995	0.342348	0.379757	0.243909	0.0907958	0.553636	0.425641	0.594591	0.530295	0.610063	0.164695	0.24877	0.268723	0.452554	0.153114	0.153021	0.227013	0.303387	0.153114	0.153114	0.258102	0.415514	0.048305	0.350097	0.189914	0.321587	0.259302	0.0326357	0.153114	0.120108	0	0.663064	0.162553	0.765921	0.139101	0.153114	0.665318
Bacteria.Spirochaetes.Spirochaetes.Spirochaetales.Spirochaetaceae.Treponema.socranskii_ss_buccale_oral_taxon_769	0.374724	0.293584	0.294559	0.257094	0.353797	0.552595	0.372816	0.334611	0.42789	0.485206	0.156656	0.394932	0	0.314027	0.257641	0.23655	0.100699	0.545207	0.368987	0.502769	0.597116	0.565886	0.100699	0.278378	0.139169	0.401484	0.135851	0.100699	0.184699	0.290578	0.135851	0.135851	0.290798	0.429435	0.090324	0.375719	0.0964266	0.221446	0.27502	0.0729456	0.135851	0.0855949	0.663064	0	0.39516	0.670491	0.154273	0.135851	0.593644
Bacteria.Spirochaetes.Spirochaetes.Spirochaetales.Spirochaetaceae.Treponema.socranskii_ss_04_oral_taxon_769	0.0648607	0	0.0352453	0.0189394	0.0286341	0.233126	0.0558991	0.0698676	0.0169532	0.124618	0.082423	0.145671	0	0.0523897	0.134944	0	0	0.133064	0.331861	0.143469	0.225496	0.145473	0	0.36458	0.128853	0.497521	0	0	0	0.187282	0	0	0.349245	0	0	0.120071	1.11e-16	0.222334	0.133113	0	0	0.458208	0.162553	0.39516	0	0.215152	0	0	0.298687
Bacteria.Spirochaetes.Spirochaetes.Spirochaetales.Spirochaetaceae.Treponema.socranskii_oral_taxon_769	0.39494	0.343813	0.205924	0.159842	0.46787	0.359869	0.312235	0.383077	0.443464	0.427967	0.192919	0.535137	0.019853	0.324852	0.379786	0.352022	0.146353	0.637646	0.416216	0.692239	0.65433	0.749344	0.166206	0.192351	0.295287	0.467969	0.205669	0.154711	0.24327	0.320004	0.205669	0.205669	0.333866	0.523889	0.0648853	0.495109	0.124638	0.427713	0.363855	0.0526052	0.205669	0.101659	0.765921	0.670491	0.215152	0	0.211238	0.205669	0.752874
Bacteria.Spirochaetes.Spirochaetes.Spirochaetales.Spirochaetaceae.Treponema.pectinovorum_oral_taxon_725	0.386743	0.49959	0	0	0.194635	0.0257251	0.0607043	0.0671607	0.328613	0.129502	0.0380378	0.110266	0	0.0765113	0	0.165042	0.652734	0.135447	0.441249	0.113313	0.222328	0.344884	0.652734	0.101417	0.0806488	0	0	0.652734	0	0.156292	0	0	0.110362	0.335198	0.347266	0.535611	0.0190543	0	0.347266	0	0	0	0.139101	0.154273	0	0.211238	0	0	0.148346
Bacteria.Spirochaetes.Spirochaetes.Spirochaetales.Spirochaetaceae.Treponema.parvum_oral_taxon_724	0.00937272	0	0.0839087	0.0150297	0.0151487	0.00736941	0.0545967	0.0221779	0.0884089	0.0161405	0	0.018496	0	0.135118	0.321262	0.834958	0	0.264205	0.0316977	0.36433	0.27182	0.29899	0	0	0	0.111042	1	0	0.454178	0	1	1	0.0844648	0.39193	0	0.19057	0.0385588	0.352876	0.422539	0	1	0	0.153114	0.135851	0	0.205669	0	0	0.110649
Bacteria.Spirochaetes.Spirochaetes.Spirochaetales.Spirochaetaceae.Treponema.maltophilum_oral_taxon_664	0.289802	0.273907	0.296037	0.145424	0.370891	0.325098	0.389171	0.485959	0.354899	0.532787	0.281331	0.512604	0.00667548	0.345918	0.457256	0.178997	0.0683482	0.533078	0.475821	0.618762	0.556367	0.562888	0.0750237	0.236858	0.370153	0.539972	0.110649	0.0964529	0.117324	0.340991	0.110649	0.110649	0.533019	0.356451	0.0799974	0.379065	0.12269	0.400707	0.323759	0.176883	0.110649	0.184965	0.665318	0.593644	0.298687	0.752874	0.148346	0.110649	0
Bacteria.Spirochaetes.Spirochaetes.Spirochaetales.Spirochaetaceae.Treponema.denticola_oral_taxon_584	0.0311927	0	0.0352453	0.0189394	0.0286341	0.0303297	0.101456	0.21127	0.0670442	0.0274662	0.23881	0.179147	0.107028	0.159418	0.241972	0	0	0.0660073	0.290229	0.0702158	0.0336063	0.0697715	0.107028	0.36458	0.128853	0.489015	0	0.0710138	0.107028	0.294309	0	0	0.349245	0	0	0.120071	0.107028	0.222334	0.133113	0	0	0.458208	0.131782	0.0855949	0.489015	0.113154	0	0	0.163536
Bacteria.Spirochaetes.Spirochaetes.Spirochaetales.Spirochaetaceae.Treponema.amylovorum_oral_taxon_541	0.0371286	0	0.333326	0.0509748	0.0286341	0.0310699	0.252275	0.235318	0.0865944	0.159898	0.154195	0.150599	0	0.152082	0.363197	0	0	0.106577	0.259631	0.157008	0.0834046	0.0815731	0	0.36458	0.128853	0.576416	0	0	0	0.187282	0	0	0.685869	0	0	0.120071	0	0.222334	0.133113	0.336624	0	0.458208	0.0905186	0.12179	0.525167	0.145906	0	0	0.333744
Bacteria.Proteobacteria.Gammaproteobacteria.Xanthomonadales.Xanthomonadaceae.Stenotrophomonas.maltophilia_oral_taxon_663	0.168529	0.0524158	0.0325052	0.142596	0.0810499	0.104084	0.280625	0.226323	0.120991	0.209478	0.240362	0.135931	0.0497996	0.0823048	0.134721	0	0	0.105055	0.174298	0.104349	0.0923859	0.113787	0.0497996	0.0325052	0.0844502	0.0575761	0	0.12343	0.0497996	0.0823048	0	0	0.0325052	0	0	0.0325052	0.0693875	0.0325052	0.0325052	0	0	0.257276	0.1935	0.0912848	0.0912848	0.119496	0	0	0.126065
Bacteria.Proteobacteria.Gammaproteobacteria.Pseudomonadales.Pseudomonadaceae.Pseudomonas.stutzeri_oral_taxon_477	0.0422052	0	0.123059	0.1943	0.0906861	0.0931341	0.47636	0.123059	0.119433	0.233993	0	0.0267612	0	0	0	0	0	0	0	0.00570201	0	0	0	0.123059	0	0.0656536	0	0	0	0	0	0	0	0	0	0	0	0	0	0	0	0.172355	0.123059	0.0903618	0	0.0164162	0	0	0
Bacteria.Proteobacteria.Gammaproteobacteria.Pseudomonadales.Pseudomonadaceae.Pseudomonas.pseudoalcaligenes_oral_taxon_740	0.0733979	0	0.0352453	0.0901801	0.0286341	0.0303297	0.471328	0.0698676	0.039553	0.12186	0.0207778	0.119685	0.0207778	0.0731676	0.102151	0	0	0.0660073	0.102151	0.0702158	0.0336063	0.0697715	0.0207778	0.081373	0.081373	0.081373	0	0	0.0207778	0.102151	0	0	0.081373	0	0	0.081373	0.0207778	0.081373	0.081373	0	0	0.253728	0.0786607	0.081373	0.081373	0.101226	0	0	0.0880485
Bacteria.Proteobacteria.Gammaproteobacteria.Pseudomonadales.Pseudomonadaceae.Pseudomonas.fluorescens_oral_taxon_612	0.167567	0.0336873	0.140945	0.220781	0.10488	0.157114	0.276152	0.306456	0.214148	0.213656	0.520378	0.176695	0.346196	0.418641	0.272567	0.0213959	0.0109803	0.106868	0.102321	0.114357	0.144902	0.105303	0.207233	0.106021	0.0367537	0.151599	0.0104156	0.0826996	0.267572	0.226288	0.0104156	0.0104156	0.0978411	0.0433974	0.0073233	0.051593	0.382976	0.0398919	0.0406126	0.0318322	0.0104156	0.0868658	0.220428	0.178674	0.0283719	0.162673	0.0175523	0.0104156	0.115331
Bacteria.Proteobacteria.Gammaproteobacteria.Pseudomonadales.Pseudomonadaceae.Pseudomonas.aeruginosa_oral_taxon_536	0.175782	0.166456	0.115081	0.191432	0.266468	0.108109	0.097967	0.324081	0.20881	0.143919	0.131782	0.185009	0	0	0.108801	0	0	0.0104584	0.0966147	0.0187665	0	0.0225017	0	0.115081	0.051945	0.0907245	0	0.229441	0	0	0	0	0	0	0	0	0.0195879	0	0	0	0	0.175782	0.177306	0.0903618	0	0.0247746	0	0	0.0281048
Bacteria.Proteobacteria.Gammaproteobacteria.Pseudomonadales.Moraxellaceae.Moraxella.osloensis_oral_taxon_711	0.0766897	0	0.115701	0.0837902	0.0286341	0.104525	0.170165	0.275066	0.165176	0.0274662	0.256136	0.235677	0.124354	0.176744	0.259298	0	0	0.0660073	0.192935	0.0702158	0.0770456	0.0856985	0.124354	0.347624	0.128853	0.188955	0	0.0710138	0.309641	0.471978	0	0	0.166133	0	0	0.120071	0.124354	0.162337	0.133113	0	0	0.162337	0.131782	0.134443	0.162337	0.130902	0	0	0.163536
Bacteria.Proteobacteria.Gammaproteobacteria.Pseudomonadales.Moraxellaceae.Moraxella.catarrhalis_oral_taxon_833	0.386743	0.26987	0	0.0361853	0.358758	0.0218502	0.0607043	0.284116	0.395708	0.041619	0	0.245265	0	0	0	0.165042	0.702417	0.0542589	0.0939832	0.0873341	0.0363573	0.278383	0.702417	0	0.297583	0.11882	0	0.702417	0	0	0	0	0.0294995	0.129118	0	0.188345	0.0190543	0.297583	0	0	0	0	0.201386	0.100699	0	0.275096	0.652734	0	0.201546
Bacteria.Proteobacteria.Gammaproteobacteria.Pseudomonadales.Moraxellaceae.Acinetobacter.sp._oral_taxon_408	0.171665	0.0284143	0.206603	0.214713	0.0721971	0.141423	0.634084	0.31009	0.222891	0.202948	0.16083	0.188148	0.00905452	0.184619	0.19495	0.103181	0	0.208092	0.122357	0.204779	0.213582	0.212515	0.00905452	0.120647	0.0627208	0.231398	0.103181	0.080544	0.179692	0.148585	0.103181	0.103181	0.166759	0.122065	0	0.156372	0.0760276	0.156372	0.156372	0.0199934	0.103181	0.235076	0.213834	0.244097	0.0531906	0.230411	0	0.103181	0.211455
Bacteria.Proteobacteria.Gammaproteobacteria.Pseudomonadales.Moraxellaceae.Acinetobacter.baumannii_oral_taxon_554	0.160754	0.072373	0.111869	0.137345	0.101007	0.110557	0.340345	0.287894	0.132791	0.287397	0.243108	0.218912	0.0347011	0.163715	0.201926	0	0	0.182262	0.153106	0.219213	0.170355	0.153946	0.0347011	0.090601	0.090601	0.216903	0	0.0710138	0.0347011	0.197675	0	0	0.172539	0.072373	0	0.090601	0.0735147	0.090601	0.090601	0.0766242	0	0.226919	0.197593	0.194163	0.090601	0.235432	0	0	0.246274
Bacteria.Proteobacteria.Gammaproteobacteria.Pasteurellales.Pasteurellaceae.Terrahaemophilus.aromaticivorans_oral_taxon_826	0.165352	0.0989688	0.121101	0.157087	0.251436	0.130533	0.221073	0.470174	0.238695	0.174593	0.196126	0.327859	0.00819992	0.117819	0.077619	0.067264	0.0587693	0.16719	0.158481	0.202655	0.167041	0.204671	0.0669692	0.142272	0.215955	0.237458	0.00849476	0.129783	0.0533482	0.127871	0.00849476	0.00849476	0.142914	0.107464	0.0401995	0.150282	0.035749	0.18425	0.0915123	0.0181063	0.00849476	0.058924	0.309779	0.227643	0.042818	0.339495	0.0989688	0.00849476	0.308
Bacteria.Proteobacteria.Gammaproteobacteria.Pasteurellales.Pasteurellaceae.Haemophilus.sp._oral_taxon_908	0	0	0	0	0	0	0.00932405	0.141402	0	0.0165389	0.131782	0	0	0	0	0	0	0	0	0	0	0	0	0	0	0	0	0.0710138	0	0	0	0	0	0	0	0	0	0	0	0	0	0	0	0	0	0	0	0	0
Bacteria.Proteobacteria.Gammaproteobacteria.Pasteurellales.Pasteurellaceae.Haemophilus.sp._oral_taxon_036	0.207091	0.427442	0	0	0.194635	0.0257251	0.0700284	0.208563	0.207091	0.146041	0.16982	0.110266	0	0.0765113	0	0.165042	0.207091	0.135447	0.314335	0.113313	0.220352	0.300253	0.207091	0.101417	0.0806488	0	0	0.278104	0	0.156292	0	0	0.110362	0.335198	0.220352	0.408697	0.0190543	0	0.220352	0	0	0	0.139101	0.154273	0	0.211238	0.427442	0	0.148346
Bacteria.Proteobacteria.Gammaproteobacteria.Pasteurellales.Pasteurellaceae.Haemophilus.sp._oral_taxon_035	0	0	0	0	0	0	0.00932405	0.141402	0	0.0165389	0.131782	0	0	0	0	0	0	0	0	0	0	0	0	0	0	0	0	0.0710138	0	0	0	0	0	0	0	0	0	0	0	0	0	0	0	0	0	0	0	0	0
Bacteria.Proteobacteria.Gammaproteobacteria.Pasteurellales.Pasteurellaceae.Haemophilus.parainfluenzae_oral_taxon_718	0.111717	0.0876643	0.189906	0.142277	0.160282	0.0849464	0.281879	0.470659	0.228496	0.32375	0.331963	0.195461	0.0164905	0.191607	0.18367	0.0337682	0.0337682	0.156385	0.125682	0.255251	0.188235	0.147654	0.0502588	0.0981499	0.157684	0.205409	0	0.104782	0.0164905	0.0919141	0	0	0.250575	0.0876643	0.0538961	0.109192	0.0355449	0.103788	0.0754235	0.145652	0	0.0539178	0.257714	0.167791	0.0215275	0.276964	0.0876643	0	0.34378
Bacteria.Proteobacteria.Gammaproteobacteria.Pasteurellales.Pasteurellaceae.Haemophilus.haemolyticus_oral_taxon_851	0	0.229721	0	0.0361853	0.164123	0.00387489	0.00932405	0.405003	0.0670946	0.123852	0.16982	0.15445	0	0.0765113	0	0	0	0.0811876	0.383338	0.149813	0.258685	0.119823	0	0.101417	0.431697	0.11882	0	0.0710138	0	0.156292	0	0	0.118992	0.20608	0.383338	0.383338	0	0.351048	0.383338	0	0	0	0.158895	0.0535737	0	0.193628	0.347266	0	0.213195
Bacteria.Proteobacteria.Gammaproteobacteria.Pasteurellales.Pasteurellaceae.Aggregatibacter.sp._oral_taxon_898	0.124831	0.229721	0.160894	0.160792	0.0286341	0.10914	0.194114	0.167556	0.167458	0.198201	0.0885893	0.118604	0	0.156949	0.0804376	0	0	0.154955	0.341647	0.168333	0.335348	0.150777	0	0.408718	0.110535	0.107056	0	0	0.326616	0.399936	0	0	0.184161	0.20608	0.31176	0.341647	0	0.0298862	0.341647	0.0505514	0	0.0748529	0.110827	0.168503	0.0298862	0.163071	0.31176	0	0.160435
Bacteria.Proteobacteria.Gammaproteobacteria.Pasteurellales.Pasteurellaceae.Aggregatibacter.sp._oral_taxon_513	0.378595	0.39798	0.155238	0.190246	0.417043	0.187713	0.247611	0.337638	0.533365	0.276554	0.048812	0.39508	0.0107742	0.139675	0.145718	0.165042	0.308878	0.223925	0.492499	0.273618	0.210325	0.479714	0.319652	0.573037	0.290119	0.536423	0	0.308878	0.0268277	0.34222	0	0	0.487782	0.257228	0.10564	0.414056	0.0522992	0.302952	0.238753	0	0	0.351628	0.414785	0.368754	0.351628	0.450872	0.414517	0	0.41497
Bacteria.Proteobacteria.Gammaproteobacteria.Pasteurellales.Pasteurellaceae.Aggregatibacter.sp._oral_taxon_512	0.304641	0.347125	0.502309	0.485761	0.295086	0.324702	0.149798	0.22943	0.36385	0.451618	0.0380378	0.134503	0	0.282354	0	0.165042	0.188008	0.16515	0.194007	0.119015	0.100024	0.28117	0.188008	0.356612	0.0806488	0.0923551	0	0.188008	0	0.100024	0	0	0.121787	0.370508	0.270694	0.288032	0.0190543	0	0.100024	0.205843	0	0	0.281683	0.281385	1.11e-16	0.227654	0.288032	0	0.148346
Bacteria.Proteobacteria.Gammaproteobacteria.Pasteurellales.Pasteurellaceae.Aggregatibacter.sp._oral_taxon_458	0.363354	0.322408	0.291925	0.467619	0.351783	0.326589	0.573039	0.441185	0.407572	0.63829	0.158035	0.336111	0	0.173421	0.185888	0.0308449	0.0256536	0.312483	0.343684	0.364251	0.38255	0.335774	0.0256536	0.327293	0.183465	0.295177	0.00519131	0.137688	0.0387908	0.238532	0.00519131	0.00519131	0.235447	0.227387	0.128609	0.167844	0.0826471	0.0560628	0.142191	0.072093	0.00519131	0.292193	0.482715	0.390686	0.0669431	0.356981	0.143028	0.00519131	0.365927
Bacteria.Proteobacteria.Gammaproteobacteria.Pasteurellales.Pasteurellaceae.Aggregatibacter.segnis_oral_taxon_762	0.259713	0.32591	0.293824	0.236433	0.353529	0.172163	0.411026	0.483695	0.431518	0.4064	0.181607	0.42201	0	0.245204	0.28924	0.168008	0.151398	0.262349	0.544737	0.358265	0.342739	0.389047	0.151398	0.50688	0.291706	0.574876	0.0166105	0.157281	0.0484645	0.379143	0.0166105	0.0166105	0.592414	0.320241	0.170797	0.458876	0.0393804	0.321149	0.32052	0.137685	0.0166105	0.327424	0.404579	0.400672	0.301179	0.493839	0.322194	0.0166105	0.545421
Bacteria.Proteobacteria.Gammaproteobacteria.Pasteurellales.Pasteurellaceae.Aggregatibacter.paraphrophilus_oral_taxon_720	0.162843	0.119064	0.117528	0.203685	0.105881	0.191366	0.534181	0.181842	0.136082	0.353397	0.114009	0.159039	0	0.132243	0.0554772	0.00764803	0.00380156	0.214748	0.232492	0.246148	0.263399	0.26164	0.00380156	0.219378	0.151332	0.147787	0.00384647	0.00946131	0.0398064	0.186776	0.00384647	0.00384647	0.182321	0.119003	0.111355	0.158464	0.011556	0.0706216	0.154662	0.00826149	0.00384647	0.219887	0.239233	0.257564	0.113743	0.2516	0.110994	0.00384647	0.232548
Bacteria.Proteobacteria.Gammaproteobacteria.Pasteurellales.Pasteurellaceae.Aggregatibacter.aphrophilus_oral_taxon_545	0.196597	0.114314	0.121788	0.183896	0.101741	0.294946	0.569797	0.208954	0.156525	0.38391	0.140751	0.165122	0	0.0983524	0.0280718	0.0440338	0.0440338	0.212755	0.214616	0.202725	0.285037	0.234014	0.0440338	0.192069	0.0983524	0.0843254	0	0.0643243	0.0640811	0.162433	0	0	0.112584	0.114314	0.0702805	0.142386	0.0190543	0.0280718	0.0983524	0	0	0.200427	0.254716	0.356451	0.18036	0.293007	0.114314	0	0.284213
Bacteria.Proteobacteria.Gammaproteobacteria.Pasteurellales.Pasteurellaceae.Aggregatibacter.actinomycetemcomitans_oral_taxon_531	0	0	0	0.0361853	0.164123	0	0	0.240278	0.0670946	0.00971489	0	0.144725	0	0	0	0	0	0	0	0.0619168	0.0363573	0.0266609	0	0	0.738553	0.11882	0	0	0	0	0	0	0.0190646	0	0	0	0	0.42479	0	0	0	0	0.11059	0	0	0.128743	0	0	0.133198
Bacteria.Proteobacteria.Gammaproteobacteria.Enterobacteriales.Enterobacteriaceae.Yersinia.pestis_oral_taxon_827	0.0090474	0	0	0	0	0.00711363	0.0455564	0.141402	0.050091	0.0223814	0.392828	0.0334763	0.261046	0.261046	0.20674	0	0	0.00331214	0.0305975	0	0.0145769	1.11e-16	0.196252	0	1.11e-16	0	0	0.0710138	0.219206	0.143462	0	0	0	0	0	1.11e-16	0.261046	0	1.11e-16	0	0	0	0.0738995	0	1.11e-16	0.019853	0	0	0.00667548
Bacteria.Proteobacteria.Gammaproteobacteria.Enterobacteriales.Enterobacteriaceae.Klebsiella.pneumoniae_oral_taxon_731	0.182105	0.12756	0.080456	0.0799798	0.12756	0.208869	0.141745	0.205198	0.150896	0.119864	0.682244	0.217567	0.550461	0.411351	0.20674	0	0	0.130873	0.0625046	0.12756	0.179623	0.143487	0.196252	0.0911315	0	0.0762965	0	0.0710138	0.310337	0.362154	0	0	0.00911028	0.12756	0	0	0.589275	0	0	0	0	0	0.197199	0.151409	0	0.161818	0	0	0.104133
Bacteria.Proteobacteria.Gammaproteobacteria.Enterobacteriales.Enterobacteriaceae.Escherichia.coli_oral_taxon_574	0.133878	0	0.200227	0.187066	0.0286341	0.112378	0.329878	0.359591	0.224827	0.187179	0.254587	0.258139	0.0382794	0.175194	0.257749	0	0	0.109889	0.180512	0.154741	0.141421	0.0975001	0.0382794	0.427329	0.128853	0.255428	0	0.0710138	0.364896	0.401953	0	0	0.238237	0	0	0.120071	0.0382794	0.149915	0.133113	0.0845254	0	0.225102	0.128798	0.170638	0.149915	0.183508	0	0	0.241116
Bacteria.Proteobacteria.Gammaproteobacteria.Enterobacteriales.Enterobacteriaceae.Enterobacter.sakazakii_oral_taxon_753	0	0	0	0	0	0	0.00932405	0.141402	0	0.0165389	0.131782	0	0	0	0	0	0	0	0	0	0	0	0	0	0	0	0	0.0710138	0	0	0	0	0	0	0	0	0	0	0	0	0	0	0	0	0	0	0	0	0
Bacteria.Proteobacteria.Gammaproteobacteria.Enterobacteriales.Enterobacteriaceae.Enterobacter.hormaechei_oral_taxon_634	0.102685	0	0.155986	0.168127	0	0.0820488	0.422307	0.280728	0.169595	0.203002	0.207312	0.0789922	0	0.0755299	0.0755299	0	0	0.0438814	0	0.0755299	0.107815	0.0277287	0	0.203865	0	0.102148	0	0.0710138	0.203865	0.203865	0	0	0.0793263	0	0	0	0	0	0	0.0755299	0	0.172355	0.0326357	0.0850432	0	0.0703537	0	0	0.0755299
Bacteria.Proteobacteria.Gammaproteobacteria.Cardiobacteriales.Cardiobacteriaceae.Cardiobacterium.valvulum_oral_taxon_540	0.123755	0.0735763	0.186606	0.215292	0.0793193	0.156723	0.313273	0.186212	0.255515	0.252784	0.584322	0.162622	0.533539	0.54454	0.266353	0.0419791	0	0.136501	0.153505	0.13889	0.191205	0.149115	0.196252	0.318879	0.0912093	0.132768	0.0419791	0.0127453	0.442318	0.415804	0.0419791	0.0419791	0.136985	0.115555	0.0735763	0.133188	0.572098	0.0596121	0.133188	0	0.0419791	0.11049	0.228354	0.208571	0.017633	0.178515	0.0735763	0.0419791	0.139864
Bacteria.Proteobacteria.Gammaproteobacteria.Cardiobacteriales.Cardiobacteriaceae.Cardiobacterium.hominis_oral_taxon_633	0.332834	0.19157	0.155543	0.30202	0.227626	0.294223	0.340863	0.331307	0.363331	0.344645	0.473518	0.345443	0.301517	0.390606	0.354175	0.0385891	0.0385891	0.238019	0.335399	0.248395	0.255974	0.281608	0.234842	0.3071	0.142831	0.174401	0	0.172642	0.425117	0.450793	0	0	0.124301	0.0990079	0.0342169	0.113807	0.366362	0.0566687	0.0752182	0.0138705	0	0.207593	0.420615	0.31767	0.129973	0.320895	0.072806	0	0.293299
Bacteria.Proteobacteria.Epsilonproteobacteria.Campylobacterales.Helicobacteraceae.Helicobacter.pylori_oral_taxon_812	0.00937272	0.229721	0.0839087	0.0150297	0.0151487	0.0112443	0.0545967	0.0455005	0.0884089	0.113738	0.0380378	0.0282213	0	0.21163	0.321262	0.322245	0	0.345393	0.415037	0.41014	0.494148	0.392152	0	0.101417	0.0806488	0.111042	0.322245	0	0.322245	0.156292	0.322245	0.322245	0.184392	0.528324	0.677755	0.691584	0.0385588	0.322245	0.766593	0	0.322245	0	0.201419	0.189425	0	0.270554	0.347266	0.322245	0.190646
Bacteria.Proteobacteria.Epsilonproteobacteria.Campylobacterales.Campylobacteraceae.Campylobacter.sp._oral_taxon_044	0.061491	0.162661	0.0352453	0.0340684	0.0679797	0.0664366	0.0833778	0.0931901	0.0266263	0.142028	0.0380378	0.194742	0	0.128901	0.134944	0	0	0.183228	0.414853	0.197457	0.18169	0.202279	0	0.465997	0.209502	0.536867	0	0	0	0.349942	0	0	0.454486	0.162661	0.123315	0.243386	0.0388135	0.222334	0.256428	0	0	0.458208	0.145534	0.178514	0.525167	0.197532	0.123315	0	0.276204
Bacteria.Proteobacteria.Epsilonproteobacteria.Campylobacterales.Campylobacteraceae.Campylobacter.showae_oral_taxon_763	0.203886	0.3042	0.0915474	0.234942	0.2995	0.100792	0.250339	0.475187	0.267917	0.265278	0.0937359	0.398707	0.0341519	0.204816	0.201227	0.0501888	0.0299717	0.229388	0.418705	0.293748	0.338872	0.282545	0.0641236	0.179647	0.67086	0.263883	0.0202171	0.0915935	0.068908	0.268673	0.0202171	0.0202171	0.238677	0.256269	0.212606	0.326486	0.0930113	0.508697	0.296514	0.0215461	0.0202171	0.192393	0.384287	0.203538	0.0636905	0.371804	0.242578	0.0202171	0.383401
Bacteria.Proteobacteria.Epsilonproteobacteria.Campylobacterales.Campylobacteraceae.Campylobacter.rectus_oral_taxon_748	0.225439	0.104513	0.30239	0.170129	0.302129	0.219319	0.366168	0.513222	0.339595	0.329555	0.514358	0.384786	0.316427	0.542487	0.468656	0.073332	0.00483549	0.290642	0.179767	0.381568	0.367593	0.287249	0.201088	0.0895038	0.288759	0.390087	0.0684965	0.00483549	0.329924	0.311765	0.0684965	0.0684965	0.315804	0.17301	0.0208787	0.120614	0.398635	0.346965	0.115779	0.167015	0.0684965	0.0369919	0.449985	0.321865	0.0704384	0.451809	0.0151258	0.0684965	0.52916
Bacteria.Proteobacteria.Epsilonproteobacteria.Campylobacterales.Campylobacteraceae.Campylobacter.gracilis_oral_taxon_623	0.263473	0.144787	0.159689	0.21291	0.192174	0.291532	0.305158	0.243353	0.319154	0.333171	0.707128	0.263675	0.559217	0.565417	0.292054	0.0932948	0.055021	0.295073	0.270162	0.258556	0.281536	0.294094	0.251273	0.133976	0.0763552	0.215746	0.0382737	0.0708669	0.29251	0.259108	0.0382737	0.0382737	0.164139	0.183061	0.0687519	0.152896	0.637559	0.0835272	0.0978749	0.0561909	0.0382737	0.0449919	0.409663	0.390791	0.115714	0.350438	0.0861227	0.0382737	0.303095
Bacteria.Proteobacteria.Epsilonproteobacteria.Campylobacterales.Campylobacteraceae.Campylobacter.concisus_oral_taxon_575	0.570973	0.521666	0.106639	0.320972	0.555342	0.308787	0.328565	0.377945	0.531506	0.483578	0.155548	0.510514	0.00539806	0.24568	0.187461	0.220964	0.210023	0.407995	0.45545	0.425955	0.36285	0.594798	0.215421	0.14481	0.302465	0.326909	0.0559219	0.336584	0.0693631	0.210318	0.0559219	0.0559219	0.235284	0.419297	0.166708	0.373594	0.121413	0.225793	0.18525	0.0726143	0.0559219	0.232169	0.559917	0.441669	0.111692	0.604384	0.304116	0.0559219	0.55021
Bacteria.Proteobacteria.Deltaproteobacteria.Desulfovibrionales.Desulfovibrionaceae.Desulfovibrio.sp._oral_taxon_040	0.0832808	0.0136968	0.119154	0.0339691	0.0437828	0.16029	0.146728	0.105742	0.155453	0.159481	0.548727	0.207369	0.452608	0.612556	0.576126	0.234441	0	0.384514	0.32876	0.391607	0.40046	0.393611	0.196252	0.194235	0.14255	0.291581	0.234441	0	0.453647	0.337697	0.234441	0.234441	0.2787	0.248138	0.0136968	0.324337	0.491166	0.414979	0.381251	0	0.234441	0.180538	0.403263	0.353859	0.299254	0.451236	0.0136968	0.234441	0.406598
Bacteria.Proteobacteria.Deltaproteobacteria.Desulfovibrionales.Desulfovibrionaceae.Desulfovibrio.fairfieldensis_oral_taxon_605	0.0643506	0	0.0352453	0.0901801	0.0286341	0.023216	0.211485	0.21127	0.0187752	0.132557	0.131782	0.163205	0	0.0523897	0.134944	0	0	0.0626951	0.259631	0.0702158	0.0190293	0.0697715	0	0.291629	0.128853	0.291629	0	0.0710138	0	0.187282	0	0	0.291629	0	0	0.120071	1.11e-16	0.222334	0.133113	0	0	0.437891	0.0578829	0.0855949	0.291629	0.0933009	0	0	0.156861
Bacteria.Proteobacteria.Deltaproteobacteria.Desulfovibrionales.Desulfomicrobiaceae.Desulfomicrobium.orale_oral_taxon_703	0.0610096	0.0351253	0.0913728	0.0224939	0.0577382	0.0437974	0.133419	0.0647673	0.181089	0.0589719	0.554622	0.0945617	0.554622	0.553934	0.535466	0.437913	0.0351253	0.310107	0.104885	0.397212	0.293862	0.341579	0.231378	0.00746418	0.00746418	0.118507	0.402788	0.0351253	0.621994	0.150926	0.402788	0.402788	0.102364	0.427055	0	0.233159	0.612235	0.36034	0.410252	0	0.402788	0.00746418	0.269603	0.178441	0.00746418	0.268111	0.0351253	0.402788	0.159914
Bacteria.Proteobacteria.Deltaproteobacteria.Desulfobacterales.Desulfobulbaceae.Desulfobulbus.sp._oral_taxon_041	0.277945	0.337773	0.132634	0.119465	0.299053	0.409883	0.203139	0.157482	0.25728	0.409096	0.281533	0.355814	0.145409	0.408432	0.519754	0.337759	0.0217872	0.687631	0.339115	0.766869	0.708285	0.709736	0.167197	0.134481	0.149896	0.258866	0.315972	0.0367188	0.466666	0.469628	0.315972	0.315972	0.274395	0.585402	0.116136	0.34832	0.256767	0.370288	0.451936	0.0236138	0.315972	0.0427105	0.609986	0.496033	0.153362	0.641883	0.129972	0.315972	0.527059
Bacteria.Proteobacteria.Deltaproteobacteria.Bdellovibrionales.Bdellovibrionacae.Bdellovibrio.sp._oral_taxon_039	0.0090474	0	0	0	0	0.00711363	0.0362324	0	0.050091	0.00584258	0.593562	0.0334763	1	0.411351	0.20674	0	0	0.00331214	0.0305975	0	0.0145769	0	0.196252	0	0	0	0	0	0.219206	0.143462	0	0	0	0	0	0	0.883985	0	0	0	0	0	0.0738995	0	0	0.019853	0	0	0.00667548
Bacteria.Proteobacteria.Betaproteobacteria.Rhodocyclales.Rhodocyclaceae.Rhodocyclus.sp._oral_taxon_028	0.138774	0.274861	0	0.015129	0.228732	0.296419	0.0730351	0.141402	0.0597642	0.119864	0.349548	0.266203	0.217766	0.217766	0.20674	0	0	0.306094	0.0625046	0.211413	0.136184	0.133762	0.196252	0	1.11e-16	0.0496782	0	0.0710138	0.217766	0.442668	0	0	0.00531392	0.131506	0	0	0.256579	0	0	0	0	0	0.197199	0.102561	0	0.144069	0	0	0.104133
Bacteria.Proteobacteria.Betaproteobacteria.Neisseriales.Neisseriaceae.Simonsiella.muelleri_oral_taxon_683	0	0	0	0.0361853	0.164123	0	0	0.240278	0.0670946	0.00971489	0	0.144725	0	0	0	0	0	0	0	0.0619168	0.0363573	0.0266609	0	0	0.738553	0.11882	0	0	0	0	0	0	0.0190646	0	0	0	0	0.42479	0	0	0	0	0.11059	0	0	0.128743	0	0	0.133198
Bacteria.Proteobacteria.Betaproteobacteria.Neisseriales.Neisseriaceae.Neisseria.weaveri_oral_taxon_092	0.310657	0.414718	0	0.09148	0.490381	0.263237	0.0344124	0.0675983	0.103402	0.109781	0	0.444136	0	0	0.108801	0	0	0.258721	0.128522	0.224477	0.121607	0.156264	0	0	0.051945	0.0747491	0	0.158427	0	0.248262	0	0	0.00531392	0.131506	0	0	0.0584014	0	0	0	0	0.369437	0.185525	0.102561	0	0.132575	0	0	0.125562
Bacteria.Proteobacteria.Betaproteobacteria.Neisseriales.Neisseriaceae.Neisseria.subflava_oral_taxon_476	0.12452	0.269137	0.159778	0.207059	0.284411	0.200944	0.23284	0.479655	0.251778	0.234609	0.0677015	0.329652	0.00710693	0.141239	0.0804711	0.0121276	0.0121276	0.185601	0.388877	0.258625	0.35111	0.23886	0.0192345	0.276385	0.618515	0.285861	0	0.0391243	0.0741725	0.300953	0	0	0.199434	0.23303	0.283891	0.351685	0.0465238	0.480456	0.339557	0.00523097	0	0.0704597	0.321349	0.245301	0.0584622	0.333901	0.296019	0	0.322981
Bacteria.Proteobacteria.Betaproteobacteria.Neisseriales.Neisseriaceae.Neisseria.sp._oral_taxon_523	0.156992	0.141693	0.348873	0.279517	0.198909	0.278762	0.278051	0.397894	0.358452	0.364723	0.208993	0.220529	0.044627	0.228364	0.365889	0.369855	0	0.40921	0.14282	0.511725	0.471529	0.45661	0.044627	0.366115	0.0486181	0.252993	0.369855	0.0710138	0.547471	0.319309	0.369855	0.369855	0.142193	0.511548	0.0486181	0.239188	0.121999	0.352876	0.418474	0	0.369855	0	0.481702	0.416754	0	0.401379	0.0486181	0.369855	0.259017
Bacteria.Proteobacteria.Betaproteobacteria.Neisseriales.Neisseriaceae.Neisseria.sp._oral_taxon_499	0.0422052	0	0	0.107426	0.164123	0	0.394651	0.20253	0.0689166	0.120648	0	0.162259	0	0	0	0	0	0	0	0.0619168	0.0363573	0.0266609	0	0	0.20253	0.11882	0	0	0	0	0	0	0.0190646	0	0	0	0	0.20253	0	0	0	0.172355	0.11059	0	0	0.128743	0	0	0.133198
Bacteria.Proteobacteria.Betaproteobacteria.Neisseriales.Neisseriaceae.Neisseria.sp._oral_taxon_020	0.0878587	0.00461946	0.115518	0.133227	0.0350621	0.120246	0.173319	0.103478	0.185107	0.0788385	0.0597429	0.121387	0.0551234	0.0597429	0.0551234	0	0	0.0079316	0.035217	0.0103215	0.0626357	0.0205465	0.0551234	0.317096	0.00461946	0.0616804	0	0	0.38174	0.273501	0	0	0.00841582	0.00461946	0.00461946	0.00461946	0.0551234	0	0.00461946	0	0	0.0333144	0.094805	0.0885295	0	0.0586371	0.00461946	0	0.0112949
Bacteria.Proteobacteria.Betaproteobacteria.Neisseriales.Neisseriaceae.Neisseria.sp._oral_taxon_018	0.271124	0.247601	0.0546119	0.167148	0.484847	0.0985503	0.158482	0.264885	0.346672	0.114372	0.515153	0.434095	0.515153	0.411351	0.315541	0.0811456	0.0811456	0.0680295	0.208358	0.106101	0.0509342	0.130308	0.277398	0.0546119	0.150781	0.178519	0	0.239572	0.219206	0.143462	0	0	0.0294995	0.0811456	0	0.0811456	0.553795	0.0988363	0	0	0	0.250253	0.370719	0.135757	0	0.224609	0.0811456	0	0.201965
Bacteria.Proteobacteria.Betaproteobacteria.Neisseriales.Neisseriaceae.Neisseria.sp._oral_taxon_016	0.24313	0.145463	0.129451	0.139544	0.166108	0.206078	0.238427	0.237224	0.30265	0.137723	0.557713	0.284781	0.488871	0.485187	0.300842	0.0817204	0.0817204	0.188969	0.275262	0.165123	0.145888	0.241089	0.277973	0.340301	0.11584	0.117536	0	0.123725	0.471921	0.431056	0	0	0.0880668	0.103459	0.0217383	0.155556	0.527513	0.0520973	0.0738356	0	0	0.0941015	0.332313	0.265258	0.0992013	0.26237	0.103459	0	0.224068
Bacteria.Proteobacteria.Betaproteobacteria.Neisseriales.Neisseriaceae.Neisseria.sicca_oral_taxon_764	0.0422052	0.126014	0	0.107426	0.164123	0.00387489	0.160787	0.405003	0.0689166	0.234785	0.16982	0.171984	0	0.0765113	0	0	0	0.0811876	0.126014	0.149813	0.162371	0.119823	0	0.101417	0.657646	0.11882	0	0.0710138	0	0.126014	0	0	0.118992	0.126014	0.126014	0.126014	0	0.42479	0.126014	0	0	0.151463	0.158895	0.0535737	0	0.193628	0.126014	0	0.213195
Bacteria.Proteobacteria.Betaproteobacteria.Neisseriales.Neisseriaceae.Neisseria.pharyngis_oral_taxon_729	0.386743	0.49959	0	0	0.194635	0.0257251	0.0607043	0.0671607	0.328613	0.129502	0.0380378	0.110266	0	0.0765113	0	0.165042	0.484488	0.135447	0.477322	0.113313	0.222328	0.344884	0.484488	0.101417	0.0806488	0	0	0.484488	0	0.156292	0	0	0.110362	0.335198	0.515512	0.68936	0.0190543	0	0.444348	0	0	0	0.139101	0.154273	0	0.211238	0.831754	0	0.148346
Bacteria.Proteobacteria.Betaproteobacteria.Neisseriales.Neisseriaceae.Neisseria.oralis_oral_taxon_014	0.0221453	0.229721	0.0352453	0.0551248	0.192757	0.0270909	0.0558991	0.333468	0.0840478	0.112398	0.0380378	0.300121	0	0.128901	0.134944	0	0	0.143883	0.568039	0.220028	0.277715	0.189594	0	0.286118	0.562388	0.30352	0	0	0	0.340993	0	0	0.303693	0.20608	0.462414	0.582485	0	0.537586	0.577461	0	0	0.184701	0.216778	0.139169	0.184701	0.286929	0.347266	0	0.370056
Bacteria.Proteobacteria.Betaproteobacteria.Neisseriales.Neisseriaceae.Neisseria.mucosa_oral_taxon_682	0.14577	0.0864041	0.14719	0.207333	0.222247	0.189616	0.223816	0.455827	0.238532	0.211243	0.187453	0.278842	0.00189909	0.107148	0.0697486	0.0202311	0.0194441	0.14929	0.143146	0.214209	0.167207	0.189706	0.0213432	0.200471	0.207299	0.254257	0.00078695	0.10405	0.0524876	0.149262	0.00078695	0.00078695	0.140921	0.0735989	0.0509914	0.115416	0.037709	0.146908	0.0959718	0.00927693	0.00078695	0.0820806	0.303024	0.241265	0.0574624	0.27647	0.0670293	0.00078695	0.247539
Bacteria.Proteobacteria.Betaproteobacteria.Neisseriales.Neisseriaceae.Neisseria.meningitidis_oral_taxon_669	0.396116	0.26987	0.0839087	0.0150297	0.209783	0.0292196	0.115301	0.066016	0.417022	0.0480446	0	0.119037	0	0.135118	0.321262	0.667978	0.497064	0.318464	0.125681	0.389747	0.27182	0.550712	0.497064	0	0	0.111042	0.502936	0.497064	0.454178	0	0.502936	0.502936	0.0948996	0.521048	0	0.378914	0.0576131	0.352876	0.422539	0	0.502936	0	0.243909	0.23655	0	0.352022	0.497064	0.502936	0.178997
Bacteria.Proteobacteria.Betaproteobacteria.Neisseriales.Neisseriaceae.Neisseria.flavescens_oral_taxon_610	0.254483	0.377524	0.227818	0.271306	0.376291	0.165922	0.357706	0.59415	0.383349	0.376174	0.196698	0.421852	0.0153625	0.228824	0.248284	0.0589996	0.0576733	0.246376	0.553978	0.334066	0.409302	0.281004	0.0730358	0.207041	0.377669	0.337085	0.00132624	0.153527	0.0519775	0.258895	0.00132624	0.00132624	0.297349	0.281099	0.353554	0.448485	0.0713509	0.246401	0.390812	0.121554	0.00132624	0.13393	0.414474	0.270413	0.0359315	0.41507	0.404939	0.00132624	0.480481
Bacteria.Proteobacteria.Betaproteobacteria.Neisseriales.Neisseriaceae.Neisseria.flava_oral_taxon_609	0.29363	0.301657	0.120468	0.266532	0.512723	0.155475	0.231078	0.617566	0.406708	0.282976	0.16982	0.403896	0	0.101287	0.122145	0.136044	0.136044	0.166005	0.288506	0.207388	0.127764	0.286494	0.136044	0.192846	0.374169	0.238454	0	0.300293	0	0.101287	0	0	0.130787	0.201496	0.0723778	0.237331	0.0386422	0.249846	0.101287	0	0	0.165642	0.432385	0.273544	0.0289095	0.383356	0.208422	0	0.330938
Bacteria.Proteobacteria.Betaproteobacteria.Neisseriales.Neisseriaceae.Neisseria.elongata_oral_taxon_598	0.600351	0.459406	0.200687	0.290235	0.47529	0.178763	0.327436	0.358427	0.770195	0.218973	0.113389	0.505269	0.0612226	0.233206	0.29034	0.259731	0.326661	0.253076	0.335634	0.291147	0.27942	0.501858	0.387884	0.213993	0.220554	0.290624	0.0946894	0.45798	0.289532	0.273513	0.0946894	0.0946894	0.200369	0.284467	0.0516672	0.352712	0.147416	0.211632	0.164367	0.00761613	0.0946894	0.199393	0.505555	0.345289	0.0220818	0.486986	0.378329	0.0946894	0.387106
Bacteria.Proteobacteria.Betaproteobacteria.Neisseriales.Neisseriaceae.Kingella.sp._oral_taxon_012	0.180931	0.281015	0	0.076351	0.261649	0.0188495	0.00693379	0.0909209	0.0937288	0.109897	0.0380378	0.221135	0	0.0765113	0.108801	0	0	0.091646	0.211174	0.10096	0.11456	0.115664	0	0.101417	0.132594	0.0250709	0	0.158427	0	0.11456	0	0	0.0999274	0.11456	0.11456	0.11456	0.0195879	0	0.11456	0	0	0.369437	0.11053	0.0535737	0	0.0732437	0.11456	0	0.108102
Bacteria.Proteobacteria.Betaproteobacteria.Neisseriales.Neisseriaceae.Kingella.oralis_oral_taxon_706	0.152414	0.0674932	0	0.138734	0.0674932	0.224884	0.401585	0.0674932	0.0693152	0.242765	0.082423	0.0850274	0	0	0.0674932	0	0	0.0808275	0.139723	0.0863176	0.206466	0.0982029	0	0	0.051945	0.0250709	0	0.0674932	0	0	0	0	0	0	0	0	0.0195879	0	0	0	0	0.239848	0.166896	0.30275	0.30275	0.13021	0	0	0.169931
Bacteria.Proteobacteria.Betaproteobacteria.Neisseriales.Neisseriaceae.Kingella.denitrificans_oral_taxon_582	0.121433	0.197539	0.153373	0.237073	0.153047	0.112479	0.369756	0.265108	0.288074	0.408438	0.566088	0.181252	0.443433	0.59411	0.334646	0.0428259	0.0132753	0.18965	0.259858	0.265319	0.30673	0.20203	0.209528	0.156528	0.152332	0.222886	0.0295506	0.0537446	0.248757	0.304832	0.0295506	0.0295506	0.235675	0.202525	0.159699	0.204696	0.505847	0.076669	0.19142	0.0716192	0.0295506	0.177352	0.319382	0.190612	0.00507786	0.252062	0.170067	0.0295506	0.269894
Bacteria.Proteobacteria.Betaproteobacteria.Neisseriales.Neisseriaceae.Eikenella.corrodens_oral_taxon_577	0.173346	0.0754204	0.0720274	0.172735	0.104897	0.129372	0.378576	0.138554	0.195039	0.21474	0.606436	0.203537	0.630444	0.424705	0.211744	0.0470874	0.0470874	0.0882592	0.115545	0.0833171	0.110214	0.115212	0.24334	0.0803778	0.0276917	0.0844282	0	0.0470874	0.267744	0.225336	0	0	0.0472369	0.0754204	0.00835044	0.0604409	0.669481	0.0193413	0.0133535	0	0	0.177358	0.191671	0.151971	0.00952666	0.153303	0.0554378	0	0.105961
Bacteria.Proteobacteria.Betaproteobacteria.Burkholderiales.Ralstoniaceae.Ralstonia.sp._oral_taxon_027	0.162809	0.0590938	0.242722	0.261634	0.0450262	0.248842	0.305217	0.37672	0.194917	0.21721	0.56786	0.176075	0.281883	0.644625	0.536878	0	0	0.139592	0.153258	0.157008	0.0979815	0.0815731	0.196252	0.122661	0.122661	0.228257	0	0.0710138	0.219206	0.266123	0	0	0.341562	0.141366	0.170671	0.120071	0.281883	0.122661	0.122661	0.418136	0	0.122661	0.164418	0.158541	0.122661	0.165759	0	0	0.306219
Bacteria.Proteobacteria.Betaproteobacteria.Burkholderiales.Ralstoniaceae.Ralstonia.pickettii_oral_taxon_854	0.124647	0.0100032	0.267731	0.317064	0.129323	0.205345	0.33407	0.427095	0.248987	0.292081	0.136579	0.179487	0.00479628	0.057186	0.086193	0	0	0.0760104	0.0961962	0.085921	0.0772681	0.0957017	0.00479628	0.433528	0.0813968	0.183672	0	0.0710138	0.204898	0.296297	0	0	0.090507	0.0100032	0	0.0813968	0.0147995	0.0813968	0.0813968	0	0	0.185025	0.215264	0.23061	0.0813968	0.130361	0	0	0.0961962
Bacteria.Proteobacteria.Betaproteobacteria.Burkholderiales.Comomonadaceae.Variovorax.paradoxus_oral_taxon_717	0	0	0	0	0	0	0.00932405	0.141402	0	0.0165389	0.131782	0	0	0	0	0	0	0	0	0	0	0	0	0	0	0	0	0.0710138	0	0	0	0	0	0	0	0	0	0	0	0	0	0	0	0	0	0	0	0	0
Bacteria.Proteobacteria.Betaproteobacteria.Burkholderiales.Comomonadaceae.Leptothrix.sp._oral_taxon_025	0.160919	0.198702	0.0352453	0.0340684	0.227336	0.229032	0.128934	0.21127	0.0742628	0.124949	0.179419	0.356553	0.0476365	0.100026	0.17201	0	0	0.26471	0.186879	0.268918	0.155213	0.203534	0.0476365	0.124374	0.124374	0.174052	0	0.0710138	0.0476365	0.370713	0	0	0.129688	0.131506	0	0.120071	0.08645	0.124374	0.124374	0	0	0.124374	0.228819	0.188156	0.124374	0.23737	0	0	0.228507
Bacteria.Proteobacteria.Betaproteobacteria.Burkholderiales.Comomonadaceae.Leptothrix.sp._oral_taxon_024	0.0545444	0	0.080456	0.0648508	0	0.0813086	0.114266	0.205198	0.148223	0.0223814	0.315163	0.0900064	0.183381	0.183381	0.183381	0	0	0.00331214	0.0305975	0	0.0580162	0.0159271	0.183381	0.182158	0	0.0266183	0	0.0710138	0.365539	0.32562	0	0	0.00379636	0	0	0	0.183381	0	0	0	0	0	0.0738995	0.0488479	0	0.0376015	0	0	0.00667548
Bacteria.Proteobacteria.Betaproteobacteria.Burkholderiales.Comomonadaceae.Delftia.acidovorans_oral_taxon_023	0.0221453	0	0.0352453	0.0189394	0.0286341	0.023216	0.0652231	0.21127	0.0169532	0.0216236	0.131782	0.145671	0	0.0523897	0.134944	0	0	0.0626951	0.259631	0.0702158	0.0190293	0.0697715	0	0.36458	0.128853	0.434584	0	0.0710138	0	0.187282	0	0	0.349245	0	0	0.120071	1.11e-16	0.222334	0.133113	0	0	0.434584	0.0578829	0.0855949	0.434584	0.0933009	0	0	0.156861
Bacteria.Proteobacteria.Betaproteobacteria.Burkholderiales.Comamonadaceae.Ottowia.sp._oral_taxon_894	0.0090474	0.0977066	0	0.0361853	0.164123	0.0109885	0.0362324	0.263601	0.117186	0.113155	0.524905	0.187926	0.486867	0.487863	0.20674	0	0	0.0844998	0.128304	0.149813	0.148641	0.119823	0.196252	0.0977066	0.496075	0.11882	0	0	0.219206	0.241169	0	0	0.116771	0.0977066	0.0977066	0.0977066	0.486867	0.415426	0.0977066	0	0	0	0.232795	0.0535737	0	0.213481	0.0977066	0	0.219871
Bacteria.Proteobacteria.Betaproteobacteria.Burkholderiales.Comamonadaceae.Comamonas.testosteroni_oral_taxon_858	0.207224	0.0952131	0.275831	0.329663	0.215817	0.273034	0.501557	0.525331	0.384995	0.420393	0.391207	0.296481	0.179106	0.327142	0.286359	0.0737853	0.036676	0.24061	0.269933	0.283862	0.25133	0.286962	0.215782	0.332158	0.173353	0.244197	0.0371092	0.10769	0.296275	0.352203	0.0371092	0.0371092	0.199086	0.132322	0.058537	0.202466	0.23527	0.151925	0.16579	0	0.0371092	0.242499	0.464242	0.378993	0.112424	0.343436	0.0952131	0.0371092	0.296094
Bacteria.Proteobacteria.Betaproteobacteria.Burkholderiales.Burkholderiaceae.Ralstonia.sp._oral_taxon_406	0	0	0.502309	0.279918	0.0906861	0.0931341	0.0817092	0.162269	0.117611	0.287185	0	0.00922701	0	0	0	0	0	0	0	0.00570201	0	0	0	0.256589	0	0.0656536	0	0	0	0	0	0	0	0	0	0	0	0	0	0	0	0	0.142582	0.0903618	0	0.0164162	0	0	0
Bacteria.Proteobacteria.Betaproteobacteria.Burkholderiales.Burkholderiaceae.Lautropia.mirabilis_oral_taxon_022	0.185011	0.182745	0.141423	0.1804	0.163502	0.25371	0.244351	0.328089	0.323044	0.310096	0.617827	0.235048	0.41502	0.511609	0.232308	0.0528403	0.0528403	0.240509	0.284196	0.258557	0.295575	0.285226	0.249093	0.293865	0.139627	0.146777	0	0.132907	0.360183	0.405077	0	0	0.156969	0.173691	0.120851	0.173478	0.443128	0.0499246	0.120637	0.0167281	0	0.0181831	0.359039	0.294528	0.0780853	0.31059	0.16646	0	0.279055
Bacteria.Proteobacteria.Betaproteobacteria.Burkholderiales.Alcaligenaceae.Achromobacter.xylosoxidans_oral_taxon_343	0.168039	0.0377995	0.320386	0.252815	0.114437	0.216658	0.433174	0.415584	0.358226	0.330116	0.547864	0.177991	0.280229	0.447299	0.377353	0.0595499	0	0.161505	0.117057	0.206805	0.236703	0.14204	0.196252	0.194913	0.00782793	0.260688	0.0595499	0.0710138	0.396524	0.299029	0.0595499	0.0595499	0.187551	0.0973494	0.00782793	0.0673778	0.348759	0.0595499	0.0673778	0.111063	0.0595499	0.0564531	0.290164	0.268672	0.0169621	0.220934	0.00782793	0.0595499	0.23205
Bacteria.Proteobacteria.Alphaproteobacteria.Sphingomonadales.Sphingomonadaceae.Sphingomonas.sp._oral_taxon_006	0.0766897	0	0.222043	0.190132	0.11932	0.197659	0.251874	0.381407	0.271518	0.133808	0.286108	0.244904	0.154326	0.206716	0.28927	0	0	0.0660073	0.181695	0.0759178	0.0770456	0.0856985	0.154326	0.372412	0.128853	0.24337	0	0.0710138	0.269299	0.409532	0	0	0.154894	0	0	0.120071	0.154326	0.151098	0.133113	0	0	0.151098	0.238124	0.224805	0.151098	0.147319	0	0	0.157773
Bacteria.Proteobacteria.Alphaproteobacteria.Sphingomonadales.Sphingomonadaceae.Sphingomonas.sp._oral_taxon_004	0.0419694	0	0.230339	0.0499742	0.0179387	0.0329062	0.259872	0.324791	0.136685	0.182279	0.368426	0.056343	0.0824493	0.200081	0.312788	0	0	0.0651323	0.0485363	0.104731	0.0968909	0.0297404	0.0824493	0.0179387	0.0179387	0.0968333	0	0.0710138	0.0824493	0.100388	0	0	0.230339	0	0	0.0179387	0.0824493	0.0179387	0.0179387	0.2124	0	0.0179387	0.124474	0.054134	0.0179387	0.0903969	0	0	0.201497
Bacteria.Proteobacteria.Alphaproteobacteria.Sphingomonadales.Sphingomonadaceae.Sphingomonas.sp._oral_taxon_003	0.0090474	0	0.0676801	0.0676801	0.0676801	0.0747937	0.113236	0.209082	0.117771	0.0900615	0.230002	0.0427033	0.0982193	0.0982193	0.0982193	0	0	0.00331214	0.0305975	0.00570201	0.0145769	0	0.0982193	0.0676801	1.11e-16	0.0656536	0	0.0710138	0.0982193	0.0982193	0	0	0	0	0	0	0.0982193	0	0	0	0	0	0.14158	0.0676801	0	0.0362692	0	0	0.00667548
Bacteria.Proteobacteria.Alphaproteobacteria.Sphingomonadales.Sphingomonadaceae.Erythromicrobium.ramosum_oral_taxon_747	0	0	0	0	0	0	0.00932405	0.141402	0	0.0165389	0.131782	0	0	0	0	0	0	0	0	0	0	0	0	0	0	0	0	0.0710138	0	0	0	0	0	0	0	0	0	0	0	0	0	0	0	0	0	0	0	0	0
Bacteria.Proteobacteria.Alphaproteobacteria.Rhodobacterales.Rhodobacteraceae.Rhodobacter.capsulatus_oral_taxon_857	0.0090474	0	0	0	0	0.00711363	0.0455564	0.141402	0.050091	0.0223814	0.341236	0.0334763	0.209454	0.209454	0.20674	0	0	0.00331214	0.0305975	0	0.0145769	1.11e-16	0.196252	0	1.11e-16	0	0	0.0710138	0.209454	0.143462	0	0	0	0	0	1.11e-16	0.209454	0	1.11e-16	0	0	0	0.0738995	0	1.11e-16	0.019853	0	0	0.00667548
Bacteria.Proteobacteria.Alphaproteobacteria.Rhizobiales.Rhizobiaceae.Rhizobium.loti_oral_taxon_659	0.31246	0.424322	0.0352453	0.0189394	0.223269	0.0489411	0.116603	0.137028	0.307268	0.134587	0.0380378	0.255937	0	0.128901	0.134944	0.165042	0.290315	0.198142	0.508067	0.183529	0.173482	0.414656	0.290315	0.465997	0.209502	0.497521	0	0.290315	0	0.341734	0	0	0.459607	0.28357	0.154452	0.462868	0.0190543	0.222334	0.287566	0	0	0.458208	0.196984	0.239868	0.525167	0.304539	0.444767	0	0.305206
Bacteria.Proteobacteria.Alphaproteobacteria.Rhizobiales.Rhizobiaceae.Agrobacterium.tumefaciens_oral_taxon_485	0.0090474	0	0	0	0	0.00711363	0.0455564	0.141402	0.050091	0.0223814	0.725345	0.0334763	0.79533	0.411351	0.20674	0	0	0.00331214	0.0305975	0	0.0145769	0	0.196252	0	1.11e-16	0	0	0.0710138	0.219206	0.143462	0	0	0	0	0	0	0.79533	0	0	0	0	0	0.0738995	0	0	0.019853	0	0	0.00667548
Bacteria.Proteobacteria.Alphaproteobacteria.Rhizobiales.Phyllobacteriaceae.Defluvibacter.lusatiensis_oral_taxon_660	0.103341	0.0633454	0.0839087	0.0721336	0.0151487	0.0869885	0.157257	0.186903	0.140322	0.227602	0.616397	0.0792318	0.377946	0.57641	0.447686	0.240946	0	0.376234	0.194271	0.372922	0.387499	0.372922	0.196252	0.0633454	0.0633454	0.111042	0.240946	0.0710138	0.460152	0.206807	0.240946	0.240946	0.14781	0.304291	0.0633454	0.253915	0.416505	0.240946	0.304291	0	0.240946	0.0571039	0.343949	0.258055	0.0686306	0.357498	0.0633454	0.240946	0.2493
Bacteria.Proteobacteria.Alphaproteobacteria.Rhizobiales.Brucellaceae.Ochrobactrum.anthropi_oral_taxon_544	0.106447	0.0601681	0.112784	0.150784	0.144765	0.161764	0.232153	0.289884	0.176961	0.176529	0.393414	0.181847	0.251484	0.334903	0.267536	0	0	0.124276	0.130679	0.105784	0.0798311	0.107021	0.196252	0.148482	0.0709431	0.183409	0	0.0710138	0.226145	0.250483	0	0	0.091478	0.0601681	0.0310294	0.0709431	0.280623	0.0607959	0.0709431	0.0208823	0	0.0790906	0.241668	0.198503	0.0607959	0.14329	0.0101472	0	0.106757
Bacteria.Proteobacteria.Alphaproteobacteria.Rhizobiales.Bradyrhizobiaceae.Afipia.sp._genomospecies_8_oral_taxon_636	0.0090474	0	0	0	0	0.00711363	0.0387139	0.141402	0.0293898	0.0223814	0.161172	0.0293898	0.0293898	0.0293898	0.0293898	0	0	0.00331214	0.0293898	0	0.0145769	1.11e-16	0.0293898	0	1.11e-16	0	0	0.0710138	0.0293898	0.0293898	0	0	0	0	0	1.11e-16	0.0293898	0	1.11e-16	0	0	0	0.0293898	0	1.11e-16	0.019853	0	0	0.00667548
Bacteria.Proteobacteria.Alphaproteobacteria.Rhizobiales.Bradyrhizobiaceae.Afipia.sp._genomospecies_4_oral_taxon_652	0.0427154	0	0.209778	0.209778	0.0906861	0.303044	0.0910332	0.303671	0.117611	0.34585	0.214205	0.00922701	0	0	0	0	0	0.0703691	0.0722299	0.0789552	0.206466	0.0757012	0	0.209778	1.11e-16	0.0656536	0	0.0710138	0	0	0	0	0	0	0	0	0	0	0	0	0	0	0.247252	0.399927	0.359333	0.138268	0	0	0.141827
Bacteria.Proteobacteria.Alphaproteobacteria.Rhizobiales.Bradyrhizobiaceae.Afipia.broomeae_oral_taxon_559	0.0090474	0	0	0	0	0.00711363	0.0455564	0.141402	0.050091	0.0223814	0.545797	0.0334763	0.414015	0.411351	0.20674	0	0	0.00331214	0.0305975	0	0.0145769	0	0.196252	0	0	0	0	0.0710138	0.219206	0.143462	0	0	0	0	0	0	0.414015	0	0	0	0	0	0.0738995	0	0	0.019853	0	0	0.00667548
Bacteria.Proteobacteria.Alphaproteobacteria.Rhizobiales.Bartonellaceae.Bartonella.sp._oral_taxon_001	0.180858	0.170811	0.0839087	0.146045	0.143258	0.137711	0.0963939	0.078296	0.212431	0.118969	0	0.145224	0	0.194886	0.37738	0.828515	0	0.359966	0.119723	0.432994	0.32742	0.377091	0	0	0.051945	0.212493	0.828515	0.0561181	0.454178	0.0555992	0.828515	0.828515	0.101203	0.507297	0.0597678	0.19057	0.0969602	0.352876	0.422539	0.0597678	0.828515	0.0561181	0.264831	0.228201	0	0.269626	0	0.828515	0.194353
Bacteria.Proteobacteria.Alphaproteobacteria.Caulobacterales.Caulobacteraceae.Caulobacter.sp._oral_taxon_002	0.0221453	0	0.221443	0.205138	0.11932	0.11635	0.146932	0.373539	0.134564	0.207822	0.131782	0.154898	0	0.0523897	0.134944	0	0	0.0626951	0.176375	0.0759178	0.0190293	0.0697715	0	0.362573	0.128853	0.242029	0	0.0710138	0	0.176375	0	0	0.176375	0	0	0.120071	0	0.176375	0.133113	0	0	0.176375	0.200465	0.175957	0.176375	0.109717	0	0	0.156861
Bacteria.Proteobacteria.Alphaproteobacteria.Caulobacterales.Caulobacteraceae.Brevundimonas.diminuta_oral_taxon_590	0.0883812	0.0361086	0.132828	0.116076	0.0286341	0.0420584	0.264139	0.332175	0.138507	0.226259	0.552726	0.1522	0.287252	0.473333	0.390859	0	0	0.145997	0.153243	0.193116	0.13409	0.117682	0.196252	0.122645	0.122645	0.165431	0	0.0710138	0.219206	0.266107	0	0	0.220227	0.0361086	0.0361086	0.122645	0.287252	0.0865364	0.122645	0.0975824	0	0.151638	0.200527	0.157899	0.0865364	0.195103	0.0361086	0	0.226903
Bacteria.GN02.GN02_.C.1..GN02_.O.1..GN02_.F.1..GN02_.G.1..sp._oral_taxon_872	0.045497	0.161383	0.182532	0.203112	0.254809	0.171204	0.150419	0.373932	0.267302	0.209389	0.0380378	0.220207	0	0.0765113	0	0	0	0.0811876	0.161383	0.155515	0.24118	0.13575	0	0.480908	0.265386	0.211091	0	0	0.326616	0.37005	0	0	0.122788	0.161383	0.161383	0.161383	0	0.184737	0.161383	0	0	0	0.260971	0.192783	0	0.227793	0.161383	0	0.213195
Bacteria.GN02.GN02_.C.1..GN02_.O.1..GN02_.F.1..GN02_.G.1..sp._oral_taxon_871	0.249145	0.184794	0.0352453	0.126365	0.377552	0.0450662	0.471111	0.338788	0.270664	0.157637	0	0.40847	0	0.0523897	0.134944	0.165042	0.184794	0.116954	0.329599	0.15755	0.0553866	0.281227	0.184794	0.235616	0.353935	0.354435	0	0.184794	0	0.187282	0	0	0.265115	0.129118	0	0.304865	0.0190543	0.447416	0.133113	0	0	0.407971	0.259269	0.186294	0.235616	0.368397	0.184794	0	0.358407
Bacteria.Fusobacteria.Fusobacteria.Fusobacteriales.Leptotrichiaceae.Sneathia.sanguinegens_oral_taxon_837	0.34028	0.225549	0	0.466671	0.278041	0.439975	0.0143185	0.0675983	0.15196	0.166763	0.082423	0.22642	0	0.224937	0.108801	0	0	0.11053	0.168845	0.0863176	0.177798	0.0982029	0	0	0.051945	0.0517724	0	0.158427	0	0	0	0	0.0114247	0.141366	0.170671	0	0.0195879	0	0	0.252864	0	0.339746	0.166896	0.214548	0.177798	0.13021	0	0	0.169931
Bacteria.Fusobacteria.Fusobacteria.Fusobacteriales.Leptotrichiaceae.Leptotrichiaceae_.G.1..sp._oral_taxon_210	0.129726	0.399732	0.157965	0.173094	0.319418	0.386315	0.109188	0.181287	0.127284	0.353045	0.0380378	0.251679	0	0.0765113	1.11e-16	0	0	0.461117	0.156779	0.305011	0.246479	0.226924	0	0.259382	0.0806488	0.115332	0	0	1.11e-16	0.424078	0	0	0.105241	0.256378	0.124872	0.124872	0.0388135	0	0.124872	0	0	0	0.314187	0.246497	1.11e-16	0.205518	0.124872	0	0.177454
Bacteria.Fusobacteria.Fusobacteria.Fusobacteriales.Leptotrichiaceae.Leptotrichia.wadei_oral_taxon_222	0.421339	0.230899	0.0729927	0.615324	0.222186	0.590319	0.327568	0.160689	0.22209	0.402415	0.0947108	0.297621	0	0.232923	0.0530989	0.00523451	0	0.239706	0.159988	0.247	0.335329	0.269967	0	0.0705105	0.082123	0.16481	0.00523451	0.0573999	0.0729927	0.191699	0.00523451	0.00523451	0.0475864	0.270542	0.173423	0.00798685	0.0636359	0.0367408	0.00798685	0.252864	0.00523451	0.220219	0.313217	0.327354	0.131207	0.30864	0.00275234	0.00523451	0.296262
Bacteria.Fusobacteria.Fusobacteria.Fusobacteriales.Leptotrichiaceae.Leptotrichia.sp._oral_taxon_909	0.045497	0	0.080456	0.101036	0.164123	0.074195	0.0687096	0.304074	0.165226	0.00971489	0	0.201255	0	0	0	0	0	0	0	0.0619168	0.0797965	0.0425879	0	0.129942	0.738553	0.145438	0	0	0.129942	0.129942	0	0	0.022861	0	0	0	0	0.42479	0	0	0	0	0.11059	0.0488479	0	0.146491	0	0	0.133198
Bacteria.Fusobacteria.Fusobacteria.Fusobacteriales.Leptotrichiaceae.Leptotrichia.sp._oral_taxon_879	0.199418	0.0586968	0.593069	0.478066	0.153263	0.260174	0.340419	0.28767	0.274165	0.509294	0.0690445	0.150796	0	0.010304	0.0430479	0	0	0.0907786	0.10276	0.102966	0.127639	0.122629	0	0.483719	0.0366235	0.157479	0	0.0474211	0.227131	0.239711	0	0	0.0232939	0.0259529	0	0	0.0455408	0.00387961	0	0.010304	0	0.170229	0.259525	0.21953	0.0440633	0.126723	0	0	0.112305
Bacteria.Fusobacteria.Fusobacteria.Fusobacteriales.Leptotrichiaceae.Leptotrichia.sp._oral_taxon_847	0.116633	0.0590938	0	0.39032	0.0163921	0.247203	0.0167088	0.0201173	0.0582311	0.0514694	0.0201173	0.0150106	0	0.224937	0	0	0	0.029703	0	0	0	0	0	0	0	0.0267015	0	0.0201173	0	0	0	0	0.0114247	0.141366	0.170671	0	0	0	0	0.252864	0	0	0	0.0367504	0	0	0	0	0
Bacteria.Fusobacteria.Fusobacteria.Fusobacteriales.Leptotrichiaceae.Leptotrichia.sp._oral_taxon_498	0.375488	0.242397	0.188747	0.556617	0.245823	0.521022	0.221062	0.233647	0.313377	0.245917	0.0817521	0.319172	0	0.338252	0.144697	0.00238884	0	0.27339	0.115788	0.293825	0.281437	0.251597	0	0.317056	0.0961777	0.25649	0.00238884	0.0364059	0.318484	0.395273	0.00238884	0.00238884	0.152915	0.280286	0.175695	0.042031	0.0607903	0.0571364	0.042031	0.324149	0.00238884	0.0732884	0.259946	0.271829	0.0400613	0.270533	0.00502428	0.00238884	0.26445
Bacteria.Fusobacteria.Fusobacteria.Fusobacteriales.Leptotrichiaceae.Leptotrichia.sp._oral_taxon_463	0.156032	0.069668	0.293802	0.202968	0.160768	0.174287	0.333479	0.347613	0.389008	0.184344	0.0855719	0.343217	0	0.27308	0.54703	0.428112	0.0423609	0.440021	0.360997	0.611607	0.451442	0.492819	0.0423609	0.43158	0.184071	0.59499	0.385751	0.0532477	0.493632	0.311583	0.385751	0.385751	0.512457	0.444532	0.00563418	0.358636	0.079286	0.613907	0.524499	0.0799377	0.385751	0.314697	0.366252	0.379525	0.30381	0.489415	0.0479951	0.385751	0.455812
Bacteria.Fusobacteria.Fusobacteria.Fusobacteriales.Leptotrichiaceae.Leptotrichia.sp._oral_taxon_417	0.4449	0.292993	0.0607468	0.608153	0.264578	0.484612	0.16921	0.143076	0.217662	0.261867	0.0294114	0.330246	0	0.250281	0.0985726	0.017725	0.00334422	0.23033	0.158859	0.209101	0.209433	0.223211	0.00334422	0.0521244	0.0641605	0.15172	0.0143808	0.0849045	0.0545314	0.191515	0.0143808	0.0143808	0.0522786	0.298159	0.178232	0.0268856	0.0761265	0.0190348	0.0235413	0.254668	0.0143808	0.14494	0.239359	0.23024	0.0208753	0.204157	0.0109058	0.0143808	0.176582
Bacteria.Fusobacteria.Fusobacteria.Fusobacteriales.Leptotrichiaceae.Leptotrichia.sp._oral_taxon_392	0.322887	0.291361	0.420126	0.492771	0.369752	0.345663	0.352532	0.557613	0.522105	0.557537	0.179734	0.400311	0.00504119	0.256902	0.268704	0.010323	0.010323	0.320705	0.35579	0.410648	0.346243	0.32533	0.0153642	0.590358	0.273845	0.395732	0	0.127056	0.21536	0.411569	0	0	0.303642	0.174628	0.132764	0.17499	0.066494	0.141251	0.164667	0.122959	0	0.182543	0.51358	0.418162	0.113412	0.395773	0.10918	0	0.432914
Bacteria.Fusobacteria.Fusobacteria.Fusobacteriales.Leptotrichiaceae.Leptotrichia.sp._oral_taxon_225	0.322481	0.214276	0.146236	0.158385	0.202027	0.366918	0.281933	0.204371	0.38357	0.294312	0.218356	0.321995	0.0950295	0.335339	0.296537	0.218175	0.121622	0.364291	0.350879	0.319676	0.400068	0.432556	0.216651	0.123954	0.121585	0.257645	0.0965534	0.13429	0.206559	0.226606	0.0965534	0.0965534	0.243355	0.305059	0.0792608	0.327153	0.166036	0.190468	0.205531	0.0694666	0.0965534	0.11259	0.478038	0.685768	0.533582	0.516169	0.143522	0.0965534	0.454717
Bacteria.Fusobacteria.Fusobacteria.Fusobacteriales.Leptotrichiaceae.Leptotrichia.sp._oral_taxon_223	0.146841	0.100258	0.582765	0.359898	0.177924	0.272548	0.177897	0.239085	0.225416	0.401549	0.027126	0.16272	0	0.0130198	0	0	0	0.114364	0.0590331	0.120066	0.157803	0.130291	0	0.547023	0.0130198	0.14195	0	0	0.326616	0.314016	0	0	0.0221301	0.100258	0.0130198	0.0130198	0.0388135	0	0.0130198	0	0	0	0.256946	0.253574	0.0141061	0.148529	0.0130198	0	0.114364
Bacteria.Fusobacteria.Fusobacteria.Fusobacteriales.Leptotrichiaceae.Leptotrichia.sp._oral_taxon_221	0.195914	0.166456	0.298081	0.108386	0.261649	0.0228285	0.20331	0.233049	0.16337	0.167112	0.154195	0.216337	0	0.0996926	0.337054	0	0	0.0543398	0.0966147	0.0998563	0.0643752	0.0343034	0	0	0.051945	0.103965	0	0.158427	1.11e-16	0	0	0	0.416329	0	0	1.11e-16	0.0195879	0	1.11e-16	0.677201	0	0.322799	0.094861	0.0361952	1.11e-16	0.0609636	0	0	0.204988
Bacteria.Fusobacteria.Fusobacteria.Fusobacteriales.Leptotrichiaceae.Leptotrichia.sp._oral_taxon_219	0.0882124	0	0.080456	0.101036	0.164123	0.284104	0.0687096	0.304074	0.165226	0.129248	0.082423	0.201255	0	0	0	0	0	0.0703691	0.0722299	0.13517	0.286263	0.118289	0	0.196262	0.492794	0.145438	0	0	0.196262	0.196262	0	0	0.022861	0	0	0	0	0.42479	0	0	0	0	0.21526	0.358413	0.310944	0.268343	0	0	0.275025
Bacteria.Fusobacteria.Fusobacteria.Fusobacteriales.Leptotrichiaceae.Leptotrichia.sp._oral_taxon_218	0.190304	0.166456	0.0839087	0.0913807	0.276798	0.0223441	0.0615305	0.0897762	0.180695	0.0284395	0	0.229905	0	0.0869666	0.195767	0.0869666	0	0.0974251	0.128312	0.100031	0.0869666	0.109468	0	0	0.051945	0.112038	0.0869666	0.158427	0.0869666	0	0.0869666	0.0869666	0.0844648	0.0869666	0	0.0869666	0.0581467	0.0869666	0.0869666	0	0.0869666	0.369437	0.149192	0.0869666	0	0.095325	0	0.0869666	0.115071
Bacteria.Fusobacteria.Fusobacteria.Fusobacteriales.Leptotrichiaceae.Leptotrichia.sp._oral_taxon_215	0.297564	0.225549	0.460737	0.543652	0.368727	0.295492	0.0960277	0.229867	0.269571	0.334415	0	0.235647	0	0.187383	0.108801	0	0	0.0401614	0.0966147	0.0187665	0	0.0225017	0	0.256589	0.051945	0.117426	0	0.158427	0	0	0	0	0.0114247	0.141366	0.170671	0	0.0195879	0	0	0.187383	0	0.35188	0.204807	0.127112	0	0.0247746	0	0	0.0281048
Bacteria.Fusobacteria.Fusobacteria.Fusobacteriales.Leptotrichiaceae.Leptotrichia.sp._oral_taxon_212	0.360372	0.357031	0.374595	0.471421	0.389788	0.383347	0.319271	0.540553	0.407553	0.604172	0.202903	0.496549	0	0.184094	0.298938	0.0391431	0.0259931	0.385318	0.520405	0.441823	0.435029	0.433302	0.0259931	0.53471	0.293106	0.403011	0.01315	0.194147	0.0698902	0.416671	0.01315	0.01315	0.342867	0.249938	0.131373	0.290587	0.0906058	0.193946	0.277636	0.0420433	0.01315	0.26938	0.568767	0.508051	0.224049	0.467889	0.157366	0.01315	0.524419
Bacteria.Fusobacteria.Fusobacteria.Fusobacteriales.Leptotrichiaceae.Leptotrichia.shahii_oral_taxon_214	0.283016	0.215374	0.207403	0.3235	0.399404	0.252412	0.281341	0.42059	0.47158	0.186176	0	0.49013	0	0.0795159	0.224088	0.0991039	0.0991039	0.154539	0.442758	0.176316	0.0988259	0.233965	0.0991039	0.536738	0.256241	0.717009	0	0.188248	0.0721113	0.259393	0	0	0.393965	0.12623	0.0271262	0.219175	0.0386422	0.297778	0.133113	0.0271262	0	0.547352	0.386394	0.351035	0.525167	0.310371	0.0991039	0	0.328757
Bacteria.Fusobacteria.Fusobacteria.Fusobacteriales.Leptotrichiaceae.Leptotrichia.hongkongensis_oral_taxon_213	0.260244	0.136442	0.159711	0.328249	0.271751	0.419307	0.275087	0.298029	0.396861	0.32877	0.213102	0.318989	0.115017	0.130679	0.205811	0	0	0.129787	0.239269	0.199584	0.346488	0.186438	0.115017	0.330557	0.139325	0.219045	0	0.090794	0.350656	0.374422	0	0	0.0438377	0.0456476	0.0156628	0.0156628	0.164589	0.0717173	0.0156628	0	0	0.147272	0.437415	0.479203	0.305452	0.301592	0.0156628	0	0.293972
Bacteria.Fusobacteria.Fusobacteria.Fusobacteriales.Leptotrichiaceae.Leptotrichia.hofstadii_oral_taxon_224	0.57457	0.385711	0.143112	0.261514	0.336384	0.427046	0.240426	0.254705	0.582038	0.38869	0.165343	0.224432	0	0.163877	0.08484	0.170831	0.377608	0.247682	0.22875	0.232878	0.334397	0.434132	0.377608	0.109193	0.0718267	0.216417	0.0057889	0.401134	0.018278	0.0457109	0.0057889	0.0057889	0.138743	0.243297	0.102563	0.221528	0.0502583	0.0266948	0.0331836	0.130694	0.0057889	0.0399897	0.380854	0.604018	0.309994	0.41799	0.405003	0.0057889	0.349142
Bacteria.Fusobacteria.Fusobacteria.Fusobacteriales.Leptotrichiaceae.Leptotrichia.goodfellowii_oral_taxon_845	0.146591	0.0538401	0.538883	0.399942	0.135712	0.383259	0.213703	0.313539	0.268929	0.46434	0.10003	0.195982	0	0.10623	0.105489	0	0	0.180374	0.195325	0.166778	0.232681	0.179006	0	0.644569	0.123095	0.224462	0	0	0.264885	0.336854	0	0	0.138316	0.0538401	0.0538401	0.123095	0	0.105489	0.123095	0.0362334	0	0.105489	0.322742	0.43125	0.258094	0.266924	0.0176067	0	0.264922
Bacteria.Fusobacteria.Fusobacteria.Fusobacteriales.Leptotrichiaceae.Leptotrichia.buccalis_oral_taxon_563	0.44584	0.392319	0.405001	0.349319	0.394373	0.347931	0.482523	0.502839	0.639837	0.573781	0.265993	0.328013	0	0.265884	0.220797	0.18936	0.24589	0.354477	0.365888	0.3994	0.392472	0.555705	0.24589	0.390428	0.165372	0.309724	0.0243182	0.249691	0.146735	0.293973	0.0243182	0.0243182	0.366957	0.296065	0.131331	0.372921	0.0584716	0.105241	0.184576	0.16375	0.0243182	0.0828662	0.494646	0.513777	0.130266	0.501469	0.359003	0.0243182	0.497339
Bacteria.Fusobacteria.Fusobacteria.Fusobacteriales.Fusobacteriaceae.Fusobacterium.sp._oral_taxon_370	0.400715	0.446009	0.152903	0.192001	0.400239	0.517427	0.264312	0.257038	0.313547	0.259788	0.0619469	0.589492	0	0.149408	0.209943	0.110737	0.0735351	0.630739	0.4244	0.419259	0.283224	0.414646	0.0735351	0.39435	0.186211	0.352787	0.0372018	0.111332	0.224475	0.693321	0.0372018	0.0372018	0.275249	0.302059	0.0598162	0.250369	0.114658	0.224718	0.189876	0.0402552	0.0372018	0.225313	0.391664	0.446438	0.229902	0.416308	0.093096	0.0372018	0.449919
Bacteria.Fusobacteria.Fusobacteria.Fusobacteriales.Fusobacteriaceae.Fusobacterium.sp._oral_taxon_203	0.334497	0.349581	0.201052	0.211071	0.273165	0.39782	0.289293	0.272027	0.300209	0.378013	0.139785	0.428601	0.0217553	0.219961	0.218594	0.0578035	0.0127283	0.442263	0.463312	0.451427	0.481652	0.475912	0.0344836	0.5143	0.225994	0.310017	0.0450752	0.0487112	0.393447	0.627934	0.0450752	0.0450752	0.295629	0.357301	0.167991	0.317346	0.131444	0.154438	0.304618	0.0242296	0.0450752	0.144522	0.45888	0.472291	0.175185	0.48645	0.166784	0.0450752	0.459393
Bacteria.Fusobacteria.Fusobacteria.Fusobacteriales.Fusobacteriaceae.Fusobacterium.periodonticum_oral_taxon_201	0.296143	0.237922	0.315762	0.356951	0.268265	0.322083	0.656655	0.466532	0.442532	0.556581	0.2253	0.396001	0.00443228	0.291371	0.298585	0.114851	0.059751	0.40287	0.448964	0.473516	0.43871	0.440391	0.0641833	0.349764	0.274419	0.431256	0.0550998	0.102246	0.129976	0.322296	0.0550998	0.0550998	0.410682	0.259589	0.134724	0.352256	0.0916476	0.215436	0.292505	0.102938	0.0550998	0.320063	0.494077	0.507131	0.197107	0.511506	0.182882	0.0550998	0.571913
Bacteria.Fusobacteria.Fusobacteria.Fusobacteriales.Fusobacteriaceae.Fusobacterium.nucleatum_ss_vincentii_oral_taxon_200	0.448398	0.332048	0.470212	0.488022	0.486602	0.393234	0.435232	0.58521	0.598403	0.554293	0.208465	0.522847	0.0106819	0.347861	0.377243	0.112909	0.017823	0.416584	0.347286	0.496704	0.427444	0.40612	0.0285049	0.350621	0.222451	0.49166	0.0950858	0.176997	0.168253	0.235319	0.0950858	0.0950858	0.343723	0.260678	0.0900111	0.217302	0.125465	0.219043	0.199479	0.148293	0.0950858	0.256554	0.643466	0.541384	0.112013	0.501151	0.0643718	0.0950858	0.534952
Bacteria.Fusobacteria.Fusobacteria.Fusobacteriales.Fusobacteriaceae.Fusobacterium.nucleatum_ss_polymorphum_oral_taxon_202	0.253419	0.212174	0.18418	0.296652	0.179674	0.347845	0.626395	0.2497	0.324541	0.510546	0.154429	0.208013	0.00445524	0.242487	0.120722	0.10567	0.0410541	0.341893	0.288062	0.347427	0.45319	0.351061	0.0455093	0.191468	0.141678	0.254463	0.0646162	0.0457434	0.0956246	0.164945	0.0646162	0.0646162	0.256225	0.272101	0.166431	0.239607	0.0667577	0.120957	0.198552	0.0794558	0.0646162	0.194493	0.399693	0.473317	0.175207	0.42157	0.157542	0.0646162	0.422492
Bacteria.Fusobacteria.Fusobacteria.Fusobacteriales.Fusobacteriaceae.Fusobacterium.nucleatum_ss_nucleatum_oral_taxon_698	0.358958	0.252354	0.20126	0.218676	0.276005	0.267962	0.271465	0.313787	0.409523	0.264067	0.135959	0.462385	0	0.258577	0.461902	0.310689	0.104094	0.475446	0.586106	0.45266	0.438246	0.543218	0.104094	0.431929	0.217624	0.55427	0.206595	0.202871	0.259032	0.271668	0.206595	0.206595	0.507991	0.360172	0.0494833	0.446684	0.077201	0.433806	0.371658	0.0391194	0.206595	0.442076	0.535184	0.560915	0.450228	0.606435	0.136043	0.206595	0.533144
Bacteria.Fusobacteria.Fusobacteria.Fusobacteriales.Fusobacteriaceae.Fusobacterium.nucleatum_ss_animalis_oral_taxon_420	0.381871	0.177979	0.371727	0.599018	0.224181	0.562813	0.508071	0.400126	0.448532	0.512362	0.221317	0.284967	0.00326927	0.477669	0.266182	0.091207	0.0200837	0.359368	0.244134	0.398	0.357658	0.340816	0.023353	0.26387	0.119679	0.392072	0.0711233	0.0407298	0.201044	0.252888	0.0711233	0.0711233	0.326136	0.310728	0.204506	0.169855	0.119284	0.136321	0.149771	0.379195	0.0711233	0.155358	0.407564	0.452421	0.102694	0.390839	0.0539192	0.0711233	0.442687
Bacteria.Fusobacteria.Fusobacteria.Fusobacteriales.Fusobacteriaceae.Fusobacterium.naviforme_oral_taxon_689	0.129726	0.274861	0	0.015129	0.228732	0.289306	0.0274787	0	0.00967314	0.0974825	0	0.232727	0	0	0	0	0	0.379929	0.0319071	0.211413	0.121607	0.133762	0	0	0	0.0496782	0	0	0	0.299206	0	0	0.00531392	0.131506	0	0	0.0388135	0	0	0	0	0	0.1233	0.102561	0	0.124216	0	0	0.0974571
Bacteria.Firmicutes.Erysipelotrichi.Erysipelotrichi_.O.1..Erysipelotrichi_.F.1..Lactobacillus_.XVII..catenaformis_oral_taxon_569	0.374254	0.225549	0.0943961	0.36805	0.228876	0.318064	0.165601	0.196617	0.278155	0.0581569	0.087337	0.434538	0.087337	0.353335	0.331082	0	0	0.106169	0.386843	0.0832802	0.0770456	0.1082	0.087337	0.42373	0.180798	0.534444	0	0.158427	0.146488	0.33377	0	0	0.364466	0.141366	0.170671	0.120071	0.106925	0.222334	0.133113	0.213608	0	0.639904	0.194008	0.171193	0.456053	0.139261	0	0	0.191641
Bacteria.Firmicutes.Erysipelotrichi.Erysipelotrichales.Erysipelotrichaceae.Solobacterium.moorei_oral_taxon_678	0.491693	0.27875	0.348873	0.642495	0.391747	0.56799	0.387847	0.44257	0.474153	0.473914	0.0710771	0.508282	0	0.296994	0.285446	0.0352706	0	0.351218	0.322887	0.358573	0.311653	0.343752	0	0.414149	0.202027	0.435963	0.0352706	0.0776423	0.140956	0.395851	0.0352706	0.0352706	0.260611	0.308143	0.170671	0.155342	0.093672	0.204651	0.168384	0.209334	0.0352706	0.292667	0.508613	0.46907	0.18164	0.387617	0	0.0352706	0.40129
Bacteria.Firmicutes.Erysipelotrichi.Erysipelotrichales.Erysipelotrichaceae.Erysipelotrichaceae_.G.1..sp._oral_taxon_905	0.356717	0.232348	0.115701	0.48924	0.21828	0.713971	0.159472	0.133664	0.182989	0.257031	0.082423	0.317092	0	0.277326	0.0722968	0	0	0.336021	0.176434	0.316723	0.380178	0.295162	0	0.196073	0.0722968	0.175295	0	0	0.123776	0.369327	0	0	0.0928317	0.272872	0.170671	0.0722968	0.0388135	0.0722968	0.0722968	0.252864	0	0.0722968	0.285853	0.456559	0.268399	0.336113	0	0	0.31158
Bacteria.Firmicutes.Erysipelotrichi.Erysipelotrichales.Erysipelotrichaceae.Erysipelotrichaceae_.G.1..sp._oral_taxon_904	0.138779	0.0590938	0.0352453	0.319322	0.0450262	0.270419	0.0632838	0.0698676	0.0751843	0.0400153	0	0.160682	0	0.277326	0.134944	0	0	0.0923981	0.259631	0.0702158	0.0190293	0.0697715	0	0.36458	0.128853	0.524223	0	0	0	0.187282	0	0	0.360669	0.141366	0.170671	0.120071	0	0.222334	0.133113	0.252864	0	0.458208	0.0578829	0.122345	0.525167	0.0933009	0	0	0.156861
Bacteria.Firmicutes.Erysipelotrichi.Erysipelotrichales.Erysipelotrichaceae.Bulleidia.extructa_oral_taxon_603	0.129726	0.274861	0	0.015129	0.228732	0.289306	0.0274787	0	0.00967314	0.0974825	0	0.232727	0	0	0	0	0	0.379929	0.0319071	0.211413	0.121607	0.133762	0	0	0	0.0496782	0	0	0	0.299206	0	0	0.00531392	0.131506	0	0	0.0388135	0	0	0	0	0	0.1233	0.102561	0	0.124216	0	0	0.0974571
Bacteria.Firmicutes.Clostridia.Clostridiales.Veillonellaceae.Veillonellaceae_.G.1..sp._oral_taxon_483	0.638903	0.711186	0	0.09148	0.685016	0.326131	0.0951168	0.111436	0.431648	0.141686	0	0.544677	0	0	0.108801	0.165042	0.328246	0.399034	0.222505	0.249895	0.121607	0.407986	0.328246	0	0.051945	0.0747491	0	0.486673	0	0.299206	0	0	0.0157488	0.260624	0	0.188345	0.0774558	0	0	0	0	0.337437	0.276321	0.20326	0	0.278928	0.328246	0	0.19391
Bacteria.Firmicutes.Clostridia.Clostridiales.Veillonellaceae.Veillonellaceae_.G.1..sp._oral_taxon_155	0.410758	0.233489	0.250674	0.474058	0.475745	0.596968	0.335894	0.511378	0.501148	0.364962	0.082423	0.454877	0	0.282438	0.153261	0.115165	0.0572443	0.317507	0.28842	0.332071	0.347033	0.350752	0.0572443	0.238504	0.297611	0.406956	0.0579205	0.116092	0.182879	0.219755	0.0579205	0.0579205	0.144449	0.314834	0.170671	0.151658	0.116015	0.303587	0.0944141	0.188024	0.0579205	0.0953409	0.561121	0.504596	0.168478	0.503079	0.0572443	0.0579205	0.503248
Bacteria.Firmicutes.Clostridia.Clostridiales.Veillonellaceae.Veillonellaceae_.G.1..sp._oral_taxon_150	0.299164	0.199419	0	0.537912	0.156718	0.262178	0.276185	0.0675983	0.153782	0.158163	0	0.17287	0	0.224937	0.108801	0	0	0.0401614	0.0966147	0.0130645	0	0.0225017	0	0	0.051945	0.0517724	0	0.140326	0	0	0	0	0.0114247	0.141366	0.170671	0	0.0195879	0	0	0.252864	0	0.312681	0.0622253	0.0367504	0	0.00835839	0	0	0.0281048
Bacteria.Firmicutes.Clostridia.Clostridiales.Veillonellaceae.Veillonellaceae_.G.1..sp._oral_taxon_148	0.205845	0.294368	0.123447	0.0621941	0.243881	0.400057	0.157426	0.0812235	0.173432	0.26305	0.17728	0.299353	0.0358119	0.229976	0.223749	0.148399	0	0.661055	0.18594	0.49211	0.428167	0.389171	0.0358119	0.0195072	0.0195072	0.200259	0.148399	0	0.184211	0.354525	0.148399	0.148399	0.148824	0.299412	0.0195072	0.167906	0.113184	0.148399	0.167906	0.0395383	0.148399	0	0.444193	0.378654	0.0845393	0.436053	0.0195072	0.148399	0.358366
Bacteria.Firmicutes.Clostridia.Clostridiales.Veillonellaceae.Veillonellaceae_.G.1..sp._oral_taxon_145	0.383849	0.449382	0.130668	0.136963	0.435675	0.472137	0.206779	0.204141	0.278883	0.289479	0.110514	0.481902	0.00521454	0.194587	0.292026	0.172236	0.0533901	0.706831	0.350067	0.51252	0.38605	0.474728	0.0586046	0.0590129	0.110958	0.244957	0.118845	0.16316	0.12406	0.363433	0.118845	0.118845	0.170741	0.315104	0.0113618	0.231248	0.121229	0.166497	0.177858	0.0115143	0.118845	0.157421	0.53198	0.443802	0.146129	0.47903	0.0647519	0.118845	0.46382
Bacteria.Firmicutes.Clostridia.Clostridiales.Veillonellaceae.Veillonellaceae_.G.1..sp._oral_taxon_135	0.235475	0.306313	0.080456	0.141202	0.261649	0.100158	0.111876	0.154717	0.241952	0.11574	0.166415	0.311141	0.128377	0.204888	0.237177	0	0	0.0949582	0.26707	0.10096	0.197874	0.131591	0.128377	0.292698	0.132594	0.0516892	0	0.158427	0.319658	0.459515	0	0	0.103724	0.139858	0.139858	0.139858	0.147965	0	0.139858	0	0	0.369437	0.18443	0.102422	1.11e-16	0.110845	0.139858	0	0.114778
Bacteria.Firmicutes.Clostridia.Clostridiales.Veillonellaceae.Veillonellaceae_.G.1..sp._oral_taxon_132	0.307693	0.251012	0	0.147592	0.346206	0.0368248	0.462289	0.111436	0.180108	0.155136	0	0.3135	0	0	0.108801	0.0845568	0.0845568	0.0647173	0.181171	0.0384817	0	0.107059	0.0845568	0	0.051945	0.0250709	0	0.242984	0	0	0	0	0.0104349	0.0845568	0	0.0845568	0.0386422	0	0	0	0	0.520053	0.146782	0.0845568	0	0.0929152	0.0845568	0	0.0964529
Bacteria.Firmicutes.Clostridia.Clostridiales.Veillonellaceae.Veillonellaceae_.G.1..sp._oral_taxon_129	0.644152	0.472409	0.147111	0.171361	0.412323	0.185485	0.218423	0.19741	0.596802	0.127439	1.11e-16	0.378106	1.11e-16	0.0666553	0.175456	0.231697	0.395264	0.198468	0.254203	0.172233	0.17719	0.423902	0.395264	0.277414	0.051945	0.168023	0.0666553	0.530707	0.393272	0.280854	0.0666553	0.0666553	0.0862005	0.262869	0	0.255	0.116015	0.0666553	0.0666553	0	0.0666553	0.135444	0.286772	0.283298	1.11e-16	0.306211	0.395264	0.0666553	0.230204
Bacteria.Firmicutes.Clostridia.Clostridiales.Veillonellaceae.Veillonella.rogosae_oral_taxon_158	0.206244	0.0809029	0.200564	0.192177	0.109537	0.30169	0.22573	0.358653	0.265629	0.238319	0.239814	0.288032	0	0.137253	0.30071	0	0	0.187404	0.412764	0.241396	0.308294	0.195703	0	0.580255	0.180798	0.481782	0	0.151917	0.229057	0.40104	0	0	0.437904	0	0	0.120071	0.0195879	0.222334	0.133113	0.084863	0	0.432102	0.257414	0.352089	0.532649	0.293864	0	0	0.411655
Bacteria.Firmicutes.Clostridia.Clostridiales.Veillonellaceae.Veillonella.parvula_oral_taxon_161	0.237971	0.167066	0.124401	0.191841	0.14318	0.351202	0.24279	0.216959	0.216913	0.387027	0.657802	0.249784	0.488215	0.536039	0.26293	0.00821873	0.0061459	0.269726	0.273188	0.290062	0.390723	0.304436	0.202398	0.198446	0.133987	0.176509	0.00207283	0.0567598	0.279414	0.367167	0.00207283	0.00207283	0.165282	0.154397	0.0961015	0.123712	0.549989	0.0406694	0.117566	0.0199834	0.00207283	0.0664078	0.376581	0.378063	0.172545	0.359259	0.0955185	0.00207283	0.353388
Bacteria.Firmicutes.Clostridia.Clostridiales.Veillonellaceae.Veillonella.dispar_oral_taxon_160	0.0972598	0.116914	0.228354	0.212749	0.0906861	0.388227	0.186651	0.235016	0.265834	0.370871	0.442411	0.108959	0.32195	0.398461	0.20674	0	0	0.154869	0.219741	0.166851	0.381397	0.18479	0.196252	0.409216	0.0806488	0.0922719	0	0	0.379107	0.420277	0	0	0.103724	0.116914	0.116914	0.116914	0.32195	0	0.116914	0	0	0	0.369457	0.44612	0.253337	0.240754	0.116914	0	0.228499
Bacteria.Firmicutes.Clostridia.Clostridiales.Veillonellaceae.Veillonella.atypica_oral_taxon_524	0.435368	0.500548	0.249789	0.427808	0.347446	0.547318	0.248115	0.359936	0.371479	0.505928	0.120461	0.368184	0	0.242177	0.172316	0	0	0.359788	0.541926	0.351248	0.509444	0.378625	0	0.381918	0.198551	0.25968	0	0.106359	0.075282	0.402907	0	0	0.18642	0.424731	0.388493	0.341175	0.0584014	0.0659574	0.341175	0.113276	0	0.172316	0.51772	0.517324	0.185229	0.398013	0.275217	0	0.390788
Bacteria.Firmicutes.Clostridia.Clostridiales.Veillonellaceae.Selenomonas.sputigena_oral_taxon_151	0.405279	0.213887	0.110081	0.438446	0.202915	0.552978	0.492916	0.212314	0.233473	0.414821	0.103994	0.327265	0	0.339739	0.190862	0.0643881	0.0235463	0.327704	0.316463	0.313276	0.317915	0.33838	0.0235463	0.13541	0.157082	0.270641	0.0408418	0.0719574	0.0653176	0.201666	0.0408418	0.0408418	0.187737	0.28859	0.184987	0.173059	0.116015	0.135196	0.149513	0.242956	0.0408418	0.31512	0.367707	0.447041	0.237832	0.398002	0.0378629	0.0408418	0.418764
Bacteria.Firmicutes.Clostridia.Clostridiales.Veillonellaceae.Selenomonas.sp._oral_taxon_892	0.309829	0.215839	0.109902	0.389949	0.200694	0.221638	0.391884	0.266473	0.292182	0.257605	0.0380378	0.378186	0	0.305292	0.266613	0.0434266	0	0.214785	0.448074	0.247486	0.198545	0.24679	0	0.428071	0.301577	0.502433	0.0434266	0.0882429	0.0746563	0.287014	0.0434266	0.0434266	0.474553	0.252902	0.209475	0.232	0.0581467	0.318038	0.245042	0.140973	0.0434266	0.588937	0.264117	0.250575	0.328339	0.279996	0.0685022	0.0434266	0.349171
Bacteria.Firmicutes.Clostridia.Clostridiales.Veillonellaceae.Selenomonas.sp._oral_taxon_501	0.395791	0.26987	0	0	0.194635	0.0289638	0.106261	0.18524	0.367262	0.0542856	0.170431	0.134017	0.0386486	0.0386486	0.0386486	0.165042	0.633137	0.0575711	0.124581	0.0254172	0.0145769	0.251722	0.671786	0	1.11e-16	0	0	0.704151	0.0386486	0.0386486	0	0	0.0104349	0.129118	0	0.188345	0.0577029	0	1.11e-16	0	0	0	0.129444	0.100699	1.11e-16	0.166206	0.633137	0	0.0750237
Bacteria.Firmicutes.Clostridia.Clostridiales.Veillonellaceae.Selenomonas.sp._oral_taxon_481	0.607657	0.401725	0.0713875	0.361969	0.327572	0.372401	0.187609	0.135884	0.449613	0.160822	0	0.320669	0	0.313469	0.150002	0.201184	0.464365	0.255561	0.271448	0.204537	0.127934	0.430398	0.464365	0.11386	0.11386	0.226382	0.0361423	0.464365	0.0361423	0.186622	0.0361423	0.0361423	0.177176	0.379389	0.170671	0.338347	0.0940101	0.150002	0.150002	0.252864	0.0361423	0.11386	0.257583	0.331949	0.11386	0.348558	0.464365	0.0361423	0.291112
Bacteria.Firmicutes.Clostridia.Clostridiales.Veillonellaceae.Selenomonas.sp._oral_taxon_479	0.503844	0.433345	0.0475869	0.155376	0.37515	0.144915	0.115676	0.355026	0.501526	0.174147	0.0380378	0.317588	0	0.148115	1.11e-16	0.165042	0.457798	0.16515	0.198365	0.17523	0.184178	0.387472	0.457798	0.149004	0.399279	0.172139	0	0.457798	0.0475869	0.151968	0	0	0.144648	0.305103	0.175985	0.292726	0.0190543	0.31863	0.104382	0.0716034	0	0	0.249691	0.23861	1.11e-16	0.35773	0.56218	0	0.281544
Bacteria.Firmicutes.Clostridia.Clostridiales.Veillonellaceae.Selenomonas.sp._oral_taxon_478	0.126006	0.0590938	0.0839087	0.40535	0.0315408	0.254573	0.0619815	0.0221779	0.14664	0.051071	0	0.0335066	0	0.360055	0.187676	0.187676	0	0.217379	0.0316977	0.187676	0.187676	0.187676	0	0	0	0.137744	0.187676	0	0.187676	0	0.187676	0.187676	0.0958894	0.329043	0.170671	0.187676	0.0385588	0.187676	0.187676	0.252864	0.187676	0	0.153114	0.172601	0	0.187676	0	0.187676	0.110649
Bacteria.Firmicutes.Clostridia.Clostridiales.Veillonellaceae.Selenomonas.sp._oral_taxon_442	0.536246	0.473528	0.119154	0.151954	0.282934	0.161145	0.181943	0.169786	0.520331	0.197957	0.0380378	0.22422	0	0.353813	0.246535	0.33113	0.547164	0.394019	0.322569	0.344788	0.301558	0.585797	0.547164	0.15374	0.161096	0.215138	0.166088	0.575288	0.166088	0.168763	0.166088	0.166088	0.258575	0.501507	0.206301	0.523196	0.077201	0.218411	0.334851	0.0898602	0.166088	0.0804474	0.372662	0.379197	0.0523231	0.438008	0.663604	0.166088	0.339422
Bacteria.Firmicutes.Clostridia.Clostridiales.Veillonellaceae.Selenomonas.sp._oral_taxon_149	0.627152	0.328963	0.102503	0.330309	0.321221	0.429917	0.295844	0.241619	0.539288	0.321906	0.082423	0.327185	0	0.229214	0.0971028	0.192626	0.354406	0.24461	0.263316	0.25769	0.311212	0.467114	0.354406	0.109192	0.13593	0.216833	0.027584	0.354406	0.0672575	0.109192	0.027584	0.027584	0.141823	0.298068	0.14924	0.285448	0.0466383	0.163514	0.0971028	0.14924	0.027584	0.174117	0.347344	0.462793	0.258087	0.449467	0.354406	0.027584	0.373688
Bacteria.Firmicutes.Clostridia.Clostridiales.Veillonellaceae.Selenomonas.sp._oral_taxon_146	0.364012	0.34288	0.109315	0.545983	0.344329	0.475432	0.171766	0.234858	0.252656	0.28242	0.0380378	0.404867	0	0.335879	0.243745	0	0	0.273503	0.446706	0.259628	0.189675	0.262919	0	0.413273	0.239351	0.447754	0	0.11314	0	0.357928	0	0	0.355942	0.312012	0.229223	0.178624	0.0584014	0.222334	0.191666	0.252864	0	0.39379	0.354577	0.35255	0.28065	0.288722	0.0585527	0	0.340975
Bacteria.Firmicutes.Clostridia.Clostridiales.Veillonellaceae.Selenomonas.sp._oral_taxon_140	0.155155	0.0097541	0.0694338	0.150429	0.0097541	0.276297	0.473839	0.0694338	0.0809289	0.260874	0.103077	0.0809958	0	0.0206541	0.0206541	0	0	0.100777	0.081984	0.103661	0.280314	0.113184	0	0.0487796	0	0.0570265	0	0	0.0487796	0.0585337	0	0	0.0297644	0.0097541	0	0	0.0097541	0	0	0.0206541	0	0.172355	0.135079	0.311037	0.231849	0.170008	0	0	0.172235
Bacteria.Firmicutes.Clostridia.Clostridiales.Veillonellaceae.Selenomonas.sp._oral_taxon_138	0.35819	0.308593	0.107662	0.634164	0.306951	0.48595	0.277351	0.297033	0.276251	0.440931	0.0772103	0.356675	0	0.311298	0.0416187	0	0	0.243436	0.214646	0.290666	0.32519	0.280338	0	0.209079	0.235188	0.292436	0	0.0531281	0.0562151	0.283796	0	0	0.149377	0.359097	0.293978	0.133157	0.0584014	0.122771	0.133157	0.252864	0	0.160187	0.354346	0.302855	0.0276631	0.342415	0.123307	0	0.343109
Bacteria.Firmicutes.Clostridia.Clostridiales.Veillonellaceae.Selenomonas.sp._oral_taxon_136	0.16213	0.0590938	0.080456	0.455171	0.0163921	0.321398	0.0760944	0.063796	0.156363	0.0349305	0	0.0715407	0	0.224937	0	0	0	0.029703	0	0	0.0434393	0.0159271	0	0.277414	1.11e-16	0.0533198	0	0	0.326616	0.213758	0	0	0.015221	0.141366	0.170671	0	1.11e-16	0	0	0.252864	0	0	1.11e-16	0.0855983	0	0.0177485	0	0	1.11e-16
Bacteria.Firmicutes.Clostridia.Clostridiales.Veillonellaceae.Selenomonas.sp._oral_taxon_126	0.147826	0.273205	0.0352453	0.445445	0.0994916	0.281408	0.085121	0.147656	0.151487	0.153171	0.059875	0.246709	0.0218371	0.375675	0.156781	0	0	0.176898	0.406991	0.212577	0.284074	0.189594	0.0218371	0.27246	0.263967	0.25221	0	0	0.0218371	0.349172	0	0	0.30146	0.347446	0.384781	0.334182	0.0218371	0.225509	0.347224	0.252864	0	0.171043	0.18249	0.175919	0.171043	0.232505	0.214111	0	0.297999
Bacteria.Firmicutes.Clostridia.Clostridiales.Veillonellaceae.Selenomonas.noxia_oral_taxon_130	0.314459	0.0919458	0.397351	0.402447	0.146914	0.503765	0.512919	0.384595	0.385829	0.511713	0.465178	0.199123	0.20656	0.494809	0.442798	0.0212322	0.0140993	0.21871	0.174272	0.237191	0.321718	0.174874	0.210352	0.21807	0.050212	0.23646	0.0071329	0.0173477	0.300895	0.280876	0.0071329	0.0071329	0.280647	0.171197	0.149965	0.0714442	0.227792	0.0385922	0.0573449	0.328858	0.0071329	0.099079	0.363306	0.428305	0.18587	0.299918	0.032852	0.0071329	0.396829
Bacteria.Firmicutes.Clostridia.Clostridiales.Veillonellaceae.Selenomonas.infelix_oral_taxon_639	0.310424	0.228126	0.0800083	0.569856	0.253425	0.391597	0.308155	0.191154	0.249896	0.364692	0.0718186	0.306058	0.0184792	0.386336	0.113075	0.0526451	0	0.277927	0.171645	0.309434	0.285387	0.272201	0.0184792	0.0749735	0.193263	0.274678	0.0526451	0.0145875	0.0711242	0.184986	0.0526451	0.0526451	0.178723	0.348456	0.233582	0.127619	0.110439	0.168409	0.127619	0.268166	0.0526451	0.194519	0.356615	0.261865	0.0120617	0.364993	0.0629117	0.0526451	0.359418
Bacteria.Firmicutes.Clostridia.Clostridiales.Veillonellaceae.Selenomonas.flueggei_oral_taxon_125	0.365511	0.363067	0.13407	0.457974	0.273758	0.611271	0.2514	0.217231	0.185505	0.294646	0.113336	0.424399	0	0.365447	0.163664	0	0	0.545322	0.165677	0.369749	0.268574	0.260375	0	0.173587	0.13377	0.266662	0	0.0252154	0.0398173	0.472793	0	0	0.213312	0.301985	0.199784	0.13377	0.0388135	0.104657	0.13377	0.311872	0	0.157145	0.242931	0.330032	0.104657	0.316984	0.029113	0	0.290234
Bacteria.Firmicutes.Clostridia.Clostridiales.Veillonellaceae.Selenomonas.dianae_oral_taxon_139	0.511586	0.402754	0.185843	0.377096	0.377628	0.325255	0.298558	0.375036	0.545391	0.305278	0.0913152	0.519207	0	0.325541	0.276349	0.231895	0.161753	0.361722	0.53764	0.381929	0.332888	0.513196	0.161753	0.379075	0.345883	0.409743	0.0701416	0.233017	0.171025	0.388301	0.0701416	0.0701416	0.391564	0.4364	0.237141	0.462609	0.077201	0.331352	0.313898	0.126498	0.0701416	0.292368	0.467064	0.448885	0.230052	0.538501	0.272396	0.0701416	0.541166
Bacteria.Firmicutes.Clostridia.Clostridiales.Veillonellaceae.Megasphaera.micronuciformis_oral_taxon_122	0.129726	0.274861	0	0.015129	0.228732	0.289306	0.0274787	0	0.00967314	0.0974825	0	0.232727	0	0	0	0	0	0.379929	0.0319071	0.211413	0.121607	0.133762	0	0	0	0.0496782	0	0	0	0.299206	0	0	0.00531392	0.131506	0	0	0.0388135	0	0	0	0	0	0.1233	0.102561	0	0.124216	0	0	0.0974571
Bacteria.Firmicutes.Clostridia.Clostridiales.Veillonellaceae.Dialister.pneumosintes_oral_taxon_736	0.18928	0.13131	0.0627448	0.252352	0.224658	0.144891	0.325379	0.360968	0.181274	0.2493	0.0544576	0.315585	0	0.208875	0.113494	0	0	0.181034	0.169291	0.220769	0.155103	0.19153	0	0.164862	0.654547	0.285603	0	0	0.0110798	0.180371	0	0	0.209801	0.155575	0.140066	0.153782	0.0155088	0.521864	0.153782	0.0997778	0	0.269429	0.248707	0.218927	0.0970742	0.32176	0.0567078	0	0.318909
Bacteria.Firmicutes.Clostridia.Clostridiales.Veillonellaceae.Dialister.invisus_oral_taxon_118	0.534964	0.311546	0.311061	0.441029	0.327501	0.581229	0.442702	0.423172	0.451576	0.501781	0.229691	0.514058	0.00739979	0.38	0.410451	0.0892378	0.0476231	0.423249	0.415726	0.429651	0.406738	0.398533	0.0550228	0.241013	0.18195	0.397083	0.0416148	0.139858	0.14037	0.344828	0.0416148	0.0416148	0.343936	0.344196	0.171822	0.21046	0.123414	0.174095	0.175246	0.315471	0.0416148	0.248633	0.48367	0.533652	0.249767	0.515556	0.0487747	0.0416148	0.610113
Bacteria.Firmicutes.Clostridia.Clostridiales.Veillonellaceae.Centipeda.periodontii_oral_taxon_726	0.578469	0.48155	0.0952485	0.0795799	0.450098	0.248609	0.205613	0.166365	0.445724	0.162911	0	0.476388	0	0.112393	0.225429	0.225045	0.444772	0.368615	0.447701	0.3499	0.20064	0.537761	0.444772	0.283545	0.159335	0.418297	0.0600033	0.475253	0.0600033	0.368481	0.0600033	0.0600033	0.359297	0.320627	0	0.368419	0.116015	0.282338	0.193116	0	0.0600033	0.314026	0.362464	0.348858	0.283545	0.432232	0.444772	0.0600033	0.410774
Bacteria.Firmicutes.Clostridia.Clostridiales.Veillonellaceae.Anaeroglobus.geminatus_oral_taxon_121	0.045497	0	0.080456	0.0648508	0	0.074195	0.0780337	0.205198	0.0981318	0.0165389	0.131782	0.0565301	0	0	0	0	0	0	0	0	0.0434393	0.0159271	0	0.277414	1.11e-16	0.0266183	0	0.0710138	0.326616	0.213758	0	0	0.00379636	0	0	0	1.11e-16	0	0	0	0	0	1.11e-16	0.0488479	0	0.0177485	0	0	1.11e-16
Bacteria.Firmicutes.Clostridia.Clostridiales.Syntrophomonadaceae_.VIII..Syntrophomonadaceae_.VIII..G.1..sp._oral_taxon_435	0.162712	0.144292	0.0839087	0.0150297	0.159441	0.0363332	0.151533	0.066016	0.282792	0.0538872	0.563716	0.152513	0.563716	0.54647	0.498733	0.436284	0.144292	0.321776	0.156278	0.31741	0.286397	0.436284	0.340544	0	0	0.111042	0.291993	0.144292	0.511198	0.143462	0.291993	0.291993	0.0948996	0.421111	0	0.334861	0.621329	0.291993	0.291993	0	0.291993	0	0.317809	0.23655	0	0.369814	0.144292	0.291993	0.185672
Bacteria.Firmicutes.Clostridia.Clostridiales.Peptostreptococcaceae_.XIII..Peptostreptococcaceae_.XIII..G.2..sp._oral_taxon_790	0.0534149	0.0218968	0.106541	0.055866	0.0596774	0.044976	0.0841624	0.0667066	0.127259	0.0335243	0	0.0630247	0	0.15775	0.36579	0.834958	0	0.297296	0.0762264	0.400027	0.29085	0.343519	0	0.0226319	0.0445287	0.155571	0.955471	0.0218968	0.454178	0.0226319	0.955471	0.955471	0.107097	0.39193	0	0.213201	0.0581467	0.375508	0.44517	0	0.955471	0.0445287	0.197642	0.158483	0.0226319	0.236659	0	0.955471	0.155177
Bacteria.Firmicutes.Clostridia.Clostridiales.Peptostreptococcaceae_.XIII..Peptostreptococcaceae_.XIII..G.1..sp._oral_taxon_113	0.288636	0.33715	0.0876022	0.0864254	0.323124	0.454437	0.220977	0.179151	0.164225	0.226678	0.105849	0.511305	0.0360408	0.101518	0.170985	0.0492013	0.0492013	0.564945	0.322661	0.382556	0.260821	0.33847	0.0852421	0.206592	0.141941	0.234	0	0.0492013	0.0718413	0.525283	0	0	0.173781	0.193795	0.013088	0.18236	0.0939086	0.141148	0.146201	0	0	0.141148	0.352789	0.359522	0.197867	0.390544	0.0622893	0	0.364289
Bacteria.Firmicutes.Clostridia.Clostridiales.Peptostreptococcaceae_.XIII..Peptoniphilus.sp._oral_taxon_386	0.182845	0.0845812	0.208703	0.117319	0.292487	0.22587	0.260799	0.404947	0.301862	0.306649	0.293637	0.339148	0.121664	0.398722	0.516234	0.252078	0	0.507164	0.219374	0.611563	0.566734	0.503765	0.121664	0.0529418	0.356391	0.411376	0.252078	0	0.373743	0.259187	0.252078	0.252078	0.251334	0.33666	0	0.243511	0.199036	0.60847	0.30502	0.0895494	0.252078	0.0529418	0.603497	0.405305	0.148677	0.640128	0	0.252078	0.57333
Bacteria.Firmicutes.Clostridia.Clostridiales.Peptostreptococcaceae_.XIII..Peptoniphilus.sp._oral_taxon_375	0	0	0	0	0	0	0.00932405	0.141402	0	0.0165389	0.131782	0	0	0	0	0	0	0	0	0	0	0	0	0	0	0	0	0.0710138	0	0	0	0	0	0	0	0	0	0	0	0	0	0	0	0	0	0	0	0	0
Bacteria.Firmicutes.Clostridia.Clostridiales.Peptostreptococcaceae_.XIII..Peptoniphilus.lacrimalis_oral_taxon_648	0.045497	0	0.080456	0.0648508	0	0.074195	0.0780337	0.205198	0.0981318	0.0165389	0.131782	0.0565301	0	0	0	0	0	0	0	0	0.0434393	0.0159271	0	0.277414	0	0.0266183	0	0.0710138	0.326616	0.213758	0	0	0.00379636	0	0	0	0	0	0	0	0	0	0	0.0488479	0	0.0177485	0	0	0
Bacteria.Firmicutes.Clostridia.Clostridiales.Peptostreptococcaceae_.XIII..Parvimonas.sp._oral_taxon_393	0.0221453	0	0.537554	0.298858	0.11932	0.11635	0.137608	0.232136	0.134564	0.29227	1.11e-16	0.154898	0	0.0523897	0.134944	0	0	0.0626951	0.259631	0.0759178	0.0190293	0.0697715	0	0.621168	0.128853	0.49676	0	0	1.11e-16	0.187282	0	0	0.349245	0	0	0.120071	1.11e-16	0.222334	0.133113	0	0	0.431106	0.200465	0.175957	0.431106	0.109717	0	0	0.156861
Bacteria.Firmicutes.Clostridia.Clostridiales.Peptostreptococcaceae_.XIII..Parvimonas.micra_oral_taxon_111	0.35968	0.280535	0.415104	0.506797	0.358614	0.338211	0.417307	0.446791	0.411049	0.628209	0.352479	0.390169	0.20402	0.449446	0.463112	0.0228493	0	0.350387	0.285266	0.373569	0.319944	0.318241	0.196252	0.365248	0.157588	0.340889	0.0228493	0.0812521	0.243301	0.392038	0.0228493	0.0228493	0.246433	0.222132	0.072782	0.128493	0.285271	0.0804354	0.128493	0.12213	0.0228493	0.203821	0.576152	0.411784	0.0706028	0.37939	0.0480573	0.0228493	0.371152
Bacteria.Firmicutes.Clostridia.Clostridiales.Peptostreptococcaceae_.XI..Peptostreptococcus.stomatis_oral_taxon_112	0.468351	0.261823	0.218557	0.551952	0.312354	0.452667	0.418856	0.358379	0.464264	0.385064	0.220049	0.436476	0.120232	0.438746	0.351259	0.0276495	0.00248688	0.26795	0.334234	0.281054	0.266631	0.284309	0.122718	0.298412	0.189564	0.319926	0.0251626	0.134015	0.282919	0.400546	0.0251626	0.0251626	0.198713	0.238876	0.20507	0.134978	0.202929	0.128382	0.132491	0.206562	0.0251626	0.31304	0.439638	0.373867	0.113065	0.327377	0.0368867	0.0251626	0.299781
Bacteria.Firmicutes.Clostridia.Clostridiales.Peptostreptococcaceae_.XI..Peptostreptococcaceae_.XI..G.7..sp._oral_taxon_106	0	0.229721	0	0	0	0.00387489	0	0.0233226	0	0.0975979	0.0380378	0.00972534	0	0.0765113	0	0	0	0.0811876	0.383339	0.0878957	0.222328	0.0931621	0	0.101417	0.0806488	0	0	0	0	0.156292	0	0	0.0999274	0.20608	0.829329	0.501015	0	0	0.444348	0	0	0	0.048305	0.0535737	0	0.0648853	0.347266	0	0.0799974
Bacteria.Firmicutes.Clostridia.Clostridiales.Peptostreptococcaceae_.XI..Peptostreptococcaceae_.XI..G.7..sp._oral_taxon_081	0.46149	0.328963	0.154555	0.186181	0.226176	0.21328	0.227628	0.129812	0.558649	0.0888177	0.237069	0.224054	0.237069	0.478488	0.501453	0.459754	0.291272	0.351479	0.156278	0.32013	0.329837	0.562361	0.487524	0.0706462	0	0.164362	0.294712	0.291272	0.584565	0.214108	0.294712	0.294712	0.110121	0.530131	0.106301	0.378914	0.294682	0.294712	0.294712	0.106301	0.294712	0	0.317809	0.322148	0	0.389623	0.291272	0.294712	0.185672
Bacteria.Firmicutes.Clostridia.Clostridiales.Peptostreptococcaceae_.XI..Peptostreptococcaceae_.XI..G.5..sp._oral_taxon_493	0.56699	0.436325	0	0.076351	0.365834	0.0439385	0.10387	0.111436	0.472433	0.0500457	0.162655	0.305216	0.162655	0.162655	0.271455	0.165042	0.666146	0.0680295	0.221195	0.0384817	0.0145769	0.274224	0.8288	0	0.051945	0.0250709	0	0.824572	0.162655	0.143462	0	0	0.0104349	0.129118	0	0.188345	0.201297	0	0	0	0	0.1712	0.226921	0.100699	0	0.174564	0.652734	0	0.103128
Bacteria.Firmicutes.Clostridia.Clostridiales.Peptostreptococcaceae_.XI..Peptostreptococcaceae_.XI..G.4..sp._oral_taxon_369	0.279969	0.399637	0.119154	0.158775	0.273551	0.236469	0.188525	0.182966	0.274803	0.269378	0.14003	0.401038	0.101992	0.404122	0.605774	0.387417	0	0.593371	0.424873	0.677316	0.575184	0.618187	0.101992	0.212371	0.243547	0.323447	0.387417	0.0715665	0.489409	0.502905	0.387417	0.387417	0.312084	0.705185	0.186261	0.449674	0.198952	0.46383	0.646521	0.0381105	0.387417	0.18252	0.518726	0.414331	0.110954	0.516283	0.14815	0.387417	0.433837
Bacteria.Firmicutes.Clostridia.Clostridiales.Peptostreptococcaceae_.XI..Peptostreptococcaceae_.XI..G.3..sp._oral_taxon_495	0.0221453	0	0.0352453	0.0189394	0.0286341	0.023216	0.0558991	0.0698676	0.0169532	0.00508477	0	0.145671	0	0.0523897	0.134944	0	0	0.0626951	0.259631	0.0702158	0.0190293	0.0697715	0	0.36458	0.128853	0.497521	0	0	0	0.187282	0	0	0.349245	0	0	0.120071	0	0.222334	0.133113	0	0	0.458208	0.0578829	0.0855949	0.525167	0.0933009	0	0	0.156861
Bacteria.Firmicutes.Clostridia.Clostridiales.Peptostreptococcaceae_.XI..Peptostreptococcaceae_.XI..G.3..sp._oral_taxon_382	0.180931	0.166456	0	0.076351	0.261649	0.0149747	0.00693379	0.0675983	0.0937288	0.012299	0	0.211409	0	0	0.108801	0	0	0.0104584	0.0966147	0.0130645	0	0.0225017	0	0	0.051945	0.0250709	0	0.158427	0	0	0	0	0	0	0	0	0.0195879	0	0	0	0	0.369437	0.0622253	0	0	0.00835839	0	0	0.0281048
Bacteria.Firmicutes.Clostridia.Clostridiales.Peptostreptococcaceae_.XI..Peptostreptococcaceae_.XI..G.2..sp._oral_taxon_091	0.477992	0.566048	0.0680023	0.160161	0.373814	0.12891	0.203769	0.173228	0.471608	0.250817	0.379476	0.342421	0.311979	0.484471	0.383544	0.216754	0.229986	0.274656	0.47538	0.223839	0.288775	0.443111	0.426238	0.117708	0.148885	0.119775	0.0517116	0.361333	0.270917	0.316045	0.0517116	0.0517116	0.189789	0.385545	0.204715	0.433084	0.38918	0.0680023	0.244739	0.027978	0.0517116	0.172149	0.372687	0.279712	0.0457497	0.336911	0.406723	0.0517116	0.280587
Bacteria.Firmicutes.Clostridia.Clostridiales.Peptostreptococcaceae_.XI..Peptostreptococcaceae_.XI..G.1..sp._oral_taxon_383	0.286796	0.478679	0.143459	0.0833498	0.442792	0.329998	0.267874	0.291641	0.329539	0.359182	0.27895	0.462419	0.0974534	0.267925	0.240912	0.133039	0.133039	0.552161	0.227267	0.456318	0.307695	0.376043	0.230492	0.070779	0.1518	0.209594	0	0.133039	0.0974534	0.467438	0	0	0.249051	0.331403	0.070779	0.203818	0.155321	0.0810214	0.070779	0.143459	0	0	0.449957	0.293029	0	0.47562	0.203818	0	0.46774
Bacteria.Firmicutes.Clostridia.Clostridiales.Peptostreptococcaceae_.XI..Mogibacterium.timidum_oral_taxon_042	0.445304	0.484088	0.0769013	0.152075	0.531472	0.589881	0.187283	0.221527	0.231185	0.283014	0.180664	0.6454	0.0745523	0.150631	0.280677	0.0190829	0.0190829	0.487622	0.371445	0.410718	0.411216	0.360435	0.0936351	0.162669	0.172958	0.198691	0	0.17751	0.116208	0.535236	0	0	0.140558	0.174278	0.023689	0.140095	0.152008	0.0973236	0.121013	0	0	0.352347	0.46475	0.463241	0.287981	0.4281	0.0427718	0	0.414159
Bacteria.Firmicutes.Clostridia.Clostridiales.Peptostreptococcaceae_.XI..Mogibacterium.neglectum_oral_taxon_691	0.0221453	0	0.0352453	0.0189394	0.0286341	0.023216	0.0558991	0.0698676	0.0169532	0.00508477	0	0.145671	0	0.0523897	0.134944	0	0	0.0626951	0.259631	0.0702158	0.0190293	0.0697715	0	0.36458	0.128853	0.497521	0	0	0	0.187282	0	0	0.349245	0	0	0.120071	0	0.222334	0.133113	0	0	0.458208	0.0578829	0.0855949	0.525167	0.0933009	0	0	0.156861
Bacteria.Firmicutes.Clostridia.Clostridiales.Peptostreptococcaceae_.XI..Mogibacterium.diversum_oral_taxon_593	0.479271	0.327564	0.189946	0.478749	0.348144	0.547538	0.253617	0.313014	0.387897	0.275823	0.0926579	0.530212	0.00640662	0.347299	0.306737	0.0065595	0.0065595	0.326572	0.426239	0.346059	0.300702	0.313957	0.0129661	0.399046	0.211746	0.481368	0	0.121194	0.12573	0.460288	0	0	0.36481	0.286411	0.17765	0.13361	0.0713675	0.246303	0.140093	0.286402	0	0.36972	0.360302	0.363833	0.277771	0.379246	0.013539	0	0.405609
Bacteria.Firmicutes.Clostridia.Clostridiales.Peptostreptococcaceae_.XI..Filifactor.alocis_oral_taxon_539	0.393593	0.424654	0.320097	0.240731	0.350212	0.332907	0.457822	0.433318	0.430888	0.472739	0.251379	0.525195	0.0535337	0.457253	0.590382	0.245907	0.0487211	0.648341	0.411704	0.651768	0.546836	0.592833	0.102255	0.234112	0.236645	0.422057	0.197186	0.124453	0.286171	0.458842	0.197186	0.197186	0.479587	0.51203	0.134617	0.437951	0.169548	0.301237	0.395847	0.205499	0.197186	0.18819	0.579717	0.534699	0.104051	0.626875	0.143331	0.197186	0.641147
Bacteria.Firmicutes.Clostridia.Clostridiales.Peptostreptococcaceae_.XI..Eubacterium_.XI..G.7..yurii_oral_taxon_377	0.199456	0.12103	0.416217	0.465499	0.207813	0.268874	0.372512	0.414777	0.389765	0.525264	0.124604	0.364004	0.0484451	0.210804	0.216847	0.0665256	0.0330675	0.251841	0.369011	0.301086	0.272944	0.304968	0.0815126	0.732727	0.249778	0.313572	0.0334581	0.0330675	0.322514	0.497731	0.0334581	0.0334581	0.302282	0.154488	0.0879626	0.274559	0.100958	0.2213	0.254534	0	0.0334581	0.211002	0.442138	0.383025	0.185686	0.357127	0.12103	0.0334581	0.379161
Bacteria.Firmicutes.Clostridia.Clostridiales.Peptostreptococcaceae_.XI..Eubacterium_.XI..G.6..minutum_oral_taxon_673	0.175053	0.225801	0.338879	0.331233	0.447124	0.332717	0.14542	0.415579	0.24447	0.46999	0.238818	0.389468	0.169053	0.202539	0.169053	0	0	0.265392	0.13227	0.329699	0.242306	0.230188	0.169053	0.290074	0.263474	0.234151	0	0	0.169053	0.369263	0	0	0.0578642	0.164992	0.0334856	0.0334856	0.207867	0.229988	0.0334856	0	0	0	0.520136	0.262688	0.0362795	0.358994	0.0334856	0	0.307096
Bacteria.Firmicutes.Clostridia.Clostridiales.Peptostreptococcaceae_.XI..Eubacterium_.XI..G.5..saphenum_oral_taxon_759	0.341244	0.669923	0.101992	0.187233	0.390693	0.416596	0.205172	0.240966	0.27167	0.351888	0.117739	0.431741	0.0129548	0.24408	0.191884	0.0442132	0.0442132	0.558426	0.584596	0.443997	0.440294	0.344901	0.057168	0.140878	0.172054	0.207658	0	0.116935	0.0129548	0.507914	0	0	0.233308	0.430206	0.457693	0.49296	0.0904105	0.0394606	0.448747	0.115154	0	0.112182	0.363095	0.312754	0.0394606	0.346694	0.391479	0	0.362655
Bacteria.Firmicutes.Clostridia.Clostridiales.Peptostreptococcaceae_.XI..Eubacterium_.XI..G.3..brachy_oral_taxon_557	0.206183	0.161126	0.415124	0.306109	0.262411	0.211992	0.453687	0.497041	0.4435	0.385059	0.507203	0.365658	0.319825	0.5682	0.669118	0.0631095	0	0.248403	0.362591	0.30383	0.24873	0.248058	0.196252	0.320979	0.213981	0.426355	0.0631095	0.0961789	0.305008	0.370272	0.0631095	0.0631095	0.412719	0.128056	0.0331834	0.216364	0.409735	0.20228	0.229406	0.168145	0.0631095	0.23535	0.480632	0.3629	0.139171	0.336338	0.0331834	0.0631095	0.470152
Bacteria.Firmicutes.Clostridia.Clostridiales.Peptostreptococcaceae_.XI..Eubacterium_.XI..G.1..sulci_oral_taxon_467	0.189978	0.166456	0	0.076351	0.261649	0.0220883	0.0431662	0.0675983	0.14382	0.0181416	0.322054	0.244886	0.322054	0.322054	0.315541	0	0	0.0137705	0.127212	0.0130645	0.0145769	0.0225017	0.196252	0	0.051945	0.0250709	0	0.158427	0.219206	0.143462	0	0	0	0	0	0	0.341642	0	0	0	0	0.369437	0.136125	0	0	0.0282114	0	0	0.0347802
Bacteria.Firmicutes.Clostridia.Clostridiales.Peptostreptococcaceae_.XI..Eubacterium_.XI..G.1..infirmum_oral_taxon_105	0.423518	0.208793	0.162666	0.388093	0.216521	0.407804	0.627703	0.284228	0.278104	0.446902	0.165769	0.365571	0.0137994	0.276229	0.221559	0	0	0.31531	0.261851	0.326657	0.311625	0.296735	0.0137994	0.189599	0.173324	0.333926	0	0.0604332	0.0549217	0.273975	0	0	0.216069	0.245032	0.149098	0.12312	0.0722009	0.119559	0.12312	0.195006	0	0.319173	0.345139	0.39028	0.162379	0.378961	0.0150335	0	0.380541
Bacteria.Firmicutes.Clostridia.Clostridiales.Peptococcaceae.Peptococcus.sp._oral_taxon_168	0.199307	0.0916668	0.431901	0.275426	0.161944	0.18413	0.738079	0.392152	0.325287	0.395767	0.176159	0.253975	0	0.167051	0.287795	0.0553715	0.0275232	0.177254	0.137061	0.276652	0.239563	0.191451	0.0275232	0.198973	0.103943	0.252634	0.0278483	0.0416702	0.178049	0.217744	0.0278483	0.0278483	0.402758	0.105368	0.0219643	0.0948821	0.0890818	0.0956799	0.0673588	0.296789	0.0278483	0.204048	0.229244	0.217219	0.0175463	0.261174	0.0494875	0.0278483	0.36423
Bacteria.Firmicutes.Clostridia.Clostridiales.Peptococcaceae.Peptococcus.sp._oral_taxon_167	0.25132	0.189393	0.361543	0.336334	0.309639	0.293148	0.667638	0.448487	0.422964	0.587767	0.20897	0.314391	0.00708609	0.386685	0.349899	0.151541	0.0145104	0.449414	0.278967	0.547081	0.454037	0.453884	0.0215965	0.252419	0.226736	0.48484	0.13703	0.0343994	0.161713	0.219293	0.13703	0.13703	0.405311	0.306534	0.100805	0.291961	0.118557	0.263228	0.277451	0.146278	0.13703	0.247747	0.5677	0.507124	0.0889584	0.532331	0.0994282	0.13703	0.575954
Bacteria.Firmicutes.Clostridia.Clostridiales.Lachnospiraceae_.XIVa..Shuttleworthia.satelles_oral_taxon_095	0.357302	0.333954	0.141194	0.336536	0.302522	0.664713	0.196711	0.175816	0.190806	0.286253	0.119992	0.401977	0	0.309046	0.155072	0	0	0.586578	0.213123	0.40667	0.291727	0.305167	0	0.168848	0.108986	0.286834	0	0	0.0310984	0.43929	0	0	0.175607	0.272872	0.170671	0.108986	0.0388135	0.108986	0.108986	0.256657	0	0.108986	0.316488	0.394869	0.182891	0.371674	0	0	0.326435
Bacteria.Firmicutes.Clostridia.Clostridiales.Lachnospiraceae_.XIVa..Oribacterium.sp._oral_taxon_372	0.045497	0	0.515732	0.344769	0.0906861	0.167329	0.150419	0.226065	0.215743	0.287185	1.11e-16	0.0657571	0	1.11e-16	1.11e-16	0	0	0	0	0.00570201	0.0434393	0.0159271	0	0.534003	1.11e-16	0.0922719	0	0	0.326616	0.213758	0	0	0.00379636	0	0	1.11e-16	1.11e-16	0	1.11e-16	0	0	0	0.142582	0.13921	1.11e-16	0.0341647	0	0	1.11e-16
Bacteria.Firmicutes.Clostridia.Clostridiales.Lachnospiraceae_.XIVa..Oribacterium.sp._oral_taxon_108	0.112627	0.024925	0.0662598	0.197202	0.180515	0.0911849	0.468296	0.230168	0.160101	0.145573	0	0.2338	0	0.024925	0	0	0	0.024925	0	0.0619168	0.0797965	0.0425879	0	0.0662598	0.166372	0.170363	0	0	0.0662598	0.0662598	0	0	0.0342857	0.024925	0.024925	0	0	0.166372	0	0.024925	0	0.172355	0.11059	0.073773	0	0.146491	0	0	0.133198
Bacteria.Firmicutes.Clostridia.Clostridiales.Lachnospiraceae_.XIVa..Oribacterium.sp._oral_taxon_078	0.116633	0.0590938	0	0.39032	0.0163921	0.247203	0.00738474	0	0.0582311	0.0349305	0	0.0150106	0	0.224937	0	0	0	0.029703	0	0	0	0	0	0	0	0.0267015	0	0	0	0	0	0	0.0114247	0.141366	0.170671	0	0	0	0	0.252864	0	0	0	0.0367504	0	0	0	0	0
Bacteria.Firmicutes.Clostridia.Clostridiales.Lachnospiraceae_.XIVa..Oribacterium.sinus_oral_taxon_457	0.568592	0.480934	0.0823849	0.483986	0.497611	0.70451	0.206899	0.158577	0.28164	0.372487	0.14788	0.553123	0.0394434	0.31099	0.18626	0	0	0.407242	0.26054	0.350042	0.304715	0.284711	0.0394434	0.07356	0.0811356	0.183835	0	0.158427	0.0511975	0.327178	0	0	0.0671447	0.281467	0.179265	0.0291906	0.0978449	0.0205965	0.0291906	0.270284	0	0.266355	0.408864	0.342025	0.132331	0.338942	0.00859416	0	0.290582
Bacteria.Firmicutes.Clostridia.Clostridiales.Lachnospiraceae_.XIVa..Lachnospiraceae_.G.8..sp._oral_taxon_500	0.412012	0.311264	0.233109	0.320365	0.238039	0.282749	0.375809	0.348402	0.418154	0.411013	0.161906	0.42629	0	0.418986	0.50143	0.287881	0.0611216	0.59742	0.542052	0.599948	0.534823	0.595481	0.0611216	0.34458	0.273854	0.54104	0.22676	0.123955	0.263821	0.352559	0.22676	0.22676	0.512254	0.494169	0.164787	0.458476	0.116015	0.459971	0.446587	0.154966	0.22676	0.332493	0.516168	0.534624	0.267778	0.604572	0.147836	0.22676	0.61451
Bacteria.Firmicutes.Clostridia.Clostridiales.Lachnospiraceae_.XIVa..Lachnospiraceae_.G.6..sp._oral_taxon_090	0.386743	0.26987	0	0	0.194635	0.0218502	0.0607043	0.0438381	0.328613	0.0319041	0	0.100541	0	0	0	0.165042	1	0.0542589	0.0939832	0.0254172	0	0.251722	0.803748	0	0	0	0	0.770559	0	0	0	0	0.0104349	0.129118	0	0.188345	0.0190543	0	0	0	0	0	0.0907958	0.100699	0	0.146353	0.652734	0	0.0683482
Bacteria.Firmicutes.Clostridia.Clostridiales.Lachnospiraceae_.XIVa..Lachnospiraceae_.G.5..sp._oral_taxon_080	0.244671	0.171273	0.0352453	0.126365	0.364031	0.0521799	0.505691	0.320512	0.271083	0.163479	0.01394	0.313135	0.01394	0.050336	0.050336	0.165042	0.171273	0.0939671	0.144319	0.12373	0.0693266	0.23433	0.185213	0.036396	0.349315	0.155215	0	0.171273	0.01394	0.050336	0	0	0.0658954	0.129118	0	0.207669	0.0329944	0.349315	0.036396	0	0	0.208751	0.251722	0.137095	0.036396	0.325432	0.171273	0	0.244618
Bacteria.Firmicutes.Clostridia.Clostridiales.Lachnospiraceae_.XIVa..Lachnospiraceae_.G.3..sp._oral_taxon_100	0.39878	0.238048	0.211478	0.346137	0.401384	0.280364	0.435565	0.462436	0.418469	0.398711	0.123086	0.601364	0	0.1725	0.338352	0.0450481	0.0299143	0.297071	0.359042	0.385003	0.296947	0.310323	0.0299143	0.368653	0.316281	0.47362	0.0151338	0.137546	0.2328	0.440914	0.0151338	0.0151338	0.296798	0.14555	0.0243334	0.173077	0.0925896	0.285689	0.156204	0.0970191	0.0151338	0.394129	0.426994	0.350674	0.177515	0.463199	0.0378718	0.0151338	0.542963
Bacteria.Firmicutes.Clostridia.Clostridiales.Lachnospiraceae_.XIVa..Lachnospiraceae_.G.2..sp._oral_taxon_096	0.49736	0.35938	0.114293	0.58404	0.326876	0.544501	0.147896	0.188554	0.293492	0.230359	0.0620584	0.389576	0	0.267461	0.127686	0	0	0.253102	0.209465	0.231707	0.245989	0.251369	0	0.194888	0.0944698	0.161906	0	0.144649	0.137411	0.311933	0	0	0.0630597	0.296512	0.194311	0.0425248	0.0584014	0.0188848	0.0425248	0.252864	0	0.167086	0.281421	0.284055	0.0573033	0.246219	0.0236399	0	0.206505
Bacteria.Firmicutes.Clostridia.Clostridiales.Lachnospiraceae_.XIVa..Lachnospiraceae_.G.2..sp._oral_taxon_088	0.045497	0	0.080456	0.0648508	0	0.074195	0.0687096	0.063796	0.0981318	0	0	0.0565301	0	0	0	0	0	0	0	0	0.0434393	0.0159271	0	0.277414	0	0.0266183	0	0	0.326616	0.213758	0	0	0.00379636	0	0	0	0	0	0	0	0	0	0	0.0488479	0	0.0177485	0	0	0
Bacteria.Firmicutes.Clostridia.Clostridiales.Lachnospiraceae_.XIVa..Lachnoanaerobaculum.umeaense_oral_taxon_107	0.351306	0.306855	0.479095	0.500351	0.219156	0.51629	0.450118	0.450458	0.422314	0.633433	0.252747	0.22838	0	0.418469	0.23966	0.0531134	0	0.365329	0.308417	0.390947	0.485937	0.331448	0	0.372618	0.0973812	0.317392	0.0531134	0	0.148603	0.348711	0.0531134	0.0531134	0.360123	0.442241	0.338235	0.237411	0.0773723	0.0698459	0.237411	0.342234	0.0531134	0.0419081	0.43408	0.476286	0.0772475	0.362213	0.167565	0.0531134	0.460369
Bacteria.Firmicutes.Clostridia.Clostridiales.Lachnospiraceae_.XIVa..Lachnoanaerobaculum.sp._oral_taxon_496	0.145489	0.0590938	0.802649	0.444911	0.150861	0.230561	0.435487	0.459286	0.356914	0.498154	0.154195	0.232854	0	0.266505	0.418153	0.0549561	0	0.191236	0.204827	0.217666	0.177882	0.152456	0	0.46924	0.128853	0.425954	0.0549561	0	0.0944772	0.212651	0.0549561	0.0549561	0.477582	0.114423	0.0594669	0.175027	0.0385588	0.228086	0.188069	0.293742	0.0549561	0.17313	0.288056	0.34338	0.17313	0.235027	0	0.0549561	0.3887
Bacteria.Firmicutes.Clostridia.Clostridiales.Lachnospiraceae_.XIVa..Lachnoanaerobaculum.sp._oral_taxon_083	0.386743	0.26987	0	0	0.194635	0.0218502	0.0607043	0.0438381	0.328613	0.0319041	0	0.100541	0	0	0	0.165042	1	0.0542589	0.0939832	0.0254172	0	0.251722	0.803748	0	0	0	0	0.770559	0	0	0	0	0.0104349	0.129118	0	0.188345	0.0190543	0	0	0	0	0	0.0907958	0.100699	0	0.146353	0.652734	0	0.0683482
Bacteria.Firmicutes.Clostridia.Clostridiales.Lachnospiraceae_.XIVa..Lachnoanaerobaculum.orale_oral_taxon_082	0.307916	0.217979	0.282919	0.412039	0.262547	0.411248	0.412002	0.403651	0.433594	0.533059	0.127016	0.390435	0.00655501	0.220289	0.22364	0.0810133	0.0402688	0.349776	0.541089	0.336971	0.326661	0.373489	0.0468239	0.598481	0.265152	0.471526	0.0407445	0.0816652	0.184037	0.422799	0.0407445	0.0407445	0.423334	0.217327	0.122642	0.279638	0.0974272	0.279428	0.252411	0.0440887	0.0407445	0.388239	0.496316	0.518132	0.365035	0.426617	0.118823	0.0407445	0.489427
Bacteria.Firmicutes.Clostridia.Clostridiales.Lachnospiraceae_.XIVa..Johnsonella.sp._oral_taxon_166	0.31976	0.412956	0.129007	0.196554	0.421699	0.518168	0.204372	0.249741	0.289373	0.462231	0.156712	0.47304	0.00331468	0.270175	0.287363	0.246958	0.0237565	0.719845	0.277483	0.728493	0.686107	0.61393	0.0270712	0.0988284	0.216035	0.360659	0.223202	0.051667	0.236394	0.352187	0.223202	0.223202	0.254102	0.487425	0.108961	0.300993	0.119329	0.330677	0.309868	0.0552307	0.223202	0.0637188	0.626766	0.55528	0.172145	0.704625	0.110423	0.223202	0.625323
Bacteria.Firmicutes.Clostridia.Clostridiales.Lachnospiraceae_.XIVa..Johnsonella.ignava_oral_taxon_635	0.16015	0.0778524	0.386237	0.359044	0.140989	0.445922	0.251985	0.316823	0.299503	0.50541	0.18406	0.137365	0.00665178	0.11032	0.0740871	0	0	0.204099	0.155706	0.224243	0.401845	0.189966	0.00665178	0.560677	0.0449169	0.201326	0	0	0.333268	0.306946	0	0	0.112779	0.0778524	0.0362334	0.0449169	0.0454653	0.00868353	0.0449169	0.0587518	0	0.00868353	0.373075	0.544587	0.29133	0.301809	0.0362334	0	0.293766
Bacteria.Firmicutes.Clostridia.Clostridiales.Lachnospiraceae_.XIVa..Eubacterium_.XIVa..G.1..saburreum_oral_taxon_494	0.425117	0.346467	0.194876	0.385907	0.361243	0.725153	0.254036	0.248334	0.329074	0.431992	0.139365	0.37611	0	0.173233	0.0795197	0	0	0.383832	0.17515	0.360375	0.428455	0.283912	0	0.348813	0.0710135	0.226447	0	0.0467955	0.242899	0.454336	0	0	0.0774771	0.272015	0.140509	0.024218	0.0584014	0	0.024218	0.149015	0	0.0759044	0.413316	0.536706	0.209908	0.345533	0.024218	0	0.324331
Bacteria.Firmicutes.Clostridia.Clostridiales.Lachnospiraceae_.XIVa..Catonella.sp._oral_taxon_451	0.0221453	0	0.0352453	0.0189394	0.0286341	0.023216	0.0652231	0.21127	0.0169532	0.0216236	0.131782	0.145671	0	0.0523897	0.134944	0	0	0.0626951	0.259631	0.0702158	0.0190293	0.0697715	0	0.36458	0.128853	0.497521	0	0.0710138	0	0.187282	0	0	0.349245	0	0	0.120071	0	0.222334	0.133113	0	0	0.458208	0.0578829	0.0855949	0.525167	0.0933009	0	0	0.156861
Bacteria.Firmicutes.Clostridia.Clostridiales.Lachnospiraceae_.XIVa..Catonella.sp._oral_taxon_164	0.0221453	0	0.0352453	0.0189394	0.0286341	0.023216	0.0558991	0.0698676	0.0169532	0.00508477	0	0.145671	0	0.0523897	0.134944	0	0	0.0626951	0.259631	0.0702158	0.0190293	0.0697715	0	0.36458	0.128853	0.497521	0	0	0	0.187282	0	0	0.349245	0	0	0.120071	0	0.222334	0.133113	0	0	0.458208	0.0578829	0.0855949	0.525167	0.0933009	0	0	0.156861
Bacteria.Firmicutes.Clostridia.Clostridiales.Lachnospiraceae_.XIVa..Catonella.morbi_oral_taxon_165	0.199662	0.127501	0.33534	0.234447	0.281731	0.16146	0.537329	0.52789	0.320707	0.459197	0.219052	0.434205	0.00297155	0.344135	0.439023	0.129078	0.0182549	0.368916	0.330033	0.464008	0.36157	0.363542	0.0212264	0.250978	0.387236	0.552218	0.110823	0.0210588	0.131505	0.276747	0.110823	0.110823	0.549861	0.238324	0.0782581	0.30742	0.0907727	0.47774	0.302208	0.210271	0.110823	0.318559	0.441686	0.402361	0.18785	0.542903	0.0765265	0.110823	0.70912
Bacteria.Firmicutes.Clostridia.Clostridiales.Eubacteriaceae_.XV..Pseudoramibacter.alactolyticus_oral_taxon_538	0.392588	0.472862	0.0352453	0.110419	0.455368	0.559256	0.136421	0.152741	0.185146	0.266304	0.082423	0.472033	0	0.0413047	0.150105	0.0647911	0.0647911	0.55632	0.306847	0.364452	0.347103	0.338061	0.0647911	0.0413047	0.0932497	0.116054	0	0.198002	0	0.340511	0	0	0.0570535	0.196297	0	0.106096	0.0774558	0.0413047	0.0413047	0	0	0.174515	0.396291	0.507425	0.340072	0.360522	0.0647911	0	0.373484
Bacteria.Firmicutes.Clostridia.Clostridiales.Clostridiales_.F.3..Clostriales_.F.3..G.1..sp._oral_taxon_876	0	0	0.502309	0.279918	0.0906861	0.0931341	0.0817092	0.162269	0.117611	0.287185	0	0.00922701	0	0	0	0	0	0	0	0.00570201	0	0	0	0.256589	0	0.0656536	0	0	0	0	0	0	0	0	0	0	0	0	0	0	0	0	0.142582	0.0903618	0	0.0164162	0	0	0
Bacteria.Firmicutes.Clostridia.Clostridiales.Clostridiales_.F.2..Clostridiales_.F.2..G.2..sp._oral_taxon_085	0.440712	0.366047	0.228062	0.45995	0.47018	0.454223	0.297415	0.444315	0.451799	0.390979	0.0645909	0.533623	0	0.248726	0.260662	0.0601652	0.0601652	0.364688	0.455509	0.370827	0.256177	0.360595	0.0601652	0.490535	0.250992	0.593434	0	0.142632	0.0145927	0.366195	0	0	0.434256	0.344756	0.153084	0.201575	0.0774558	0.271189	0.154452	0.174997	0	0.402097	0.541376	0.447561	0.319631	0.430495	0.0815045	0	0.456033
Bacteria.Firmicutes.Clostridia.Clostridiales.Clostridiales_.F.2..Clostridiales_.F.2..G.1..sp._oral_taxon_075	0.437791	0.34617	0.577883	0.601686	0.484969	0.439	0.371569	0.503575	0.565827	0.540333	0.0455912	0.492134	0	0.188988	0.19859	0.109289	0.0733201	0.349446	0.273262	0.353333	0.301993	0.369299	0.0733201	0.39449	0.159903	0.366495	0.035969	0.153261	0.120036	0.264624	0.035969	0.035969	0.175775	0.306352	0.0703394	0.163123	0.113425	0.136835	0.0898033	0.0991847	0.035969	0.126683	0.580551	0.480144	0.0493034	0.422486	0.0804124	0.035969	0.376336
Bacteria.Firmicutes.Clostridia.Clostridiales.Clostridiales_.F.1..Clostridiales_.F.1..G.1..sp._oral_taxon_093	0.164301	0.157701	0.417235	0.16074	0.136918	0.136539	0.348669	0.319368	0.264283	0.301362	0.192232	0.270574	0	0.368159	0.59146	0.189713	0	0.414546	0.3094	0.43788	0.351212	0.371882	0	0.207245	0.207304	0.447247	0.189713	0.0385498	0.189713	0.245439	0.189713	0.189713	0.724777	0.308865	0.0809579	0.349685	0.09634	0.357058	0.362727	0.526298	0.189713	0.205894	0.360276	0.372486	0.167344	0.422072	0.039901	0.189713	0.550592
Bacteria.Firmicutes.Bacilli.Lactobacillales.Streptococcaceae.Streptococcus.sp._oral_taxon_487	0	0	0.502309	0.279918	0.0906861	0.0931341	0.0817092	0.162269	0.117611	0.287185	0	0.00922701	0	0	0	0	0	0	0	0.00570201	0	0	0	0.256589	0	0.0656536	0	0	0	0	0	0	0	0	0	0	0	0	0	0	0	0	0.142582	0.0903618	0	0.0164162	0	0	0
Bacteria.Firmicutes.Bacilli.Lactobacillales.Streptococcaceae.Streptococcus.sp._oral_taxon_431	0.180931	0.166456	0.395653	0.356269	0.352335	0.108109	0.088643	0.229867	0.21134	0.299484	0	0.220636	0	0	0.108801	0	0	0.0104584	0.0966147	0.0187665	0	0.0225017	0	0.256589	0.051945	0.0907245	0	0.158427	0	0	0	0	0	0	0	0	0.0195879	0	0	0	0	0.369437	0.204807	0.0903618	0	0.0247746	0	0	0.0281048
Bacteria.Firmicutes.Bacilli.Lactobacillales.Streptococcaceae.Streptococcus.sp._oral_taxon_074	0.101736	0.0212788	0.147099	0.106535	0.0286341	0.0784367	0.220674	0.344402	0.14921	0.143403	0.252952	0.238652	0.024415	0.173559	0.234835	0	0	0.131167	0.305325	0.16697	0.155639	0.118779	0.024415	0.422237	0.150132	0.599615	0	0.0710138	0.0607934	0.269354	0	0	0.449796	0.0212788	0.0212788	0.14135	0.024415	0.222334	0.154392	0.0754757	0	0.47739	0.136212	0.179447	0.509959	0.204786	0.0212788	0	0.260291
Bacteria.Firmicutes.Bacilli.Lactobacillales.Streptococcaceae.Streptococcus.sp._oral_taxon_071	0.431316	0.351882	0.162024	0.206631	0.457977	0.273338	0.269619	0.264421	0.292484	0.204327	0.0587512	0.564687	0.0258702	0.173675	0.270378	0.0801927	0.0176584	0.324427	0.309802	0.331241	0.294068	0.355036	0.0435286	0.170298	0.157999	0.237074	0.0625343	0.176085	0.152649	0.331055	0.0625343	0.0625343	0.188133	0.24458	0.032881	0.186246	0.140489	0.135707	0.168588	0	0.0625343	0.459548	0.382352	0.337656	0.0731727	0.356423	0.0505394	0.0625343	0.318484
Bacteria.Firmicutes.Bacilli.Lactobacillales.Streptococcaceae.Streptococcus.sp._oral_taxon_070	0.310657	0.380402	0.022499	0.150164	0.635539	0.228616	0.0569115	0.353698	0.192996	0.168674	0.0266784	0.562354	0	0.0266784	0.108801	0	0	0.224405	0.1552	0.29463	0.184643	0.209603	0	0.0491774	0.567246	0.216068	0	0.158427	0	0.213946	0	0	0.0510569	0.158185	0.0266784	0.0266784	0.0584014	0.42479	0.0266784	0	0	0.274932	0.345293	0.151739	0	0.304412	0.0266784	0	0.285438
Bacteria.Firmicutes.Bacilli.Lactobacillales.Streptococcaceae.Streptococcus.sp._oral_taxon_068	0.0512526	0	0	0.0712407	0	0.00711363	0.430883	0	0.051913	0.116776	0.337362	0.0510104	0.337362	0.337362	0.20674	0	0	0.00331214	0.0305975	0	0.0145769	1.11e-16	0.196252	0	1.11e-16	0	0	0	0.219206	0.143462	0	0	0	0	0	1.11e-16	0.337362	0	1.11e-16	0	0	0.172355	0.0738995	0	1.11e-16	0.019853	0	0	0.00667548
Bacteria.Firmicutes.Bacilli.Lactobacillales.Streptococcaceae.Streptococcus.sp._oral_taxon_066	0.045497	0	0.080456	0.0648508	0	0.074195	0.0780337	0.205198	0.0981318	0.0165389	0.131782	0.0565301	0	0	0	0	0	0	0	0	0.0434393	0.0159271	0	0.277414	1.11e-16	0.0266183	0	0.0710138	0.326616	0.213758	0	0	0.00379636	0	0	0	1.11e-16	0	0	0	0	0	1.11e-16	0.0488479	0	0.0177485	0	0	1.11e-16
Bacteria.Firmicutes.Bacilli.Lactobacillales.Streptococcaceae.Streptococcus.sp._oral_taxon_065	0.0090474	0	0	0	0	0.00711363	0.0455564	0.141402	0.050091	0.0223814	0.646296	0.0334763	0.514514	0.411351	0.20674	0	0	0.00331214	0.0305975	0	0.0145769	0	0.196252	0	0	0	0	0.0710138	0.219206	0.143462	0	0	0	0	0	0	0.514514	0	0	0	0	0	0.0738995	0	0	0.019853	0	0	0.00667548
Bacteria.Firmicutes.Bacilli.Lactobacillales.Streptococcaceae.Streptococcus.sp._oral_taxon_064	0.419767	0.54731	0.080456	0.212443	0.358288	0.114895	0.242316	0.221769	0.344816	0.254984	0.0612516	0.391484	0	0.0765113	0.108801	0.151134	0.151134	0.145905	0.565825	0.126377	0.265767	0.282725	0.151134	0.248044	0.132594	0.0516892	0	0.332774	0.146627	0.302919	0	0	0.114159	0.335198	0.375227	0.526361	0.0386422	0	0.375227	0	0	0.303799	0.201326	0.203121	0	0.237345	0.4984	0	0.17645
Bacteria.Firmicutes.Bacilli.Lactobacillales.Streptococcaceae.Streptococcus.sp._oral_taxon_061	0.256098	0.0590938	0.257284	0.456752	0.107078	0.469721	0.32937	0.367467	0.323345	0.464606	0.278359	0.131778	0.0641542	0.207987	0.0641542	0	0	0.103384	0.102827	0.0789552	0.209462	0.0916282	0.0641542	0.272417	0	0.118973	0	0.0710138	0.159744	0.159744	0	0	0.015221	0.141366	0.143833	0	0.0641542	0	0	0.143833	0	0.12601	0.311406	0.327406	0.151446	0.175869	0	0	0.148502
Bacteria.Firmicutes.Bacilli.Lactobacillales.Streptococcaceae.Streptococcus.sp._oral_taxon_058	0.443706	0.2797	0.382442	0.552902	0.298564	0.446351	0.490349	0.614644	0.463459	0.63737	0.301412	0.339519	0.00852909	0.390599	0.235947	0.08472	0.0586334	0.397694	0.359365	0.393133	0.335763	0.371022	0.0671625	0.3659	0.19043	0.35626	0.0260866	0.173251	0.0812128	0.235264	0.0260866	0.0260866	0.299843	0.334211	0.210103	0.225469	0.112071	0.093933	0.166836	0.227082	0.0260866	0.171185	0.51358	0.499211	0.111624	0.410354	0.137614	0.0260866	0.451531
Bacteria.Firmicutes.Bacilli.Lactobacillales.Streptococcaceae.Streptococcus.sp._oral_taxon_057	0.310657	0.441316	0	0.09148	0.490381	0.30428	0.0437365	0.209	0.103402	0.12632	0.131782	0.444136	0	0	0.108801	0	0	0.390387	0.128522	0.224477	0.121607	0.156264	0	0	0.051945	0.0747491	0	0.229441	0	0.299206	0	0	0.00531392	0.131506	0	0	0.0584014	0	0	0	0	0.369437	0.185525	0.102561	0	0.132575	0	0	0.125562
Bacteria.Firmicutes.Bacilli.Lactobacillales.Streptococcaceae.Streptococcus.sp._oral_taxon_056	0.0877022	0	0.080456	0.136092	0	0.074195	0.463361	0.063796	0.0999538	0.110933	0	0.0740643	0	0	0	0	0	0	0	0	0.0434393	0.0159271	0	0.274992	0	0.0266183	0	0	0.274992	0.213758	0	0	0.00379636	0	0	0	0	0	0	0	0	0.172355	0	0.0488479	0	0.0177485	0	0	0
Bacteria.Firmicutes.Bacilli.Lactobacillales.Streptococcaceae.Streptococcus.sinensis_oral_taxon_767	0.542386	0.354564	0.124886	0.173442	0.311688	0.135599	0.180778	0.21462	0.55587	0.06656	0	0.277472	0	0.0432984	0.127993	0.192262	0.731404	0.108016	0.221976	0.0829116	0.0867377	0.333449	0.731404	0.156681	0.0680234	0.0961192	0.0272199	0.816099	0.166691	0.15555	0.0272199	0.0272199	0.0575296	0.156338	0	0.231643	0.0658622	0.0432984	0.0432984	0	0.0272199	0.100773	0.197451	0.193977	0.0160784	0.21689	0.652734	0.0272199	0.139751
Bacteria.Firmicutes.Bacilli.Lactobacillales.Streptococcaceae.Streptococcus.sanguinis_oral_taxon_758	0.261296	0.120628	0.190757	0.260837	0.21655	0.256391	0.322978	0.432831	0.383852	0.256058	0.369527	0.278878	0.162936	0.221213	0.237125	0.0705797	0.0705797	0.163291	0.208662	0.16289	0.1753	0.21876	0.233516	0.293362	0.0939457	0.181997	0	0.174573	0.349686	0.367732	0	0	0.0915727	0.0876477	0.017068	0.1081	0.201578	0.0438977	0.0375203	0.0207566	0	0.0842048	0.365258	0.283781	0.0574364	0.251662	0.0876477	0	0.221835
Bacteria.Firmicutes.Bacilli.Lactobacillales.Streptococcaceae.Streptococcus.salivarius_oral_taxon_755	0.262626	0.138627	0.437881	0.449677	0.237441	0.298586	0.439522	0.526958	0.468225	0.483132	0.270297	0.281405	0.0658323	0.218384	0.181485	0.0674035	0.0674035	0.208451	0.172878	0.181097	0.175746	0.172427	0.133236	0.488647	0.0429702	0.268951	0	0.138417	0.262012	0.339307	0	0	0.146623	0.138627	0.0368986	0.110374	0.119212	0.0429702	0.0429702	0.109581	0	0.0752966	0.385748	0.356854	0.0429702	0.251322	0.0674035	0	0.224057
Bacteria.Firmicutes.Bacilli.Lactobacillales.Streptococcaceae.Streptococcus.parasanguinis_I_oral_taxon_721	0.129726	0.274861	0	0.015129	0.228732	0.289306	0.0274787	0	0.00967314	0.0974825	0	0.232727	0	0	0	0	0	0.379929	0.0319071	0.211413	0.121607	0.133762	0	0	0	0.0496782	0	0	0	0.299206	0	0	0.00531392	0.131506	0	0	0.0388135	0	0	0	0	0	0.1233	0.102561	0	0.124216	0	0	0.0974571
Bacteria.Firmicutes.Bacilli.Lactobacillales.Streptococcaceae.Streptococcus.oralis_oral_taxon_707	0.437402	0.393184	0.117999	0.217506	0.451764	0.292475	0.220462	0.493256	0.502895	0.363445	0.255943	0.359134	0.00369983	0.104361	0.0745799	0.165042	0.272746	0.239132	0.317376	0.280087	0.294244	0.493246	0.276446	0.194583	0.267427	0.260312	0	0.39049	0.0312636	0.131997	0	0	0.134029	0.205702	0.0765835	0.289078	0.0423421	0.144113	0.100733	0	0	0.0926814	0.495227	0.403282	0.15516	0.523426	0.349329	0	0.45186
Bacteria.Firmicutes.Bacilli.Lactobacillales.Streptococcaceae.Streptococcus.oligofermentans_oral_taxon_886	0.0395881	0	0.562457	0.358143	0.298592	0.13179	0.162511	0.473178	0.226561	0.318125	0	0.324525	0	0.0692224	0.151777	0.0168326	0	0.0795277	0.260762	0.154667	0.0802893	0.121335	0	0.508589	0.344991	0.453306	0.0168326	0	0.0249026	0.195352	0.0168326	0.0168326	0.283623	0.0168326	0	0.136904	0.0168326	0.455305	0.149946	0	0.0168326	0.24393	0.327887	0.200859	0.24393	0.263363	0	0.0168326	0.306891
Bacteria.Firmicutes.Bacilli.Lactobacillales.Streptococcaceae.Streptococcus.mutans_oral_taxon_686	0.0512526	0	0	0.0712407	0	0.00711363	0.430883	0	0.051913	0.116776	0.593562	0.0510104	0.60433	0.411351	0.20674	0	0	0.00331214	0.0305975	0	0.0145769	0	0.196252	0	0	0	0	0	0.219206	0.143462	0	0	0	0	0	0	0.60433	0	0	0	0	0.172355	0.0738995	0	0	0.019853	0	0	0.00667548
Bacteria.Firmicutes.Bacilli.Lactobacillales.Streptococcaceae.Streptococcus.mitis_oral_taxon_677	0.420663	0.326805	0.222412	0.316446	0.429544	0.397785	0.343547	0.519806	0.505847	0.434265	0.282875	0.413632	0.00710369	0.150405	0.132868	0.174815	0.152738	0.333554	0.369371	0.357782	0.374302	0.468994	0.159841	0.248229	0.19483	0.301564	0.0220774	0.276089	0.119149	0.238658	0.0220774	0.0220774	0.181911	0.272924	0.0698748	0.264547	0.106637	0.103051	0.111809	0.0314918	0.0220774	0.0941113	0.550176	0.513894	0.136821	0.545325	0.214649	0.0220774	0.452474
Bacteria.Firmicutes.Bacilli.Lactobacillales.Streptococcaceae.Streptococcus.mitis_bv_2_oral_taxon_398	0.21128	0.135079	0.148171	0.265846	0.321997	0.196914	0.213973	0.622584	0.356951	0.17422	0.18693	0.377116	0.0102281	0.0868358	0.123186	0.027967	0.024435	0.129034	0.154064	0.184482	0.169388	0.154341	0.0346631	0.235472	0.363569	0.26391	0.00353195	0.161835	0.192827	0.238778	0.00353195	0.00353195	0.115177	0.0722249	0.0300368	0.0632284	0.0666233	0.296585	0.0387934	0.0378144	0.00353195	0.0880991	0.307985	0.185255	0.0166902	0.285292	0.0430063	0.00353195	0.271777
Bacteria.Firmicutes.Bacilli.Lactobacillales.Streptococcaceae.Streptococcus.intermedius_oral_taxon_644	0.191966	0.280724	0.100494	0.242618	0.133119	0.353252	0.2179	0.215179	0.191768	0.387581	0.120461	0.231228	0	0.179905	0.0890941	0	0	0.243955	0.433947	0.293807	0.518078	0.281223	0	0.25576	0.226483	0.230506	0	0	0.0338965	0.279283	0	0	0.223307	0.257083	0.323626	0.361717	0	0.145835	0.361717	0.0510036	0	0.178462	0.298951	0.550732	0.465017	0.366736	0.272623	0	0.367659
Bacteria.Firmicutes.Bacilli.Lactobacillales.Streptococcaceae.Streptococcus.infantis_oral_taxon_638	0.180931	0.166456	0.184356	0.260707	0.352335	0.108109	0.097967	0.371269	0.21134	0.213194	0.131782	0.220636	0	0	0.108801	0	0	0.0104584	0.0966147	0.0187665	0	0.0225017	0	0.184356	0.051945	0.0907245	0	0.229441	0	0	0	0	0	0	0	0	0.0195879	0	0	0	0	0.369437	0.204807	0.0903618	0	0.0247746	0	0	0.0281048
Bacteria.Firmicutes.Bacilli.Lactobacillales.Streptococcaceae.Streptococcus.gordonii_oral_taxon_622	0.325021	0.190358	0.212734	0.297171	0.331727	0.351057	0.388901	0.326579	0.338186	0.385203	0.0762977	0.38095	0	0.0952886	0.107626	0.0752134	0.0248753	0.285975	0.187679	0.35488	0.312682	0.340607	0.0248753	0.372589	0.131119	0.294243	0.0503382	0.0848342	0.376955	0.385385	0.0503382	0.0503382	0.133898	0.215124	0.0132341	0.120164	0.116015	0.142651	0.0952886	0	0.0503382	0.176589	0.408533	0.350473	0.0603929	0.376177	0.0381093	0.0503382	0.332466
Bacteria.Firmicutes.Bacilli.Lactobacillales.Streptococcaceae.Streptococcus.cristatus_oral_taxon_578	0.406485	0.272078	0.269298	0.608956	0.243605	0.504005	0.514357	0.382209	0.351938	0.580353	0.21367	0.270694	0	0.416062	0.201099	0.0556752	0.0451362	0.308745	0.232186	0.319	0.295839	0.283391	0.0451362	0.184785	0.125044	0.293231	0.0105391	0.0824283	0.0560134	0.186484	0.0105391	0.0105391	0.276874	0.329197	0.24271	0.136569	0.0879948	0.0278507	0.0914325	0.398878	0.0105391	0.201072	0.336171	0.383074	0.0368717	0.321134	0.117176	0.0105391	0.407279
Bacteria.Firmicutes.Bacilli.Lactobacillales.Streptococcaceae.Streptococcus.constellatus_oral_taxon_576	0.239277	0.0883355	0.383495	0.251073	0.101217	0.202712	0.829243	0.365529	0.332162	0.409475	0.262421	0.248912	0.0330419	0.312538	0.391897	0.0940327	0.00845761	0.295965	0.23403	0.331756	0.310795	0.279284	0.0414995	0.155509	0.113226	0.288101	0.0855751	0.0367145	0.186312	0.194319	0.0855751	0.0855751	0.390062	0.145654	0.0430069	0.179002	0.10826	0.136797	0.170544	0.203061	0.0855751	0.251834	0.325834	0.326202	0.0926596	0.330465	0.0422046	0.0855751	0.440717
Bacteria.Firmicutes.Bacilli.Lactobacillales.Streptococcaceae.Streptococcus.australis_oral_taxon_073	0.383787	0.242771	0.158803	0.3218	0.382697	0.253967	0.246411	0.407819	0.329506	0.293326	0.247516	0.400162	0.00445741	0.0789335	0.148605	0	0	0.178044	0.220546	0.206399	0.23553	0.201644	0.00445741	0.190862	0.120253	0.210568	0	0.229441	0.117364	0.189505	0	0	0.102651	0.0763154	0.0391297	0.0349552	0.061231	0.0391714	0.0349552	0.0395209	0	0.302941	0.297316	0.256123	0.0584309	0.234613	0.0291363	0	0.220195
Bacteria.Firmicutes.Bacilli.Lactobacillales.Streptococcaceae.Streptococcus.anginosus_oral_taxon_543	0.405571	0.268829	0.132705	0.354109	0.372729	0.226031	0.345213	0.205378	0.363965	0.246051	0.0294054	0.425028	0.0177194	0.137391	0.178769	0.036713	0	0.139002	0.18951	0.141003	0.185955	0.160619	0.0177194	0.272069	0.0959258	0.202468	0.036713	0.158427	0.31493	0.282468	0.036713	0.036713	0.0957092	0.143555	0.067423	0.0482844	0.112834	0.0768331	0.0482844	0.0713875	0.036713	0.537993	0.207883	0.181127	0.00771052	0.171765	0.0038608	0.036713	0.162719
Bacteria.Firmicutes.Bacilli.Lactobacillales.Streptococcaceae.Streptococcus.agalactiae_oral_taxon_537	0	0	0.502309	0.279918	0.0906861	0.0931341	0.0910332	0.303671	0.117611	0.303724	0.131782	0.00922701	0	0	0	0	0	0	0	0.00570201	0	0	0	0.256589	0	0.0656536	0	0.0710138	0	0	0	0	0	0	0	0	0	0	0	0	0	0	0.142582	0.0903618	0	0.0164162	0	0	0
Bacteria.Firmicutes.Bacilli.Lactobacillales.Lactobacillaceae.Lactobacillus.salivarius_oral_taxon_756	0	0	0	0	0	0	0.00932405	0.141402	0	0.0165389	0.131782	0	0	0	0	0	0	0	0	0	0	0	0	0	0	0	0	0.0710138	0	0	0	0	0	0	0	0	0	0	0	0	0	0	0	0	0	0	0	0	0
Bacteria.Firmicutes.Bacilli.Lactobacillales.Lactobacillaceae.Lactobacillus.plantarum_oral_taxon_861	0.045497	0	0.080456	0.0648508	0	0.074195	0.0687096	0.063796	0.0981318	0	0	0.0565301	0	0	0	0	0	0	0	0	0.0434393	0.0159271	0	0.277414	0	0.0266183	0	0	0.326616	0.213758	0	0	0.00379636	0	0	0	0	0	0	0	0	0	0	0.0488479	0	0.0177485	0	0	0
Bacteria.Firmicutes.Bacilli.Lactobacillales.Lactobacillaceae.Lactobacillus.kisonensis_oral_taxon_424	0.0090474	0	0	0	0	0.00711363	0.0455564	0.141402	0.050091	0.0223814	0.341235	0.0334763	0.209453	0.209453	0.20674	0	0	0.00331214	0.0305975	0	0.0145769	1.11e-16	0.196252	0	1.11e-16	0	0	0.0710138	0.209453	0.143462	0	0	0	0	0	1.11e-16	0.209453	0	1.11e-16	0	0	0	0.0738995	0	1.11e-16	0.019853	0	0	0.00667548
Bacteria.Firmicutes.Bacilli.Lactobacillales.Lactobacillaceae.Lactobacillus.fermentum_oral_taxon_608	0.156747	0.0811554	0.112664	0.209655	0.106563	0.146252	0.283088	0.322266	0.246872	0.248684	0.263251	0.226021	0.0740171	0.187381	0.106225	0	0	0.13609	0.144937	0.175876	0.195534	0.156928	0.0740171	0.192957	0.156462	0.138802	0	0.0710138	0.172048	0.266974	0	0	0.129211	0.0811554	0.0811554	0.0949255	0.0740171	0.093745	0.0949255	0.0184383	0	0.161437	0.235364	0.172482	0.0516226	0.213478	0.0627172	0	0.182552
Bacteria.Firmicutes.Bacilli.Lactobacillales.Lactobacillaceae.Lactobacillus.crispatus_oral_taxon_817	0.0090474	0	0	0	0	0.00711363	0.0362324	0	0.050091	0.00584258	0.593562	0.0334763	1	0.411351	0.20674	0	0	0.00331214	0.0305975	0	0.0145769	0	0.196252	0	0	0	0	0	0.219206	0.143462	0	0	0	0	0	0	0.883985	0	0	0	0	0	0.0738995	0	0	0.019853	0	0	0.00667548
Bacteria.Firmicutes.Bacilli.Lactobacillales.Lactobacillaceae.Lactobacillus.acidophilus_oral_taxon_529	0.0090474	0	0	0	0	0.00711363	0.0362324	0	0.050091	0.00584258	0.593562	0.0334763	1	0.411351	0.20674	0	0	0.00331214	0.0305975	0	0.0145769	0	0.196252	0	0	0	0	0	0.219206	0.143462	0	0	0	0	0	0	0.883985	0	0	0	0	0	0.0738995	0	0	0.019853	0	0	0.00667548
Bacteria.Firmicutes.Bacilli.Lactobacillales.Carnobacteriaceae.Granulicatella.elegans_oral_taxon_596	0.0465013	0.0272651	0.171842	0.10219	0.207906	0.0423142	0.151854	0.468172	0.227719	0.130006	0.176988	0.210545	0	0.218906	0.191641	0.103708	0	0.207525	0.0916341	0.280823	0.241622	0.202106	0	0.0599363	0.74657	0.310461	0.103708	0.0710138	0.103708	0.0599363	0.103708	0.103708	0.218728	0.130973	0.0272651	0.163644	0.0385588	0.561169	0.163644	0.0552624	0.103708	0.0326712	0.30687	0.199839	0.0326712	0.344992	0.0272651	0.103708	0.352104
Bacteria.Firmicutes.Bacilli.Lactobacillales.Carnobacteriaceae.Granulicatella.adiacens_oral_taxon_534	0.268769	0.455012	0.135097	0.170105	0.508735	0.378703	0.226508	0.488765	0.267755	0.443693	0.154644	0.436261	0	0.123803	0.0472918	0.0741825	0.0741825	0.404217	0.46241	0.452586	0.48484	0.450761	0.0741825	0.24856	0.399006	0.281443	0	0.108365	0	0.354693	0	0	0.182033	0.411768	0.236799	0.358273	0.0578679	0.318357	0.284091	0	0	0.0472918	0.589039	0.45349	0.13281	0.541254	0.310981	0	0.511811
Bacteria.Firmicutes.Bacilli.Lactobacillales.Carnobacteriaceae.Granulicatella.adiacens_.para.adiacens._oral_taxon_534	0.223412	0.152887	0.426785	0.395847	0.369701	0.281663	0.420508	0.766556	0.373636	0.599547	0.345929	0.378178	0.0191816	0.253248	0.214352	0.0306532	0.0218215	0.284149	0.236926	0.391366	0.331425	0.291345	0.0410031	0.376478	0.31608	0.403063	0.00883169	0.0973218	0.0645328	0.232361	0.00883169	0.00883169	0.304755	0.157232	0.0754612	0.156195	0.0903676	0.244964	0.134374	0.131771	0.00883169	0.0838708	0.514788	0.373658	0.0752369	0.461074	0.0972827	0.00883169	0.5086
Bacteria.Firmicutes.Bacilli.Lactobacillales.Aerococcaceae.Abiotrophia.defectiva_oral_taxon_389	0.183505	0.115372	0.444402	0.446294	0.286934	0.234995	0.294576	0.49101	0.433199	0.433449	0.182543	0.321359	0.0776718	0.129423	0.0776718	0.0636204	0.0636204	0.104198	0.111142	0.10996	0.111297	0.123132	0.141292	0.481828	0.133159	0.235209	0	0.134634	0.285987	0.302911	0	0	0.0616441	0.115372	0.0517512	0.080544	0.0967261	0.116235	0.0169236	0.0348277	0	0.0305121	0.407615	0.254581	1.11e-16	0.250797	0.080544	0	0.203455
Bacteria.Firmicutes.Bacilli.Bacillales.Staphylococcaceae.Staphylococcus.epidermidis_oral_taxon_601	0.23193	0.106783	0.232434	0.206656	0.0964886	0.181733	0.361319	0.373836	0.240267	0.317138	0.409352	0.191389	0.123375	0.310601	0.319043	0	0	0.160571	0.0947165	0.170466	0.18621	0.111403	0.123375	0.0689775	0.0322118	0.214104	0	0.0710138	0.160141	0.243815	0	0	0.216203	0.106783	0.0553209	0.0322118	0.162189	0.0322118	0.0322118	0.218777	0	0.0806778	0.190209	0.193386	0.0322118	0.173881	0	0	0.253806
Bacteria.Firmicutes.Bacilli.Bacillales.Staphylococcaceae.Gemella.sanguinis_oral_taxon_757	0.0427154	0	0	0.0361853	0.164123	0.205992	0.00932405	0.359045	0.0670946	0.145787	0.214205	0.144725	0	0	0	0	0	0.0703691	0.0722299	0.13517	0.24235	0.102362	0	0	0.217643	0.11882	0	0.0710138	0	0	0	0	0.0190646	0	0	0	0	0.217643	0	0	0	0	0.21526	0.205992	0.205992	0.250594	0	0	0.275025
Bacteria.Firmicutes.Bacilli.Bacillales.Staphylococcaceae.Gemella.morbillorum_oral_taxon_046	0.342268	0.311795	0.393853	0.537168	0.375766	0.300298	0.417708	0.546896	0.52439	0.558524	0.111676	0.46807	0	0.201829	0.219614	0.106435	0.0999126	0.311504	0.406464	0.331532	0.281625	0.376236	0.0999126	0.605874	0.298689	0.382627	0.0065221	0.184455	0.165992	0.405389	0.0065221	0.0065221	0.313251	0.261992	0.129297	0.326092	0.0714251	0.172617	0.22618	0.066406	0.0065221	0.223942	0.516057	0.475686	0.118777	0.429858	0.204508	0.0065221	0.420749
Bacteria.Firmicutes.Bacilli.Bacillales.Staphylococcaceae.Gemella.haemolysans_oral_taxon_626	0.248331	0.193345	0.377528	0.323778	0.285698	0.302209	0.292254	0.444246	0.334839	0.462985	0.188899	0.260077	0.00950681	0.146944	0.121051	0.14704	0.0584021	0.31528	0.181038	0.288828	0.295546	0.332038	0.0679089	0.309015	0.0383031	0.253495	0.0886379	0.129416	0.126475	0.185191	0.0886379	0.0886379	0.152809	0.281983	0.0258925	0.185343	0.105933	0.101048	0.126941	0.010496	0.0886379	0.0124106	0.468199	0.428313	0.0236317	0.359782	0.0842946	0.0886379	0.311193
Bacteria.Firmicutes.Bacilli.Bacillales.Paenibacillaceae.Paenibacillus.sp._oral_taxon_048	0.129726	0.274861	0	0.015129	0.228732	0.289306	0.0274787	0	0.00967314	0.0974825	0	0.232727	0	0	0	0	0	0.379929	0.0319071	0.211413	0.121607	0.133762	0	0	0	0.0496782	0	0	0	0.299206	0	0	0.00531392	0.131506	0	0	0.0388135	0	0	0	0	0	0.1233	0.102561	0	0.124216	0	0	0.0974571
Bacteria.Firmicutes.Bacilli.Bacillales.Bacillaceae.Lysinibacillus.fusiformis_oral_taxon_614	0	0	0	0	0	0	0.00932405	0.141402	0	0.0165389	0.131782	0	0	0	0	0	0	0	0	0	0	0	0	0	0	0	0	0.0710138	0	0	0	0	0	0	0	0	0	0	0	0	0	0	0	0	0	0	0	0	0
Bacteria.Firmicutes.Bacilli.Bacillales.Bacillaceae.Bacillus.subtilis_oral_taxon_468	0	0	0	0	0	0	0.00932405	0.141402	0	0.0165389	0.131782	0	0	0	0	0	0	0	0	0	0	0	0	0	0	0	0	0.0710138	0	0	0	0	0	0	0	0	0	0	0	0	0	0	0	0	0	0	0	0	0
Bacteria.Firmicutes.Bacilli.Bacillales.Bacillaceae.Bacillus.anthracis_oral_taxon_824	0.13297	0.0412968	0.204764	0.115826	0.0699309	0.134229	0.284459	0.405425	0.238205	0.148433	0.241012	0.268593	0.0201671	0.16162	0.244174	0.0412968	0.0412968	0.151186	0.321095	0.182425	0.141421	0.138797	0.0614639	0.454726	0.128853	0.579399	0	0.112311	0.110314	0.297596	0	0	0.452539	0.0412968	0	0.161368	0.0392214	0.222334	0.133113	0.0890627	0	0.458208	0.151982	0.211935	0.473886	0.224804	0.0412968	0	0.293896
Bacteria.Chloroflexi.Chloroflexi_.C.1..Chloroflexi_.O.1..Chloroflexi_.F.1..Chloroflexi_.G.1..sp._oral_taxon_439	0.377118	0.322637	0.137266	0.179747	0.428614	0.311122	0.269281	0.358233	0.409806	0.312158	0.358922	0.55774	0.210279	0.419264	0.559818	0.203431	0.0672805	0.49577	0.471901	0.544246	0.426759	0.553305	0.263533	0.159686	0.259077	0.389559	0.13615	0.213715	0.34643	0.422085	0.13615	0.13615	0.260852	0.356414	0.0214767	0.344979	0.326294	0.321806	0.277724	0	0.13615	0.216927	0.703448	0.508438	0.197659	0.630173	0.0887572	0.13615	0.594861
Bacteria.Chlamydiae.Chlamydiae.Chlamydiales.Chlamydiaceae.Chlamydophila.pneumoniae_oral_taxon_733	0.0545444	0	0.313028	0.297422	0.0906861	0.174443	0.195975	0.367467	0.265834	0.254953	0.216161	0.0992334	0.0843783	0.0843783	0.0843783	0	0	0.00331214	0.0305975	0.00570201	0.0580162	0.0159271	0.0843783	0.358295	1.11e-16	0.0922719	0	0.0710138	0.210102	0.210102	0	0	0.00379636	0	0	0	0.0843783	0	0	0	0	0	0.216481	0.13921	0	0.0540177	0	0	0.00667548
Bacteria.Bacteroidetes.Flavobacteria.Flavobacteriales.Flavobacteriales_.F.2..Flavobacteriales_.G.2..sp._oral_taxon_320	0.0311927	0	0.0352453	0.0189394	0.0286341	0.0303297	0.0921315	0.0698676	0.0670442	0.0109274	0.593562	0.179147	0.753943	0.463741	0.341684	0	0	0.0660073	0.276654	0.0702158	0.0336063	0.0697715	0.196252	0.246057	0.128853	0.246057	0	0	0.219206	0.330744	0	0	0.246057	0	0	0.120071	0.753943	0.222334	0.133113	0	0	0.246057	0.131782	0.0855949	0.246057	0.113154	0	0	0.163536
Bacteria.Bacteroidetes.Flavobacteria.Flavobacteriales.Flavobacteriales_.F.1..Flavobacteriales_.G.1..sp._oral_taxon_321	0.045497	0.132197	0.080456	0.0648508	0	0.0780698	0.0780337	0.228521	0.0981318	0.114137	0.16982	0.0662555	0	0.0765113	0	0	0	0.0811876	0.132197	0.0878957	0.175637	0.109089	0	0.282222	0.0806488	0.0266183	0	0.0710138	0.180804	0.313002	0	0	0.103724	0.132197	0.132197	0.132197	0	0	0.132197	0	0	0	0.048305	0.102422	0	0.0826339	0.132197	0	0.0799974
Bacteria.Bacteroidetes.Flavobacteria.Flavobacteriales.Flavobacteriales_.F.1..Flavobacteriales_.G.1..sp._oral_taxon_318	0.129726	0.274861	0	0.015129	0.228732	0.289306	0.0274787	0	0.00967314	0.0974825	0	0.232727	0	0	0	0	0	0.379929	0.0319071	0.211413	0.121607	0.133762	0	0	0	0.0496782	0	0	0	0.299206	0	0	0.00531392	0.131506	0	0	0.0388135	0	0	0	0	0	0.1233	0.102561	0	0.124216	0	0	0.0974571
Bacteria.Bacteroidetes.Flavobacteria.Flavobacteriales.Flavobacteriaceae.Capnocytophaga.sputigena_oral_taxon_775	0.151398	0.0602629	0.0829135	0.0733035	0.0734224	0.142012	0.173887	0.160977	0.150719	0.138829	0.676676	0.168226	0.79679	0.512147	0.291566	0.0359007	0.0293104	0.183003	0.192729	0.177989	0.144638	0.189861	0.225563	0.101756	0.0849331	0.108345	0.00659034	0.0360062	0.247123	0.243027	0.00659034	0.00659034	0.116618	0.0601575	0.0242568	0.114138	0.829131	0.0605708	0.0848276	0.0175589	0.00659034	0.0606763	0.255782	0.196514	0.0952786	0.219484	0.0535672	0.00659034	0.186366
Bacteria.Bacteroidetes.Flavobacteria.Flavobacteriales.Flavobacteriaceae.Capnocytophaga.sp._oral_taxon_903	0.129726	0.274861	0	0.015129	0.228732	0.289306	0.0274787	0	0.00967314	0.0974825	0	0.232727	0	0	0	0	0	0.379929	0.0319071	0.211413	0.121607	0.133762	0	0	0	0.0496782	0	0	0	0.299206	0	0	0.00531392	0.131506	0	0	0.0388135	0	0	0	0	0	0.1233	0.102561	0	0.124216	0	0	0.0974571
Bacteria.Bacteroidetes.Flavobacteria.Flavobacteriales.Flavobacteriaceae.Capnocytophaga.sp._oral_taxon_901	0.459572	0.34296	0.0352453	0.121013	0.387392	0.135243	0.215941	0.404898	0.464574	0.287253	0.344473	0.349792	0.100636	0.217518	0.144427	0.165042	0.343459	0.244822	0.313692	0.277469	0.222243	0.470966	0.444095	0.116882	0.284216	0.162611	0	0.414473	0.100636	0.217518	0	0	0.146381	0.202208	0.0730904	0.305227	0.11969	0.211126	0.116882	0	0	0.10968	0.44657	0.277253	0.12298	0.482814	0.41655	0	0.404292
Bacteria.Bacteroidetes.Flavobacteria.Flavobacteriales.Flavobacteriaceae.Capnocytophaga.sp._oral_taxon_878	0.100631	0.099364	0.0352453	0.0189394	0.10712	0.0489411	0.116603	0.134584	0.0954393	0.0578668	0.020878	0.233882	0	0.0732677	0.134944	0.0784861	0.0784861	0.137832	0.358995	0.116511	0.0399073	0.169135	0.0784861	0.385457	0.149731	0.497521	0	0.0784861	1.11e-16	0.20816	0	0	0.380558	0.099364	0.020878	0.219435	0.0190543	0.222334	0.153991	0	0	0.458208	0.157247	0.184959	0.525167	0.192665	0.099364	0	0.246087
Bacteria.Bacteroidetes.Flavobacteria.Flavobacteriales.Flavobacteriaceae.Capnocytophaga.sp._oral_taxon_864	0.202275	0.0811056	0.606809	0.510663	0.170562	0.350843	0.420487	0.373593	0.30517	0.755262	0.236617	0.113531	0	0.192546	0.185001	0.0218673	0	0.187833	0.116109	0.23595	0.284066	0.157706	0	0.256589	0.0263237	0.241452	0.0218673	0	0.0218673	0.0220118	0.0218673	0.0218673	0.220804	0.114866	0.0709865	0.0218673	0.0438791	0.048191	0.0218673	0.23412	0.0218673	0.124381	0.350091	0.356674	0.149488	0.261076	0	0.0218673	0.375163
Bacteria.Bacteroidetes.Flavobacteria.Flavobacteriales.Flavobacteriaceae.Capnocytophaga.sp._oral_taxon_863	0.242781	0.20353	0.260222	0.240391	0.4048	0.148103	0.378433	0.525696	0.43145	0.291264	0.178348	0.517134	0.0299195	0.229295	0.43679	0.0922623	0.061267	0.221899	0.494725	0.310401	0.181632	0.239296	0.0911865	0.442727	0.309031	0.738385	0.0309953	0.187232	0.0609148	0.233499	0.0309953	0.0309953	0.558168	0.10856	0.0162975	0.228631	0.099557	0.365265	0.180406	0.132131	0.0309953	0.555604	0.463663	0.2922	0.429639	0.411029	0.0775646	0.0309953	0.544267
Bacteria.Bacteroidetes.Flavobacteria.Flavobacteriales.Flavobacteriaceae.Capnocytophaga.sp._oral_taxon_412	0.171593	0.0583736	0.226991	0.273797	0.197894	0.266347	0.298252	0.337597	0.363674	0.348879	0.351651	0.255471	0.178606	0.309671	0.251298	0.0123352	0	0.196043	0.181308	0.271937	0.309764	0.208571	0.178606	0.417403	0.170089	0.268907	0.0123352	0	0.517558	0.423366	0.0123352	0.0123352	0.153926	0.0707088	0.0583736	0.0784808	0.190941	0.12405	0.0784808	0.0525843	0.0123352	0.054547	0.437059	0.316893	0.0920971	0.373351	0.0583736	0.0123352	0.326009
Bacteria.Bacteroidetes.Flavobacteria.Flavobacteriales.Flavobacteriaceae.Capnocytophaga.sp._oral_taxon_380	0.0849206	0	0	0.0712407	0	0.209909	0.394651	0	0.00182199	0.230466	0.082423	0.0175341	0	0	0	0	0	0.0703691	0.0722299	0.0732531	0.206466	0.0757012	0	0	1.11e-16	0	0	0	0	0	0	0	0	0	0	0	1.11e-16	0	0	0	0	0.172355	0.10467	0.309565	0.375362	0.121851	0	0	0.141827
Bacteria.Bacteroidetes.Flavobacteria.Flavobacteriales.Flavobacteriaceae.Capnocytophaga.sp._oral_taxon_338	0.166509	0.0841953	0.287599	0.385843	0.135712	0.251082	0.585447	0.28238	0.29118	0.352632	0.0275333	0.14102	0	0.117188	0.0329926	0	0	0.0902289	0.060526	0.066228	0.090002	0.076453	0	0.347647	0.060526	0.151966	0	0	0.112971	0.173497	0	0	0.075747	0.0841953	0.0841953	0.060526	0	0.0329926	0.060526	0.0566619	0	0.205348	0.203108	0.236486	0.0329926	0.0946907	0.0275333	0	0.060526
Bacteria.Bacteroidetes.Flavobacteria.Flavobacteriales.Flavobacteriaceae.Capnocytophaga.sp._oral_taxon_336	0.429459	0.26987	0	0	0.194635	0.23176	0.0607043	0.0438381	0.328613	0.151437	0.082423	0.100541	0	0	0	0.165042	0.464509	0.124628	0.166213	0.0986704	0.206466	0.327423	0.464509	0	0	0	0	0.464509	0	0	0	0	0.0104349	0.129118	0	0.188345	0.0190543	0	0	0	0	0	0.195466	0.410264	0.474833	0.268204	0.464509	0	0.210175
Bacteria.Bacteroidetes.Flavobacteria.Flavobacteriales.Flavobacteriaceae.Capnocytophaga.sp._oral_taxon_332	0.247861	0.14668	0.0551526	0.222624	0.328945	0.162401	0.191771	0.415794	0.199506	0.279011	0.112822	0.458771	0	0.0827893	0.256002	0	0	0.173922	0.418875	0.254552	0.190618	0.224579	0	0.257681	0.586602	0.395686	0	0.128538	0	0.205424	0	0	0.281352	0.0181423	0.0181423	0.138213	0.0195879	0.609996	0.151255	0.0122572	0	0.469457	0.373418	0.228476	0.33672	0.373283	0.0181423	0	0.453394
Bacteria.Bacteroidetes.Flavobacteria.Flavobacteriales.Flavobacteriaceae.Capnocytophaga.sp._oral_taxon_326	0.153541	0.0304886	0.0628337	0.152642	0.0185672	0.254032	0.480567	0.103391	0.0993711	0.303255	0.147304	0.102994	0.0161482	0.0648812	0.0513891	0	0	0.130912	0.118867	0.140553	0.30007	0.143987	0.0161482	0.0580814	0.0405576	0.0719283	0	0.00849824	0.0522392	0.0742295	0	0	0.0625984	0.0219903	0.0219903	0.0219903	0.0246464	0.010069	0.0219903	0.0267427	0	0.180853	0.188119	0.275424	0.1906	0.222909	0.0219903	0	0.215802
Bacteria.Bacteroidetes.Flavobacteria.Flavobacteriales.Flavobacteriaceae.Capnocytophaga.sp._oral_taxon_324	0.13768	0.0210053	0.0713032	0.132005	0	0.25748	0.372634	0.0923085	0.123216	0.299889	0.242408	0.0943923	0.096405	0.159985	0.13898	0	0	0.137261	0.123833	0.136833	0.313352	0.124435	0.096405	0.0497338	0.0210053	0.0691929	0	0	0.125134	0.146139	0	0	0.0673762	0.0210053	0.0210053	0.0210053	0.096405	0	0.0210053	0.0425746	0	0.172355	0.232211	0.395494	0.474833	0.223033	0.0210053	0	0.212082
Bacteria.Bacteroidetes.Flavobacteria.Flavobacteriales.Flavobacteriaceae.Capnocytophaga.sp._oral_taxon_323	0.192086	0.232132	0.119154	0.0339691	0.195303	0.0634242	0.207433	0.159206	0.306974	0.139584	0.556	0.258834	0.517962	0.675371	0.456646	0.304831	0.151521	0.354188	0.333485	0.329555	0.267528	0.455214	0.347773	0.177207	0.177207	0.207638	0.15331	0.151521	0.372516	0.320669	0.15331	0.15331	0.272107	0.36304	0.0806117	0.482038	0.575575	0.249906	0.330518	0	0.15331	0.0965954	0.423997	0.375719	0.0965954	0.477703	0.232132	0.15331	0.362265
Bacteria.Bacteroidetes.Flavobacteria.Flavobacteriales.Flavobacteriaceae.Capnocytophaga.leadbetteri_oral_taxon_329	0.241104	0.176792	0.0874064	0.282143	0.195001	0.334773	0.318052	0.225463	0.235489	0.415822	0.133951	0.236662	0.00580271	0.127604	0.121489	0.0299445	0.0095059	0.222708	0.276762	0.259111	0.388468	0.270253	0.0153086	0.133243	0.174143	0.166475	0.0204386	0.0864609	0.0461271	0.117518	0.0204386	0.0204386	0.159482	0.120276	0.0830698	0.114513	0.0625964	0.0686731	0.105007	0.0167945	0.0204386	0.259915	0.342921	0.476419	0.485438	0.328191	0.083469	0.0204386	0.342825
Bacteria.Bacteroidetes.Flavobacteria.Flavobacteriales.Flavobacteriaceae.Capnocytophaga.granulosa_oral_taxon_325	0.323574	0.18485	0.194288	0.330926	0.379751	0.301181	0.34645	0.565364	0.443596	0.347459	0.438851	0.467964	0.220943	0.348119	0.370266	0.0477011	0.0411302	0.272289	0.33841	0.326373	0.298614	0.308062	0.237383	0.22807	0.321801	0.3131	0.00657094	0.186081	0.326586	0.352039	0.00657094	0.00657094	0.165786	0.111308	0.0437639	0.135626	0.285999	0.232663	0.0944961	0.0326801	0.00657094	0.165802	0.556509	0.358686	0.126514	0.461621	0.0848941	0.00657094	0.43848
Bacteria.Bacteroidetes.Flavobacteria.Flavobacteriales.Flavobacteriaceae.Capnocytophaga.gingivalis_oral_taxon_337	0.187647	0.124722	0.229592	0.180765	0.286674	0.309654	0.335853	0.441468	0.380781	0.412912	0.594567	0.310468	0.344554	0.487558	0.323789	0.08141	0.08141	0.215133	0.227549	0.296393	0.354529	0.254812	0.277662	0.155856	0.175522	0.289986	0	0.0939143	0.258697	0.226265	0	0	0.193656	0.124722	0.0433116	0.124722	0.363608	0.132211	0.0433116	0.117048	0	0	0.51957	0.429878	0.156417	0.481939	0.124722	0	0.509421
Bacteria.Bacteroidetes.Flavobacteria.Flavobacteriales.Flavobacteriaceae.Bergeyella.sp._oral_taxon_900	0.216902	0.0590938	0.137608	0.390866	0.231721	0.287717	0.560297	0.292481	0.246463	0.227107	0	0.292349	0	0.214528	0.0944086	0	0	0.0923981	0.0944086	0.137835	0.091305	0.112359	0	0.196771	0.214659	0.332201	0	0	0.0359184	0.130327	0	0	0.128694	0.141366	0.162138	0.0944086	0	0.214659	0.0944086	0.162138	0	0.266764	0.234917	0.224708	0.0944086	0.247716	0	0	0.214659
Bacteria.Bacteroidetes.Flavobacteria.Flavobacteriales.Flavobacteriaceae.Bergeyella.sp._oral_taxon_322	0.316316	0.197421	0.115701	0.191216	0.387392	0.126375	0.313422	0.531493	0.405524	0.163768	0.137815	0.469289	0.0241023	0.076492	0.149959	0.165042	0.197421	0.120266	0.243942	0.15755	0.113403	0.30978	0.221523	0.269507	0.426432	0.271295	0	0.268434	0.167752	0.293609	0	0	0.159153	0.129118	0	0.308416	0.0431566	0.426432	0.125857	0	0	0.220539	0.283371	0.235142	0.125857	0.405998	0.197421	0	0.334079
Bacteria.Bacteroidetes.Bacteroidetes_.C.2..Bacteroidetes_.O.2..Bacteroidetes_.F.2..Bacteroidetes_.G.6..sp._oral_taxon_516	0.154441	0.162204	0.0839087	0.0301587	0.15117	0.0778012	0.179012	0.0893386	0.246601	0.117663	0.615002	0.197719	0.58882	0.572653	0.455717	0.347405	0.0984281	0.370323	0.214368	0.33817	0.327329	0.41118	0.29468	0.0261827	0.0261827	0.148636	0.248976	0.0984281	0.468182	0.207238	0.248976	0.248976	0.126396	0.41118	0.0261827	0.31518	0.684026	0.248976	0.275159	0	0.248976	0	0.381585	0.298055	1.11e-16	0.387726	0.124611	0.248976	0.249448
Bacteria.Bacteroidetes.Bacteroidetes_.C.1..Bacteroidetes_.O.1..Bacteroidetes_.F.1..Bacteroidetes_.G.5..sp._oral_taxon_511	0.28003	0.31862	0.422773	0.166331	0.332742	0.404115	0.400996	0.31281	0.25639	0.419269	0.229064	0.402753	0.00803706	0.330768	0.463597	0.183076	0.00822886	0.641161	0.187787	0.624804	0.473421	0.463217	0.0162659	0.0755093	0.10004	0.3457	0.174847	0.0196043	0.182884	0.362964	0.174847	0.174847	0.517909	0.350113	0.0355305	0.253047	0.0936382	0.257375	0.244818	0.33746	0.174847	0.0840319	0.468838	0.41431	0.0904049	0.511458	0.0257405	0.174847	0.537878
Bacteria.Bacteroidetes.Bacteroidetes_.C.1..Bacteroidetes_.O.1..Bacteroidetes_.F.1..Bacteroidetes_.G.5..sp._oral_taxon_507	0	0.229721	0	0	0	0.00387489	0	0.0233226	0	0.0975979	0.0380378	0.00972534	0	0.0765113	0	0	0	0.0811876	0.383339	0.0878957	0.222328	0.0931621	0	0.101417	0.0806488	0	0	0	0	0.156292	0	0	0.0999274	0.20608	0.829329	0.501015	0	0	0.444348	0	0	0	0.048305	0.0535737	0	0.0648853	0.347266	0	0.0799974
Bacteria.Bacteroidetes.Bacteroidetes_.C.1..Bacteroidetes_.O.1..Bacteroidetes_.F.1..Bacteroidetes_.G.5..sp._oral_taxon_505	0.0828606	0.038254	0.406744	0.114533	0.0843366	0.0786735	0.306958	0.255383	0.208628	0.225299	0.162521	0.110174	0.00129143	0.236155	0.337236	0.0722138	0.00264451	0.1884	0.083484	0.222961	0.183947	0.151819	0.00393593	0.0462868	0.0612621	0.232396	0.0695693	0.00536306	0.0747092	0.0502716	0.0695693	0.0695693	0.565	0.105105	0.0301976	0.114652	0.0479067	0.121078	0.112008	0.770298	0.0695693	0.0381223	0.170096	0.180552	0.0354037	0.193914	0.00967913	0.0695693	0.314344
Bacteria.Bacteroidetes.Bacteroidetes_.C.1..Bacteroidetes_.O.1..Bacteroidetes_.F.1..Bacteroidetes_.G.3..sp._oral_taxon_899	0.41125	0.57799	0.00266359	0.049321	0.445129	0.354365	0.10608	0.0725305	0.291197	0.198132	0.0345535	0.368516	0.00514228	0.0660393	0.0105121	0.167706	0.24219	0.501103	0.165814	0.271611	0.158824	0.410733	0.247332	0.0294113	0.0321175	0.0817494	0.00266359	0.244896	0.00780587	0.33376	0.00266359	0.00266359	0.0592483	0.321521	0.0582334	0.22042	0.0683799	0.00266359	0.0320749	0.0288222	0.00266359	0.00270621	0.254019	0.264157	0	0.310493	0.271601	0.00266359	0.205729
Bacteria.Bacteroidetes.Bacteroidetes_.C.1..Bacteroidetes_.O.1..Bacteroidetes_.F.1..Bacteroidetes_.G.3..sp._oral_taxon_503	0.126006	0.288814	0.0839087	0.224755	0.0315408	0.22097	0.0619815	0.0455005	0.14664	0.148669	0.0380378	0.043232	0	0.421355	0.321262	0.484543	0	0.375096	0.337429	0.452226	0.494148	0.392152	0	0.101417	0.0806488	0.137744	0.484543	0	0.454178	0.156292	0.484543	0.484543	0.195817	0.739376	0.476402	0.496301	0.0385588	0.352876	0.72827	0.209725	0.484543	0	0.201419	0.226175	0	0.270554	0.305732	0.484543	0.190646
Bacteria.Bacteroidetes.Bacteroidetes_.C.1..Bacteroidetes_.O.1..Bacteroidetes_.F.1..Bacteroidetes_.G.3..sp._oral_taxon_436	0.376306	0.52144	0	0.015129	0.423367	0.311156	0.088183	0.0438381	0.256253	0.129387	0	0.333268	0	0	0	0.165042	0.24658	0.434188	0.12589	0.23683	0.121607	0.380342	0.24658	0	0	0.0496782	0	0.24658	0	0.299206	0	0	0.0157488	0.260624	0	0.188345	0.0578679	0	0	0	0	0	0.214096	0.20326	0	0.270569	0.24658	0	0.165805
Bacteria.Bacteroidetes.Bacteroidetes_.C.1..Bacteroidetes_.O.1..Bacteroidetes_.F.1..Bacteroidetes_.G.3..sp._oral_taxon_365	0.398647	0.457954	0.321775	0.228025	0.360462	0.475622	0.330523	0.291856	0.284528	0.345934	0.170807	0.40831	0.00795093	0.223261	0.286416	0.0651256	0.0651256	0.448761	0.163858	0.345348	0.226289	0.25778	0.0730766	0.0323558	0.0588739	0.204039	0	0.115338	0.0316447	0.338792	0	0	0.45596	0.312249	0.115617	0.0737876	0.0854067	0	0.00866199	0.54587	0	0.0502119	0.287886	0.272988	0	0.284667	0.0737876	0	0.382908
Bacteria.Bacteroidetes.Bacteroidetes_.C.1..Bacteroidetes_.O.1..Bacteroidetes_.F.1..Bacteroidetes_.G.3..sp._oral_taxon_280	0.48392	0.584866	0.163933	0.216366	0.549431	0.417414	0.296236	0.325324	0.329501	0.458138	0.209684	0.595711	0.00675081	0.242542	0.279485	0.0972571	0.0552955	0.666563	0.375955	0.565654	0.422059	0.445673	0.0620464	0.10588	0.183895	0.246906	0.0419615	0.226462	0.0487123	0.411837	0.0419615	0.0419615	0.287001	0.317018	0.0882547	0.203137	0.122765	0.0932625	0.147842	0.104346	0.0419615	0.243099	0.469584	0.355022	0.0654347	0.453183	0.14355	0.0419615	0.512948
Bacteria.Bacteroidetes.Bacteroides.Bacteroidales.Prevotellaceae.Prevotella.veroralis_oral_taxon_572	0.51805	0.398869	0.326195	0.345396	0.371043	0.529487	0.277868	0.283226	0.266879	0.45892	0.253012	0.40368	0	0.318603	0.357383	0.0124716	0	0.348061	0.237476	0.366758	0.371151	0.293944	0	0.0377054	0.0761971	0.214128	0.0124716	0.158427	0.0259249	0.194631	0.0124716	0.0124716	0.349671	0.301738	0.187065	0.0367238	0.0708731	0.0203296	0.0367238	0.474598	0.0124716	0.191166	0.359555	0.360675	0.142849	0.357208	0.0163942	0.0124716	0.47416
Bacteria.Bacteroidetes.Bacteroides.Bacteroidales.Prevotellaceae.Prevotella.sp._oral_taxon_820	0.129726	0.274861	0	0.015129	0.228732	0.289306	0.0274787	0	0.00967314	0.0974825	0	0.232727	0	0	0	0	0	0.379929	0.0319071	0.211413	0.121607	0.133762	0	0	0	0.0496782	0	0	0	0.299206	0	0	0.00531392	0.131506	0	0	0.0388135	0	0	0	0	0	0.1233	0.102561	0	0.124216	0	0	0.0974571
Bacteria.Bacteroidetes.Bacteroides.Bacteroidales.Prevotellaceae.Prevotella.sp._oral_taxon_526	0.637677	0.610903	0.0453249	0.0947353	0.512668	0.42247	0.147826	0.145459	0.415906	0.24154	0.0712001	0.435292	0	0.0744011	0.082422	0.178734	0.478148	0.549472	0.279512	0.36642	0.225529	0.524511	0.478148	0.0508313	0.0879284	0.129951	0.0136923	0.515245	0.0136923	0.350037	0.0136923	0.0136923	0.0901498	0.303393	0.0290762	0.252868	0.0911481	0.0453249	0.0645236	0.00987745	0.0136923	0.0687296	0.367718	0.329663	0.0836339	0.395453	0.497347	0.0136923	0.310435
Bacteria.Bacteroidetes.Bacteroides.Bacteroidales.Prevotellaceae.Prevotella.sp._oral_taxon_475	0.0545444	0	0.080456	0.0648508	0	0.0813086	0.104942	0.063796	0.148223	0.00584258	0.251256	0.0900064	0.251256	0.251256	0.20674	0	0	0.00331214	0.0305975	0	0.0580162	0.0159271	0.196252	0.277414	1.11e-16	0.0266183	0	0	0.545822	0.35722	0	0	0.00379636	0	0	1.11e-16	0.251256	0	1.11e-16	0	0	0	0.0738995	0.0488479	1.11e-16	0.0376015	0	0	0.00667548
Bacteria.Bacteroidetes.Bacteroides.Bacteroidales.Prevotellaceae.Prevotella.sp._oral_taxon_472	0.215884	0.110783	0.308382	0.379313	0.187429	0.431823	0.494054	0.403298	0.301306	0.598953	0.194568	0.202214	0	0.173156	0.120676	0.0219758	0.0202669	0.275193	0.233172	0.318511	0.429356	0.282886	0.0202669	0.322677	0.140279	0.248664	0.00170886	0.0446924	0.0459495	0.17279	0.00170886	0.00170886	0.211215	0.102074	0.0628971	0.133324	0.0483818	0.0686739	0.113057	0.0600992	0.00170886	0.231223	0.444752	0.621564	0.37944	0.386019	0.083164	0.00170886	0.381382
Bacteria.Bacteroidetes.Bacteroides.Bacteroidales.Prevotellaceae.Prevotella.sp._oral_taxon_443	0.23651	0.183338	0.153149	0.123282	0.194626	0.216061	0.218359	0.215729	0.197616	0.238024	0.0808402	0.348711	0	0.183741	0.26071	0.0968061	0.0261768	0.348556	0.428936	0.357924	0.287303	0.367178	0.0261768	0.416122	0.188258	0.690174	0.0706293	0.0530866	0.0896764	0.336581	0.0706293	0.0706293	0.500141	0.227058	0.0324952	0.249372	0.116015	0.292964	0.236238	0.028227	0.0706293	0.485117	0.360196	0.380045	0.545285	0.394811	0.058672	0.0706293	0.458874
Bacteria.Bacteroidetes.Bacteroides.Bacteroidales.Prevotellaceae.Prevotella.sp._oral_taxon_396	0.248573	0.32271	0.0886719	0.184902	0.454406	0.0954922	0.11626	0.393081	0.231203	0.124697	0.0380378	0.564957	0	0.128901	0.243745	0	0	0.154341	0.486915	0.233093	0.255081	0.228023	0	0.38889	0.440313	0.404555	0	0.158427	0.0534267	0.396963	0	0	0.356834	0.156255	0.156255	0.276326	0.0195879	0.4012	0.289368	0	0	0.603483	0.279003	0.188017	0.234046	0.313036	0.156255	0	0.398161
Bacteria.Bacteroidetes.Bacteroides.Bacteroidales.Prevotellaceae.Prevotella.sp._oral_taxon_317	0.247774	0.172303	0.230307	0.197261	0.170664	0.33409	0.6092	0.334394	0.261961	0.523601	0.2445	0.251184	0	0.254698	0.236732	0.113529	0.0827008	0.351635	0.350282	0.381811	0.417188	0.376241	0.0827008	0.188908	0.155657	0.24466	0.0308286	0.0936556	0.0466643	0.17141	0.0308286	0.0308286	0.319115	0.194182	0.0717867	0.260237	0.0676983	0.10575	0.177536	0.122033	0.0308286	0.256225	0.401203	0.605266	0.350901	0.477269	0.154487	0.0308286	0.52756
Bacteria.Bacteroidetes.Bacteroides.Bacteroidales.Prevotellaceae.Prevotella.sp._oral_taxon_315	0.196515	0.0444963	0.594261	0.348749	0.198652	0.271955	0.594877	0.468083	0.401548	0.470009	0.202545	0.290394	0	0.283497	0.454171	0.116147	0	0.300303	0.219048	0.391391	0.355525	0.317888	0	0.305134	0.159992	0.456162	0.116147	0	0.199673	0.237793	0.116147	0.116147	0.609024	0.160644	0.0152677	0.241185	0.0677874	0.260872	0.241185	0.371346	0.116147	0.219877	0.415769	0.454727	0.142854	0.408752	0.0152677	0.116147	0.509836
Bacteria.Bacteroidetes.Bacteroides.Bacteroidales.Prevotellaceae.Prevotella.sp._oral_taxon_314	0.382081	0.324051	0.245305	0.34329	0.348756	0.250221	0.268531	0.344171	0.406849	0.262141	0.114826	0.40623	0	0.358072	0.292376	0.043231	0	0.271157	0.29037	0.307584	0.285924	0.267527	0	0.358178	0.213497	0.288898	0.043231	0.158427	0.229766	0.348593	0.043231	0.043231	0.314645	0.250885	0.207654	0.205289	0.0581467	0.124134	0.205289	0.18594	0.043231	0.432993	0.271212	0.291739	0.0635561	0.277317	0.0985018	0.043231	0.309024
Bacteria.Bacteroidetes.Bacteroides.Bacteroidales.Prevotellaceae.Prevotella.sp._oral_taxon_313	0.343766	0.255984	0.0466404	0.467471	0.278041	0.305125	0.070283	0.157331	0.1986	0.109625	0.0656265	0.272292	0	0.270793	0.124222	0	0	0.0860177	0.127049	0.0589208	0.0770751	0.0806651	0	0.0616535	0.0823797	0.0938123	0	0.178197	0.0312188	0.0616535	0	0	0.0610774	0.171801	0.201105	0.0304347	0.0195879	0	0.0304347	0.268286	0	0.369437	0.108082	0.113825	0	0.0719632	0.0304347	0	0.0739611
Bacteria.Bacteroidetes.Bacteroides.Bacteroidales.Prevotellaceae.Prevotella.sp._oral_taxon_306	0.0967496	0	0.080456	0.136092	0	0.0813086	0.499593	0.063796	0.150045	0.116776	0.155803	0.107541	0.155803	0.155803	0.155803	0	0	0.00331214	0.0305975	0	0.0580162	0.0159271	0.155803	0.232147	0	0.0266183	0	0	0.38795	0.35722	0	0	0.00379636	0	0	0	0.155803	0	0	0	0	0.172355	0.0738995	0.0488479	0	0.0376015	0	0	0.00667548
Bacteria.Bacteroidetes.Bacteroides.Bacteroidales.Prevotellaceae.Prevotella.sp._oral_taxon_305	0.00937272	0.11618	0.0839087	0.0150297	0.0151487	0.0112443	0.0545967	0.0455005	0.0884089	0.113738	0.0380378	0.0282213	0	0.21163	0.321262	0.834958	0	0.345393	0.147877	0.452226	0.388	0.392152	0	0.101417	0.0806488	0.111042	0.88382	0	0.454178	0.11618	0.88382	0.88382	0.184392	0.50811	0.11618	0.306749	0.0385588	0.352876	0.538718	0	0.88382	0	0.201419	0.189425	1.11e-16	0.270554	0.11618	0.88382	0.190646
Bacteria.Bacteroidetes.Bacteroides.Bacteroidales.Prevotellaceae.Prevotella.sp._oral_taxon_304	0.392557	0.455439	0.231114	0.402301	0.357129	0.546732	0.328642	0.296845	0.345253	0.409756	0.158208	0.421372	0.0116965	0.600345	0.351429	0.188404	0.0526928	0.627813	0.322933	0.619747	0.455296	0.514193	0.0643893	0.163953	0.176196	0.355949	0.135711	0.0871634	0.150893	0.38544	0.135711	0.135711	0.384066	0.560668	0.270062	0.348872	0.127711	0.196788	0.296179	0.361339	0.135711	0.095547	0.496695	0.482046	0.0610763	0.514728	0.152084	0.135711	0.545127
Bacteria.Bacteroidetes.Bacteroides.Bacteroidales.Prevotellaceae.Prevotella.sp._oral_taxon_301	0.188879	0.168473	0.190382	0.117319	0.341237	0.138554	0.29235	0.442955	0.367917	0.242333	0.2354	0.386791	0.12903	0.412628	0.509707	0.333393	0.0660545	0.510186	0.237509	0.57043	0.504096	0.516384	0.195084	0.0772523	0.399073	0.392878	0.267339	0.0660545	0.396369	0.273558	0.267339	0.267339	0.267758	0.435812	0.0351421	0.333876	0.225456	0.631269	0.344591	0.071228	0.267339	0.0421101	0.580822	0.382629	0.0421101	0.617453	0.101197	0.267339	0.532333
Bacteria.Bacteroidetes.Bacteroides.Bacteroidales.Prevotellaceae.Prevotella.sp._oral_taxon_300	0.129726	0.274861	0	0.015129	0.228732	0.289306	0.0274787	0	0.00967314	0.0974825	0	0.232727	0	0	0	0	0	0.379929	0.0319071	0.211413	0.121607	0.133762	0	0	0	0.0496782	0	0	0	0.299206	0	0	0.00531392	0.131506	0	0	0.0388135	0	0	0	0	0	0.1233	0.102561	0	0.124216	0	0	0.0974571
Bacteria.Bacteroidetes.Bacteroides.Bacteroidales.Prevotellaceae.Prevotella.sp._oral_taxon_299	0.0240306	0.229721	0.192244	0.0320354	0	0.0188424	0.2378	0.330175	0.119732	0.274792	0.411077	0.0481296	0.0870622	0.263266	0.279306	0	0	0.128381	0.413936	0.174687	0.30128	0.104964	0.0870622	0.101417	0.0806488	0.0788945	0	0.0710138	0.0870622	0.243354	0	0	0.292171	0.20608	0.474242	0.474242	0.0870622	0	0.444348	0.192244	0	0	0.15484	0.0897689	0	0.137344	0.347266	0	0.263556
Bacteria.Bacteroidetes.Bacteroides.Bacteroidales.Prevotellaceae.Prevotella.sp._oral_taxon_296	0.0334034	0	0.38199	0.0470651	0.0151487	0.0223369	0.287205	0.187628	0.208141	0.176796	0.343587	0.0569002	0.189392	0.424203	0.738907	0.392407	0	0.311399	0.0622952	0.451122	0.350773	0.310791	0.189392	0	1.11e-16	0.189937	0.392407	0	0.581799	0.143462	0.392407	0.392407	0.500793	0.39193	0	0.19057	0.227951	0.352876	0.392407	0.418201	0.392407	0	0.259649	0.172046	1.11e-16	0.278127	0	0.392407	0.294207
Bacteria.Bacteroidetes.Bacteroides.Bacteroidales.Prevotellaceae.Prevotella.sp._oral_taxon_292	0.530202	0.475526	0.0633213	0.546571	0.443367	0.565731	0.232154	0.155154	0.226776	0.330203	0.0822538	0.493956	0	0.262745	0.146609	0	0	0.348157	0.148732	0.282496	0.205139	0.204203	0	0.0255126	0.051945	0.164772	0	0.182662	0.0255126	0.275489	0	0	0.0583437	0.272872	0.170671	0	0.0584014	0	0	0.290673	0	0.315955	0.238371	0.22123	0.0202102	0.208342	0	0	0.183581
Bacteria.Bacteroidetes.Bacteroides.Bacteroidales.Prevotellaceae.Prevotella.shahii_oral_taxon_795	0.0090474	0	0	0	0	0.00711363	0.0362324	0	0.050091	0.00584258	0.593562	0.0334763	1	0.411351	0.20674	0	0	0.00331214	0.0305975	0	0.0145769	0	0.196252	0	0	0	0	0	0.219206	0.143462	0	0	0	0	0	0	0.883985	0	0	0	0	0	0.0738995	0	0	0.019853	0	0	0.00667548
Bacteria.Bacteroidetes.Bacteroides.Bacteroidales.Prevotellaceae.Prevotella.scopos_oral_taxon_885	0.0221453	0	0.0352453	0.0189394	0.0286341	0.023216	0.0558991	0.0698676	0.0169532	0.00508477	0	0.145671	0	0.0523897	0.134944	0	0	0.0626951	0.259631	0.0702158	0.0190293	0.0697715	0	0.36458	0.128853	0.497521	0	0	0	0.187282	0	0	0.349245	0	0	0.120071	0	0.222334	0.133113	0	0	0.458208	0.0578829	0.0855949	0.525167	0.0933009	0	0	0.156861
Bacteria.Bacteroidetes.Bacteroides.Bacteroidales.Prevotellaceae.Prevotella.salivae_oral_taxon_307	0.405038	0.50041	0	0.222046	0.602008	0.398661	0.0417972	0.225093	0.228728	0.154427	0	0.591851	0	0.0943807	0.108801	0	0	0.42009	0.128522	0.286394	0.157964	0.182925	0	0	0.20944	0.22027	0	0.158427	0	0.299206	0	0	0.0358032	0.225887	0.0943807	0	0.0584014	0.157495	0	0.0943807	0	0.199389	0.296115	0.139312	0	0.261318	0	0	0.25876
Bacteria.Bacteroidetes.Bacteroides.Bacteroidales.Prevotellaceae.Prevotella.saccharolytica_oral_taxon_781	0.276578	0.129873	0.35848	0.560276	0.177857	0.337058	0.559388	0.293663	0.346575	0.515558	0.0793719	0.169081	0	0.0753819	0.0707787	0	0	0.11053	0.143009	0.0920196	0.122811	0.11413	0	0.356785	0.051945	0.144044	0	0.0707787	0.100196	0.100196	0	0	0.015221	0.0753819	0.0753819	0	0.0195879	0	0	0.0753819	0	0.243134	0.284179	0.255332	0.0793719	0.121895	0	0	0.107477
Bacteria.Bacteroidetes.Bacteroides.Bacteroidales.Prevotellaceae.Prevotella.pleuritidis_oral_taxon_303	0.258623	0.240203	0.0339237	0.10651	0.255351	0.143283	0.104569	0.0897762	0.187417	0.131765	0.593562	0.292175	0.725874	0.445275	0.349465	0.0339237	0	0.16152	0.190817	0.160814	0.162326	0.170251	0.196252	0	0.051945	0.108673	0.0339237	0.126377	0.25313	0.257288	0.0339237	0.0339237	0.0392376	0.147749	0	0.0339237	0.818199	0.0339237	0.0339237	0	0.0339237	0.126377	0.283874	0.136485	0	0.175961	0	0.0339237	0.166161
Bacteria.Bacteroidetes.Bacteroides.Bacteroidales.Prevotellaceae.Prevotella.pallens_oral_taxon_714	0.410495	0.287791	0.110943	0.61201	0.351367	0.410258	0.140993	0.223954	0.335325	0.149471	0.0215983	0.417917	0	0.262878	0.133852	0.0163428	0	0.127455	0.157754	0.154976	0.16709	0.152383	0	0.112347	0.114018	0.207413	0.0163428	0.158427	0.110365	0.156264	0.0163428	0.0163428	0.0775407	0.219951	0.18356	0.0292326	0.0747442	0.0655261	0.0292326	0.261573	0.0163428	0.215856	0.204137	0.178327	0	0.168019	0.0128898	0.0163428	0.164581
Bacteria.Bacteroidetes.Bacteroides.Bacteroidales.Prevotellaceae.Prevotella.oulorum_oral_taxon_288	0.529992	0.494683	0.0598902	0.468458	0.486959	0.565886	0.315511	0.175037	0.266217	0.33253	0.0459445	0.530161	0	0.27597	0.160154	0.0237424	0	0.387699	0.200516	0.351995	0.251147	0.275258	0	0.0297382	0.116018	0.204212	0.0237424	0.158427	0.0322794	0.29263	0.0237424	0.0237424	0.0971947	0.302857	0.176913	0.0449436	0.0821438	0.081573	0.0449436	0.231026	0.0237424	0.35617	0.313043	0.232495	0.0420103	0.268629	0.00624196	0.0237424	0.253079
Bacteria.Bacteroidetes.Bacteroides.Bacteroidales.Prevotellaceae.Prevotella.oris_oral_taxon_311	0.44355	0.245142	0.356538	0.480736	0.217291	0.500545	0.532607	0.402043	0.313301	0.53561	0.251002	0.356138	0	0.417069	0.369168	0.022854	0	0.366088	0.278676	0.396541	0.350779	0.343937	0	0.192079	0.167743	0.313734	0.022854	0.0503094	0.0995518	0.289234	0.022854	0.022854	0.380029	0.299959	0.206721	0.135702	0.0812555	0.104237	0.135702	0.425289	0.022854	0.271544	0.367297	0.420475	0.137555	0.381979	0.0360505	0.022854	0.50349
Bacteria.Bacteroidetes.Bacteroides.Bacteroidales.Prevotellaceae.Prevotella.nigrescens_oral_taxon_693	0.24829	0.192367	0.360064	0.282308	0.312128	0.143343	0.459559	0.453348	0.331392	0.4723	0.255813	0.33121	0	0.23123	0.377785	0.0507346	0	0.256449	0.252238	0.342135	0.275392	0.235624	0	0.064602	0.263072	0.324237	0.0507346	0.104573	0.0507346	0.0661206	0.0507346	0.0507346	0.495849	0.144305	0.0808026	0.104088	0.0709141	0.208509	0.104088	0.383407	0.0507346	0.267134	0.386311	0.249553	0.0578046	0.375615	0.0533532	0.0507346	0.512846
Bacteria.Bacteroidetes.Bacteroides.Bacteroidales.Prevotellaceae.Prevotella.multiformis_oral_taxon_685	0.226224	0.166338	0.0519659	0.320063	0.0450262	0.389402	0.109751	0.109911	0.0937269	0.291335	0.137181	0.192869	0	0.370558	0.151664	0	0	0.260675	0.439105	0.248085	0.250248	0.250436	0	0.465997	0.209502	0.527801	0	0	0	0.294526	0	0	0.477317	0.24861	0.277915	0.227315	1.11e-16	0.222334	0.240357	0.269585	0	0.487954	0.227579	0.299894	0.591632	0.282161	0.107244	0	0.360833
Bacteria.Bacteroidetes.Bacteroides.Bacteroidales.Prevotellaceae.Prevotella.micans_oral_taxon_378	0.248744	0.233009	0.40216	0.360578	0.395157	0.262293	0.409333	0.581028	0.50577	0.459533	0.208913	0.402107	0	0.234765	0.318708	0.0585609	0	0.254979	0.261577	0.371604	0.348301	0.28102	0	0.465532	0.273584	0.417828	0.0585609	0.104121	0.332298	0.342646	0.0585609	0.0585609	0.327439	0.187449	0.0846772	0.143238	0.0969602	0.199551	0.143238	0.156026	0.0585609	0.118	0.480326	0.348431	0.0166804	0.408208	0.0846772	0.0585609	0.516778
Bacteria.Bacteroidetes.Bacteroides.Bacteroidales.Prevotellaceae.Prevotella.melaninogenica_oral_taxon_469	0.392928	0.309242	0.236055	0.434014	0.460707	0.322927	0.279949	0.355211	0.457554	0.331752	0.0893729	0.418735	0.000807526	0.177466	0.167273	0.0200385	0.00330721	0.191858	0.212556	0.205909	0.228082	0.192118	0.00411473	0.257474	0.141856	0.269962	0.0167313	0.167068	0.123422	0.192347	0.0167313	0.0167313	0.148957	0.171032	0.118994	0.0736955	0.0724335	0.0582561	0.0703883	0.10627	0.0167313	0.395328	0.345002	0.326849	0.0148024	0.230473	0.0516932	0.0167313	0.216055
Bacteria.Bacteroidetes.Bacteroides.Bacteroidales.Prevotellaceae.Prevotella.marshii_oral_taxon_665	0.345361	0.228456	0.321304	0.217979	0.228456	0.212871	0.621379	0.256272	0.198088	0.412321	0.190988	0.274141	0	0.0996926	0.326683	0	0	0.221159	0.165315	0.266676	0.245999	0.21705	0	0.0232233	0.051945	0.176867	0	0.0984298	0.0232233	0.153249	0	0	0.353271	0.130026	0	1.11e-16	0.0584014	0	1.11e-16	0.34416	0	0.270785	0.254954	0.198773	0.0367934	0.239722	0	0	0.339238
Bacteria.Bacteroidetes.Bacteroides.Bacteroidales.Prevotellaceae.Prevotella.maculosa_oral_taxon_289	0.437261	0.225129	0.154815	0.431737	0.289801	0.502451	0.609343	0.290645	0.336228	0.449075	0.0970594	0.345595	0	0.161928	0.127669	0.0271467	0.0271467	0.264701	0.244316	0.277525	0.335766	0.292126	0.0271467	0.148199	0.128275	0.26471	0	0.0969135	0.0592584	0.171645	0	0	0.107936	0.200295	0.104026	0.070412	0.0774558	0.0763303	0.0432654	0.118663	0	0.285387	0.399806	0.441918	0.19974	0.35161	0.0271467	0	0.357166
Bacteria.Bacteroidetes.Bacteroides.Bacteroidales.Prevotellaceae.Prevotella.loescheii_oral_taxon_658	0.223646	0.166456	0	0.112536	0.425772	0.224884	0.00693379	0.307877	0.160823	0.141547	0.082423	0.356134	0	0	0.108801	0	0	0.0808275	0.168845	0.148234	0.242824	0.124864	0	0	0.410307	0.14389	0	0.158427	0	0	0	0	0.0190646	0	0	0	0.0195879	0.358362	0	0	0	0.302458	0.277486	0.309565	0.339179	0.258953	0	0	0.303129
Bacteria.Bacteroidetes.Bacteroides.Bacteroidales.Prevotellaceae.Prevotella.intermedia_oral_taxon_643	0.18614	0.280411	0.131375	0.141287	0.320684	0.137583	0.207359	0.454281	0.290048	0.231918	0.0727614	0.448443	0.00482624	0.275153	0.414757	0.277079	0.0470888	0.487744	0.528567	0.538965	0.516761	0.548101	0.0519151	0.299259	0.507771	0.480989	0.22999	0.0896641	0.243276	0.378768	0.22999	0.22999	0.418691	0.469165	0.170178	0.525362	0.103935	0.676406	0.530736	0.00630721	0.22999	0.230618	0.513508	0.38358	0.214178	0.611797	0.214721	0.22999	0.61119
Bacteria.Bacteroidetes.Bacteroides.Bacteroidales.Prevotellaceae.Prevotella.histicola_oral_taxon_298	0.0733979	0	0.0352453	0.0901801	0.0286341	0.0303297	0.378086	0.21127	0.0688662	0.138399	0.27262	0.196681	0.140838	0.193227	0.275782	0	0	0.0660073	0.214453	0.0702158	0.0336063	0.0697715	0.140838	0.183856	0.128853	0.183856	0	0.0710138	0.140838	0.324693	0	0	0.183856	0	0	0.120071	0.140838	0.183856	0.133113	0	0	0.356211	0.131782	0.0855949	0.183856	0.113154	0	0	0.163536
Bacteria.Bacteroidetes.Bacteroides.Bacteroidales.Prevotellaceae.Prevotella.fusca_oral_taxon_782	0.329077	0.465507	0.0839087	0.142695	0.46678	0.179589	0.124072	0.156825	0.270601	0.239077	0.0731011	0.463089	0.0350633	0.246693	0.465126	0.326917	0	0.505419	0.343613	0.617859	0.597157	0.575077	0.0350633	0.101417	0.17632	0.229518	0.326917	0.158427	0.36198	0.334115	0.326917	0.326917	0.208771	0.611218	0.152796	0.343365	0.132023	0.370643	0.479712	0	0.326917	0.295242	0.465734	0.291986	0	0.466709	0.152796	0.326917	0.36661
Bacteria.Bacteroidetes.Bacteroides.Bacteroidales.Prevotellaceae.Prevotella.enoeca_oral_taxon_600	0.34462	0.134517	0.115701	0.320187	0.12045	0.371366	0.370828	0.200671	0.250561	0.28634	0.105593	0.310169	0	0.217546	0.134944	0.0754233	0.0754233	0.217026	0.37204	0.168886	0.149417	0.236823	0.0754233	0.480496	0.128853	0.277706	0	0.0985931	0.256109	0.40104	0	0	0.250043	0.216789	0.165156	0.195494	0.0190543	0.222334	0.133113	0.165156	0	0.393193	0.220255	0.333565	0.311335	0.273422	0.0754233	0	0.312158
Bacteria.Bacteroidetes.Bacteroides.Bacteroidales.Prevotellaceae.Prevotella.denticola_oral_taxon_291	0.475499	0.361152	0.0734247	0.426903	0.347084	0.712463	0.192608	0.141023	0.208753	0.346716	0.082423	0.408027	0	0.240395	0.117226	0	0	0.36394	0.221363	0.332019	0.386239	0.282181	0	0.0734247	0.0862336	0.162357	0	0.0829372	0.0391361	0.292545	0	0	0.0548236	0.272872	0.170671	0.0342886	0.0584014	0.0342886	0.0342886	0.206106	0	0.194612	0.324484	0.522301	0.375313	0.306463	0	0	0.301677
Bacteria.Bacteroidetes.Bacteroides.Bacteroidales.Prevotellaceae.Prevotella.dentalis_oral_taxon_583	0.465957	0.428723	0.0352453	0.0676593	0.423261	0.443465	0.166973	0.147297	0.304906	0.272146	0.0983801	0.462161	0.0159571	0.0683468	0.184492	0.165042	0.228731	0.367495	0.507299	0.348352	0.36168	0.530468	0.244689	0.291635	0.162444	0.366384	0	0.262322	0.0159571	0.36964	0	0	0.307384	0.260624	0	0.308416	0.0934128	0.222334	0.133113	0	0	0.325226	0.426197	0.552539	0.555319	0.510037	0.228731	0	0.499273
Bacteria.Bacteroidetes.Bacteroides.Bacteroidales.Prevotellaceae.Prevotella.buccalis_oral_taxon_562	0.129726	0.274861	0	0.015129	0.228732	0.289306	0.0274787	0	0.00967314	0.0974825	0	0.232727	0	0	0	0	0	0.379929	0.0319071	0.211413	0.121607	0.133762	0	0	0	0.0496782	0	0	0	0.299206	0	0	0.00531392	0.131506	0	0	0.0388135	0	0	0	0	0	0.1233	0.102561	0	0.124216	0	0	0.0974571
Bacteria.Bacteroidetes.Bacteroides.Bacteroidales.Prevotellaceae.Prevotella.buccae_oral_taxon_560	0.367594	0.242425	0.207618	0.284874	0.207096	0.450855	0.339331	0.296542	0.244553	0.397389	0.397168	0.370881	0.175642	0.567756	0.482959	0.0399631	0.0399631	0.368992	0.373613	0.371862	0.28692	0.310974	0.215606	0.225075	0.150114	0.359088	0	0.0399631	0.175642	0.474111	0	0	0.424621	0.324697	0.191932	0.181295	0.23351	0.203814	0.154374	0.391143	0	0.203814	0.393819	0.368396	0.249884	0.39516	0.0612242	0	0.54066
Bacteria.Bacteroidetes.Bacteroides.Bacteroidales.Prevotellaceae.Prevotella.bivia_oral_taxon_556	0.477928	0.395592	0.0352453	0.399111	0.381524	0.654242	0.151467	0.113706	0.251565	0.288935	0.082423	0.391619	0	0.277326	0.106277	0.165042	0.166707	0.386817	0.304397	0.338677	0.332819	0.445942	0.166707	0.106277	0.106277	0.182657	0	0.166707	0	0.276068	0	0	0.13345	0.40199	0.170671	0.272984	0.0578679	0.106277	0.106277	0.252864	0	0.106277	0.376649	0.517788	0.298459	0.485722	0.166707	0	0.413909
Bacteria.Bacteroidetes.Bacteroides.Bacteroidales.Prevotellaceae.Prevotella.baroniae_oral_taxon_553	0.574209	0.594892	0.194606	0.223274	0.608568	0.284909	0.492673	0.328556	0.400188	0.45117	0.176708	0.554217	0	0.157103	0.303407	0.18645	0.190426	0.381506	0.279915	0.394097	0.243392	0.415902	0.190426	0.0360019	0.0879469	0.188541	0.0214083	0.348853	0.0214083	0.251499	0.0214083	0.0214083	0.232868	0.304546	0.0225133	0.245755	0.0988641	0.0348969	0.0574102	0.159709	0.0214083	0.359851	0.366367	0.296866	0.0134886	0.388943	0.212939	0.0214083	0.411029
Bacteria.Bacteroidetes.Bacteroides.Bacteroidales.Prevotellaceae.Alloprevotella.tannerae_oral_taxon_466	0.170719	0.0461426	0.30809	0.181188	0.0888962	0.141775	0.716561	0.305866	0.225767	0.391302	0.221737	0.244878	0.000699822	0.287061	0.45133	0.123197	0.00429915	0.31832	0.30541	0.371653	0.278812	0.301204	0.00499898	0.198854	0.160151	0.409287	0.118898	0.0249236	0.122726	0.195747	0.118898	0.118898	0.464157	0.144416	0.0153807	0.253942	0.0689839	0.294305	0.262685	0.18087	0.118898	0.368387	0.317366	0.335148	0.231577	0.363616	0.0149729	0.118898	0.541977
Bacteria.Bacteroidetes.Bacteroides.Bacteroidales.Prevotellaceae.Alloprevotella.sp._oral_taxon_914	0.200047	0.407622	0.0352453	0.0551248	0.370659	0.0489411	0.116603	0.353714	0.261949	0.144302	0.0380378	0.400661	0	0.128901	0.134944	0.165042	0.177901	0.198142	0.699396	0.245445	0.277715	0.367496	0.177901	0.328244	0.426187	0.345646	0	0.177901	0	0.343574	0	0	0.356253	0.335198	0.378586	0.676559	0.0190543	0.43902	0.5117	0	0	0.226826	0.307574	0.239868	0.226826	0.433282	0.525167	0	0.438404
Bacteria.Bacteroidetes.Bacteroides.Bacteroidales.Prevotellaceae.Alloprevotella.sp._oral_taxon_913	0.251092	0.20459	0.417205	0.298849	0.397213	0.195572	0.441421	0.691616	0.466885	0.347769	0.285977	0.464027	0	0.255917	0.514406	0.0991595	0.0492887	0.245897	0.33471	0.312979	0.169633	0.229895	0.0492887	0.223453	0.300866	0.52212	0.0498709	0.22164	0.0498709	0.157109	0.0498709	0.0498709	0.51365	0.153124	0.0539642	0.219231	0.077201	0.327049	0.182984	0.31971	0.0498709	0.258447	0.428837	0.324044	0.157109	0.389909	0.0492887	0.0498709	0.581076
Bacteria.Bacteroidetes.Bacteroides.Bacteroidales.Prevotellaceae.Alloprevotella.sp._oral_taxon_912	0.282965	0.178924	0.538879	0.358496	0.270691	0.284621	0.465994	0.517845	0.470676	0.420706	0.209411	0.293873	1.11e-16	0.404525	0.484443	0.241076	0.11983	0.311784	0.278466	0.309372	0.20465	0.322649	0.11983	0.314079	0.128853	0.435077	0.121245	0.175047	0.121245	0.152785	0.121245	0.121245	0.517541	0.372273	0.131197	0.361147	0.0576131	0.274031	0.254359	0.389628	0.121245	0.152785	0.445142	0.470847	0.152785	0.403398	0.11983	0.121245	0.508665
Bacteria.Bacteroidetes.Bacteroides.Bacteroidales.Prevotellaceae.Alloprevotella.sp._oral_taxon_474	0.0240306	0.229721	0.298081	0.0682208	0.164123	0.0188424	0.241933	0.435278	0.186827	0.284507	0.395368	0.192854	0.175531	0.351735	0.403784	0	0	0.128381	0.285569	0.236604	0.337637	0.131625	0.175531	0.101417	0.299549	0.197714	0	0.0276045	0.175531	0.299754	0	0	0.441985	0.20608	0.254971	0.254971	0.175531	0.218901	0.254971	0.322993	0	0	0.26543	0.0897689	1.11e-16	0.266086	0.254971	0	0.396754
Bacteria.Bacteroidetes.Bacteroides.Bacteroidales.Prevotellaceae.Alloprevotella.sp._oral_taxon_473	0.23929	0.198252	0.31295	0.0942758	0.373627	0.0445731	0.283136	0.408813	0.351679	0.212703	0.154195	0.276248	0	0.114562	0.243122	0.165042	0.198252	0.113009	0.108852	0.188995	0.115602	0.251584	0.198252	0.0148691	0.199525	0.212583	0	0.198252	0	0.0148691	0	0	0.460697	0.129118	0	0.203214	0.0190543	0.199525	0.0148691	0.591037	0	0.0260551	0.248891	0.151763	0.0148691	0.34257	0.198252	0	0.393298
Bacteria.Bacteroidetes.Bacteroides.Bacteroidales.Prevotellaceae.Alloprevotella.sp._oral_taxon_308	0.144709	0.416844	0.198115	0.0833498	0.351247	0.198852	0.223855	0.412553	0.146409	0.359608	0.192232	0.346502	0	0.176204	0.198115	0	0	0.312193	0.415246	0.423728	0.444668	0.265387	0	0.101417	0.304429	0.247392	0	0	0	0.343416	0	0	0.322421	0.337586	0.390981	0.390981	0.0388135	0.22378	0.390981	0.198115	0	0	0.314831	0.19233	0	0.37045	0.347266	0	0.487536
Bacteria.Bacteroidetes.Bacteroides.Bacteroidales.Prevotellaceae.Alloprevotella.rava_oral_taxon_302	0.250592	0.270185	0.119154	0.0339691	0.220142	0.157965	0.1712	0.159206	0.281721	0.248609	0.120461	0.274433	0	0.264019	0.313386	0.343484	0.176359	0.446952	0.551368	0.435223	0.392951	0.593435	0.176359	0.458405	0.209502	0.560762	0.178442	0.176359	0.178442	0.281108	0.178442	0.178442	0.53797	0.401386	0.0938259	0.568697	0.0576131	0.400776	0.405381	0	0.178442	0.449719	0.451752	0.477373	0.551374	0.584635	0.270185	0.178442	0.517509
Bacteria.Bacteroidetes.Bacteroides.Bacteroidales.Porphyromonadaceae.Tannerella.sp._oral_taxon_916	0.293976	0.235829	0.226322	0.145984	0.212462	0.191149	0.337905	0.291054	0.403179	0.23985	0.150886	0.377862	0.0205459	0.250706	0.266111	0.189823	0.147254	0.319543	0.500446	0.31908	0.296816	0.400149	0.1678	0.585958	0.196003	0.400058	0.0425694	0.147254	0.389732	0.510161	0.0425694	0.0425694	0.438709	0.260263	0.0671499	0.377044	0.0995843	0.264904	0.242832	0.0680515	0.0425694	0.241393	0.338411	0.413156	0.265644	0.482991	0.214404	0.0425694	0.455331
Bacteria.Bacteroidetes.Bacteroides.Bacteroidales.Porphyromonadaceae.Tannerella.sp._oral_taxon_808	0.30225	0.180488	0.533642	0.454099	0.237858	0.509478	0.239801	0.264335	0.338221	0.575327	0.120622	0.240013	0.0199203	0.110749	0.0545737	0	0	0.252443	0.147666	0.228014	0.333323	0.237827	0.0199203	0.485923	0.0236083	0.203305	0	0.00698893	0.232635	0.360043	0	0	0.0518164	0.173953	0.0631647	0.0166193	0.0657227	0.0130024	0.0166193	0.0742098	0	0.0199913	0.416231	0.443039	0.146239	0.324928	0.00361695	0	0.27564
Bacteria.Bacteroidetes.Bacteroides.Bacteroidales.Porphyromonadaceae.Tannerella.sp._oral_taxon_286	0.33792	0.251402	0.449278	0.455316	0.254998	0.567998	0.450565	0.511289	0.451252	0.661435	0.293812	0.283878	0.0191564	0.378367	0.27354	0.0173356	0.00245169	0.363694	0.323069	0.418365	0.51367	0.365678	0.0216081	0.399968	0.175182	0.356963	0.0148839	0.0200941	0.135725	0.34307	0.0148839	0.0148839	0.378719	0.307658	0.23289	0.182133	0.092948	0.0917748	0.179682	0.289949	0.0148839	0.0676575	0.51665	0.548787	0.20829	0.45268	0.117234	0.0148839	0.569642
Bacteria.Bacteroidetes.Bacteroides.Bacteroidales.Porphyromonadaceae.Tannerella.forsythia_oral_taxon_613	0.349412	0.265379	0.209954	0.219795	0.421435	0.311725	0.332759	0.46222	0.44815	0.380708	0.352267	0.527789	0.171787	0.476513	0.518799	0.215629	0.0534339	0.558782	0.389674	0.601406	0.550473	0.573761	0.225221	0.141081	0.31953	0.468727	0.162195	0.112941	0.364762	0.379782	0.162195	0.162195	0.30482	0.368066	0.0571987	0.32593	0.287801	0.384769	0.272496	0.0722077	0.162195	0.124798	0.768578	0.561253	0.152556	0.735742	0.0984445	0.162195	0.684885
Bacteria.Bacteroidetes.Bacteroides.Bacteroidales.Porphyromonadaceae.Porphyromonas.sp._oral_taxon_395	0	0.229721	0	0	0	0.00387489	0	0.0233226	0	0.0975979	0.0380378	0.00972534	0	0.0765113	0	0	0	0.0811876	0.383339	0.0878957	0.222328	0.0931621	0	0.101417	0.0806488	0	0	0	0	0.156292	0	0	0.0999274	0.20608	0.829329	0.501015	0	0	0.444348	0	0	0	0.048305	0.0535737	0	0.0648853	0.347266	0	0.0799974
Bacteria.Bacteroidetes.Bacteroides.Bacteroidales.Porphyromonadaceae.Porphyromonas.sp._oral_taxon_284	0.0090474	0	0.121122	0.121122	0.0906861	0.100248	0.117942	0.121122	0.167702	0.126964	0.593562	0.0427033	0.878878	0.411351	0.20674	0	0	0.00331214	0.0305975	0.00570201	0.0145769	0	0.196252	0.121122	0	0.0656536	0	0	0.219206	0.143462	0	0	0	0	0	0	0.878878	0	0	0	0	0	0.195021	0.0903618	0	0.0362692	0	0	0.00667548
Bacteria.Bacteroidetes.Bacteroides.Bacteroidales.Porphyromonadaceae.Porphyromonas.sp._oral_taxon_279	0.179163	0.118655	0.266434	0.271894	0.403896	0.204139	0.327596	0.599921	0.418161	0.266014	0.0591445	0.407754	0.00204252	0.153813	0.197562	0.138765	0.0752859	0.237356	0.240387	0.284217	0.186633	0.306295	0.0773284	0.246501	0.657751	0.409816	0.0634792	0.117984	0.0868253	0.133208	0.0634792	0.0634792	0.225982	0.160636	0.0133511	0.240107	0.0877633	0.57626	0.164822	0.0225507	0.0634792	0.113501	0.499056	0.380447	0.0879912	0.444486	0.088637	0.0634792	0.420979
Bacteria.Bacteroidetes.Bacteroides.Bacteroidales.Porphyromonadaceae.Porphyromonas.sp._oral_taxon_278	0.178081	0.31978	0.234076	0.314971	0.319768	0.243159	0.268477	0.476076	0.386992	0.376341	0.129386	0.436067	0.0684926	0.242353	0.242225	0.033001	0.033001	0.243213	0.602092	0.287068	0.345163	0.282337	0.101494	0.531474	0.360557	0.520779	0	0.0584448	0.0985084	0.442082	0	0	0.402563	0.270696	0.290583	0.41204	0.107135	0.347945	0.392081	0.0449597	0	0.273971	0.509153	0.347018	0.254082	0.40203	0.291969	0	0.450445
Bacteria.Bacteroidetes.Bacteroides.Bacteroidales.Porphyromonadaceae.Porphyromonas.sp._oral_taxon_277	0.0940438	0.107261	0.477619	0.348139	0.324823	0.133827	0.279308	0.57037	0.369947	0.472557	0.183498	0.272094	0.0455875	0.182528	0.14625	0.0700132	0.0700132	0.138701	0.137859	0.217076	0.152558	0.145724	0.115601	0.293837	0.406781	0.263368	0	0.0700132	0.0455875	0.0828358	0	0	0.16741	0.107261	0.0372483	0.107261	0.0646418	0.369532	0.0372483	0.100662	0	0	0.438656	0.233819	0	0.324879	0.107261	0	0.346132
Bacteria.Bacteroidetes.Bacteroides.Bacteroidales.Porphyromonadaceae.Porphyromonas.sp._oral_taxon_275	0.142617	0.186577	0.619246	0.446935	0.182117	0.248374	0.292694	0.388299	0.293181	0.489173	0.0850189	0.30472	0.0116725	0.175576	0.192787	0.00654445	0.00434586	0.226064	0.395503	0.261919	0.301237	0.255964	0.0160184	0.616962	0.239197	0.376077	0.00219859	0.0155147	0.0802771	0.436422	0.00219859	0.00219859	0.359463	0.177606	0.144504	0.27112	0.0559432	0.213275	0.279816	0.0328036	0.00219859	0.207888	0.35838	0.346789	0.195055	0.299319	0.14885	0.00219859	0.341639
Bacteria.Bacteroidetes.Bacteroides.Bacteroidales.Porphyromonadaceae.Porphyromonas.gingivalis_oral_taxon_619	0.398535	0.455581	0.134542	0.190493	0.532965	0.144035	0.205187	0.383719	0.490329	0.23144	0.0659449	0.47172	0.00070683	0.268961	0.44373	0.45611	0.184905	0.510626	0.438693	0.565701	0.517009	0.718854	0.185612	0.157619	0.34382	0.343097	0.291068	0.294434	0.305993	0.204752	0.291068	0.291068	0.277581	0.581499	0.143992	0.54798	0.0952293	0.502294	0.463574	0.0146405	0.291068	0.151346	0.552076	0.40415	0.0678469	0.655272	0.315427	0.291068	0.507343
Bacteria.Bacteroidetes.Bacteroides.Bacteroidales.Porphyromonadaceae.Porphyromonas.endodontalis_oral_taxon_273	0.400268	0.479909	0.291029	0.273986	0.403108	0.490034	0.350721	0.389602	0.404506	0.388722	0.182437	0.54083	0.00228284	0.392624	0.504173	0.221081	0.0233732	0.726054	0.325276	0.673443	0.518689	0.545093	0.025656	0.186963	0.205447	0.428366	0.197708	0.102184	0.244209	0.485708	0.197708	0.197708	0.395964	0.455728	0.103141	0.356058	0.118297	0.307439	0.339823	0.186397	0.197708	0.178051	0.52569	0.524034	0.113433	0.59047	0.0671443	0.197708	0.557485
Bacteria.Bacteroidetes.Bacteroides.Bacteroidales.Porphyromonadaceae.Porphyromonas.catoniae_oral_taxon_283	0.274199	0.265649	0.471561	0.384118	0.386513	0.321297	0.456068	0.620288	0.495849	0.594079	0.224	0.384	0	0.220569	0.219676	0.0985293	0.0905614	0.308981	0.312484	0.399982	0.350738	0.375522	0.0905614	0.540622	0.233576	0.381739	0.00796791	0.117848	0.219979	0.405282	0.00796791	0.00796791	0.339998	0.255402	0.10474	0.239666	0.0840504	0.14268	0.149105	0.157096	0.00796791	0.0546118	0.549808	0.438734	0.0590928	0.468084	0.195301	0.00796791	0.541165
Bacteria.Bacteroidetes.Bacteroides.Bacteroidales.Bacteroidales_.F.3..Bacteroidales_.G.3..sp._oral_taxon_911	0	0	0.327437	0.279918	0.0906861	0.0931341	0.0910332	0.303671	0.117611	0.303724	0.131782	0.00922701	0	0	0	0	0	0	0	0.00570201	0	0	0	0.256589	0	0.0656536	0	0.0710138	0	0	0	0	0	0	0	0	0	0	0	0	0	0	0.142582	0.0903618	0	0.0164162	0	0	0
Bacteria.Bacteroidetes.Bacteroides.Bacteroidales.Bacteroidales_.F.2..Bacteroidales_.G.2..sp._oral_taxon_274	0.302797	0.217547	0.562626	0.491672	0.251299	0.379698	0.505311	0.469487	0.430906	0.736021	0.218786	0.359829	0.0231122	0.322154	0.289296	0.115817	0.0405665	0.453305	0.401594	0.490282	0.456397	0.445489	0.0636787	0.529625	0.184094	0.406943	0.0752504	0.0405665	0.167237	0.36501	0.0752504	0.0752504	0.393059	0.292797	0.108119	0.319979	0.119539	0.178696	0.279413	0.09489	0.0752504	0.161812	0.559344	0.576803	0.173594	0.519636	0.141283	0.0752504	0.532433
Bacteria.Bacteroidetes.Bacteroides.Bacteroidales.Bacteroidaceae.Bacteroides.heparinolyticus_oral_taxon_630	0.25969	0.17124	0.149929	0.10093	0.379147	0.100304	0.238208	0.406937	0.424564	0.132363	0.189113	0.374943	0.125437	0.34372	0.517762	0.453814	0.17124	0.448148	0.261958	0.509998	0.405461	0.601147	0.296677	0.0727779	0.350875	0.333415	0.288772	0.17124	0.414208	0.198215	0.288772	0.288772	0.217517	0.41789	0	0.434588	0.18305	0.639646	0.36155	0.0307754	0.288772	0.0727779	0.549959	0.373005	0.105679	0.637072	0.17124	0.288772	0.455325
Bacteria.Bacteroidetes.Bacteroides.Bacteroidales.Bacteroidaceae.Bacteroidaceae_.G.1..sp._oral_taxon_272	0.230265	0.136427	0.0169141	0.0974269	0.15385	0.142244	0.186724	0.0876754	0.167391	0.187041	0.626908	0.208792	0.774343	0.428265	0.246138	0.065656	0.0619678	0.166335	0.189355	0.141227	0.117322	0.187196	0.25822	0.00929525	0.0362185	0.0935155	0.00368821	0.0844511	0.222894	0.204733	0.00368821	0.00368821	0.0371027	0.117632	0	0.0749512	0.855487	0.0174233	0.0129835	0.00393065	0.00368821	0.0702392	0.261096	0.160273	0.0387105	0.192924	0.0619678	0.00368821	0.193872
Bacteria.Actinobacteria.Actinobacteria.Coriobacteriales.Coriobacteriaceae.Slackia.exigua_oral_taxon_602	0.384159	0.441316	0.0778888	0.218452	0.576588	0.37014	0.162158	0.217193	0.201904	0.174275	0	0.675805	0	0.0523897	0.243745	0	0	0.445259	0.303206	0.337478	0.199147	0.268623	0	0.217328	0.217881	0.32916	0	0.158427	0.0221533	0.496043	0	0	0.202859	0.131506	0	0.120071	0.0584014	0.211767	0.133113	0	0	0.548168	0.300982	0.2308	0.174684	0.297124	0	0	0.319506
Bacteria.Actinobacteria.Actinobacteria.Coriobacteriales.Coriobacteriaceae.Olsenella.uli_oral_taxon_038	0.484049	0.50041	0.0649395	0.30128	0.535407	0.518357	0.106737	0.132538	0.2132	0.149797	0	0.524087	0	0.186573	0.139127	0	0	0.450417	0.158848	0.254803	0.17525	0.202517	0	0.0649395	0.0822711	0.158395	0	0.158427	0.0346134	0.364146	0	0	0.0508611	0.272872	0.156247	0.0303261	0.0584014	0.0303261	0.0303261	0.156247	0	0.399763	0.215851	0.204251	0.0303261	0.180649	0	0	0.155888
Bacteria.Actinobacteria.Actinobacteria.Coriobacteriales.Coriobacteriaceae.Olsenella.sp_oral_taxon_809	0.129726	0.274861	0	0.015129	0.228732	0.289306	0.0274787	0	0.00967314	0.0974825	0	0.232727	0	0	0	0	0	0.379929	0.0319071	0.211413	0.121607	0.133762	0	0	0	0.0496782	0	0	0	0.299206	0	0	0.00531392	0.131506	0	0	0.0388135	0	0	0	0	0	0.1233	0.102561	0	0.124216	0	0	0.0974571
Bacteria.Actinobacteria.Actinobacteria.Coriobacteriales.Coriobacteriaceae.Olsenella.sp._oral_taxon_807	0.382221	0.17304	0.15689	0.56018	0.257234	0.535974	0.251633	0.268975	0.39198	0.315163	0.216974	0.365471	0.108675	0.397968	0.195641	0.015011	0	0.251793	0.19378	0.289003	0.302693	0.253215	0.108675	0.242425	0.138204	0.294853	0.015011	0.0305023	0.328791	0.406681	0.015011	0.015011	0.103957	0.239821	0.178564	0.0323617	0.182087	0.114819	0.0323617	0.28486	0.015011	0.0684209	0.423041	0.313887	0.0778692	0.361046	0.00789288	0.015011	0.33345
Bacteria.Actinobacteria.Actinobacteria.Coriobacteriales.Coriobacteriaceae.Cryptobacterium.curtum_oral_taxon_579	0.148146	0.274861	0.0839087	0.0301587	0.243881	0.303789	0.118308	0.0221779	0.148173	0.119466	0.264814	0.284699	0.264814	0.399932	0.389631	0.182891	0	0.566132	0.0942024	0.394303	0.319075	0.316653	0.196252	0	0	0.160721	0.182891	0	0.402096	0.442668	0.182891	0.182891	0.0897787	0.314397	0	0.182891	0.342186	0.182891	0.182891	0	0.182891	0	0.350313	0.238412	0	0.32696	0	0.182891	0.214781
Bacteria.Actinobacteria.Actinobacteria.Coriobacteriales.Coriobacteriaceae.Atopobium.sp_oral_taxon_810	0.386743	0.26987	0	0	0.194635	0.0218502	0.0607043	0.0438381	0.328613	0.0319041	0	0.100541	0	0	0	0.165042	1	0.0542589	0.0939832	0.0254172	0	0.251722	0.803748	0	0	0	0	0.770559	0	0	0	0	0.0104349	0.129118	0	0.188345	0.0190543	0	0	0	0	0	0.0907958	0.100699	0	0.146353	0.652734	0	0.0683482
Bacteria.Actinobacteria.Actinobacteria.Coriobacteriales.Coriobacteriaceae.Atopobium.rimae_oral_taxon_750	0.464877	0.375805	0.0297397	0.282846	0.435019	0.359171	0.0793838	0.10261	0.19922	0.157644	0.00257467	0.40899	0.00257467	0.170923	0.118098	0.00527224	0.00527224	0.199714	0.143091	0.170042	0.153921	0.184185	0.0078469	0.0297397	0.0586672	0.13119	0	0.163699	0.0255922	0.177298	0	0	0.0325294	0.278145	0.161626	0.0119944	0.0662483	0.00672219	0.00672219	0.161626	0	0.376159	0.200094	0.174324	0.00672219	0.164892	0.00527224	0	0.140131
Bacteria.Actinobacteria.Actinobacteria.Coriobacteriales.Coriobacteriaceae.Atopobium.parvulum_oral_taxon_723	0.493459	0.483097	0.12042	0.363562	0.61121	0.470385	0.217522	0.296268	0.332678	0.258927	0	0.712345	0	0.207594	0.280296	0.036551	0	0.396955	0.390515	0.398863	0.213545	0.289247	0	0.278919	0.268798	0.50492	0.036551	0.158427	0.036551	0.444829	0.036551	0.036551	0.302649	0.286711	0.118653	0.156622	0.0949524	0.346885	0.169664	0.118653	0.036551	0.450625	0.416583	0.310082	0.230295	0.366843	0	0.036551	0.406973
Bacteria.Actinobacteria.Actinobacteria.Actinomycetales.Sanguibacteraceae.Sanguibacter.keddieii_oral_taxon_856	0.0090474	0	0	0	0	0.00711363	0.0455564	0.141402	0.050091	0.0223814	0.306671	0.0334763	0.174889	0.174889	0.174889	0	0	0.00331214	0.0305975	0	0.0145769	0	0.174889	0	0	0	0	0.0710138	0.174889	0.143462	0	0	0	0	0	0	0.174889	0	0	0	0	0	0.0738995	0	0	0.019853	0	0	0.00667548
Bacteria.Actinobacteria.Actinobacteria.Actinomycetales.Propionibacteriaceae.Propionibacterium.sp._oral_taxon_915	0.0512526	0	0.0876586	0.158899	0.0876586	0.0947722	0.252199	0.229061	0.139572	0.220973	0.258995	0.0602374	0.127213	0.127213	0.127213	0	0	0.00331214	0.0305975	0.00570201	0.0145769	0	0.127213	0.0876586	0	0.0656536	0	0.0710138	0.127213	0.127213	0	0	0	0	0	0	0.127213	0	0	0	0	0.124934	0.161558	0.0876586	0	0.0362692	0	0	0.00667548
Bacteria.Actinobacteria.Actinobacteria.Actinomycetales.Propionibacteriaceae.Propionibacterium.sp._oral_taxon_194	0.105023	0.105023	0.459431	0.279918	0.195709	0.114984	0.151738	0.347509	0.222634	0.335628	0.131782	0.109768	0	0	0	0.105023	0.105023	0.0542589	0.0939832	0.0311192	0	0.105023	0.105023	0.256589	1.11e-16	0.0656536	0	0.176037	0	0	0	0	0.0104349	0.105023	0	0.105023	0.0190543	0	1.11e-16	0	0	0	0.233378	0.191061	1.11e-16	0.121439	0.105023	0	0.0683482
Bacteria.Actinobacteria.Actinobacteria.Actinomycetales.Propionibacteriaceae.Propionibacterium.propionicum_oral_taxon_739	0.188603	0.0512075	0.276776	0.307525	0.1622	0.320773	0.281988	0.308241	0.346859	0.334858	0.494799	0.204838	0.379149	0.455848	0.27101	0.00598761	0.00598761	0.170892	0.175831	0.179755	0.206485	0.186158	0.20224	0.459313	0.0726746	0.179071	0	0.0203499	0.483518	0.409874	0	0	0.100272	0.0368452	0.0267921	0.054576	0.403564	0.0402611	0.0485884	0.0281105	0	0.0659581	0.396808	0.304191	0.108766	0.228341	0.0240389	0	0.187002
Bacteria.Actinobacteria.Actinobacteria.Actinomycetales.Propionibacteriaceae.Propionibacterium.acnes_oral_taxon_530	0.0967496	0	0.0744126	0.136092	0	0.0813086	0.310453	0.205198	0.126326	0.133315	0.531315	0.107541	0.399533	0.399533	0.20674	0	0	0.00331214	0.0305975	0	0.0580162	0.0159271	0.196252	0.0744126	1.11e-16	0.0266183	0	0.0710138	0.293618	0.217875	0	0	0.00379636	0	0	0	0.399533	0	0	0	0	0.172355	0.0738995	0.0488479	0	0.0376015	0	0	0.00667548
Bacteria.Actinobacteria.Actinobacteria.Actinomycetales.Mycobacteriaceae.Mycobacterium.neoaurum_oral_taxon_692	0.0221453	0	0.0352453	0.0189394	0.0286341	0.023216	0.0652231	0.21127	0.0169532	0.0216236	0.131782	0.145671	0	0.0523897	0.134944	0	0	0.0626951	0.259631	0.0702158	0.0190293	0.0697715	0	0.36458	0.128853	0.408896	0	0.0710138	0	0.187282	0	0	0.349245	0	0	0.120071	1.11e-16	0.222334	0.133113	0	0	0.408896	0.0578829	0.0855949	0.408896	0.0933009	0	0	0.156861
Bacteria.Actinobacteria.Actinobacteria.Actinomycetales.Micrococcaceae.Rothia.mucilaginosa_oral_taxon_681	0.192525	0.0611376	0.114839	0.237394	0.284524	0.189124	0.354599	0.516937	0.256808	0.273976	0.245351	0.345062	0.0911146	0.128681	0.121591	0.0268114	0.013327	0.11029	0.128762	0.174596	0.188024	0.149566	0.104442	0.108445	0.348731	0.252512	0.0134844	0.0843408	0.153085	0.204403	0.0134844	0.0134844	0.0761765	0.074622	0.00709019	0.0508937	0.156739	0.355125	0.0375667	0	0.0134844	0.17039	0.327344	0.19134	0.0323556	0.289738	0.0204172	0.0134844	0.246851
Bacteria.Actinobacteria.Actinobacteria.Actinomycetales.Micrococcaceae.Rothia.dentocariosa_oral_taxon_587	0.0659882	0.0398023	0.0902765	0.158288	0.286204	0.149937	0.12124	0.492454	0.196519	0.171873	0.164363	0.209229	0.00732132	0.0412693	0.0322908	0	0	0.0650016	0.05755	0.1155	0.0784953	0.0768896	0.00732132	0.0982525	0.270333	0.225857	0	0.0864258	0.00732132	0.024855	0	0	0.0480229	0.0243904	0.0243904	0.0175337	0.0227333	0.246945	0.0175337	0.0164143	0	0.0249695	0.248859	0.13195	0.0268407	0.195655	0.00797608	0	0.190102
Bacteria.Actinobacteria.Actinobacteria.Actinomycetales.Micrococcaceae.Rothia.aeria_oral_taxon_188	0.0277216	0.0263966	0.0241425	0.0535774	0.0392197	0.0382364	0.0436856	0.210574	0.0583954	0.0672532	0.157596	0.0681208	0.00481805	0.0343595	0.00796288	0	0	0.0328536	0.0289585	0.0538764	0.0673502	0.0625321	0.00481805	0.0451382	0.0481744	0.0535774	0	0.0710138	0.0191758	0.0433163	0	0	0.0524024	0.0263966	0.0263966	0.0241405	0.00481805	0.0271787	0.0241405	0.00540097	0	0.00314483	0.0596324	0.0505392	0.00314483	0.0739901	0.0209957	0	0.0529924
Bacteria.Actinobacteria.Actinobacteria.Actinomycetales.Micrococcaceae.Kocuria.sp._oral_taxon_189	0.0512526	0	0	0.0712407	0	0.00711363	0.131357	0.141402	0.051913	0.108182	0.262831	0.0510104	0.131049	0.131049	0.131049	0	0	0.00331214	0.0305975	0	0.0145769	0	0.131049	0	0	0	0	0.0710138	0.131049	0.131049	0	0	0	0	0	0	0.131049	0	0	0	0	0.0858008	0.0738995	0	0	0.019853	0	0	0.00667548
Bacteria.Actinobacteria.Actinobacteria.Actinomycetales.Microbacteriaceae.Microbacterium.sp._oral_taxon_186	0.0090474	0	0	0	0	0.00711363	0.0455564	0.141402	0.050091	0.0223814	0.202154	0.0334763	0.0703721	0.0703721	0.0703721	0	0	0.00331214	0.0305975	0	0.0145769	1.11e-16	0.0703721	0	1.11e-16	0	0	0.0710138	0.0703721	0.0703721	0	0	0	0	0	1.11e-16	0.0703721	0	1.11e-16	0	0	0	0.0703721	0	1.11e-16	0.019853	0	0	0.00667548
Bacteria.Actinobacteria.Actinobacteria.Actinomycetales.Microbacteriaceae.Microbacterium.sp._oral_taxon_185	0.0149832	0	0.298081	0.0320354	0	0.00785383	0.196376	0.16545	0.0696412	0.154813	0.154195	0.00492795	0	0.0996926	0.228253	0	0	0.0438814	0	0.0867918	0.0643752	0.0118016	0	0	0	0.0788945	0	0	0	0	0	0	0.416329	0	0	0	0	0	0	0.747136	0	0	0.0326357	0.0361952	0	0.0526052	0	0	0.176883
Bacteria.Actinobacteria.Actinobacteria.Actinomycetales.Dietziaceae.Dietzia.sp._oral_taxon_368	0.149068	0.0243882	0.149587	0.209246	0.109298	0.131459	0.288954	0.326989	0.206933	0.198265	0.316818	0.202146	0.146547	0.254294	0.256478	0.0168685	0	0.135183	0.126514	0.149177	0.149433	0.135248	0.146547	0.118712	0.0712457	0.199616	0.0168685	0.0734622	0.192876	0.249522	0.0168685	0.0168685	0.130731	0.0388083	0.00253417	0.0740623	0.18527	0.0831317	0.0740623	0.0359547	0.0168685	0.109651	0.246113	0.190941	0.0546596	0.197492	0.00253417	0.0168685	0.15015
Bacteria.Actinobacteria.Actinobacteria.Actinomycetales.Corynebacteriaceae.Corynebacterium.urealyticum_oral_taxon_853	0.0311927	0	0.0352453	0.0189394	0.0286341	0.0303297	0.101456	0.21127	0.0670442	0.0274662	0.249771	0.136162	0.117989	0.170379	0.220674	0	0	0.0660073	0.133283	0.0702158	0.0336063	0.0697715	0.117989	0.102685	0.102685	0.102685	0	0.0710138	0.117989	0.220674	0	0	0.102685	0	0	0.102685	0.117989	0.102685	0.102685	0	0	0.102685	0.131782	0.0855949	0.102685	0.113154	0	0	0.109361
Bacteria.Actinobacteria.Actinobacteria.Actinomycetales.Corynebacteriaceae.Corynebacterium.mucifaciens_oral_taxon_835	1.11e-16	0	0.139624	0.139624	0.0906861	0.0931341	0.0910332	0.281026	0.117611	0.156163	0.131782	0.00922701	0	0	0	0	0	0	0	0.00570201	0	0	0	0.139624	1.11e-16	0.0656536	0	0.0710138	0	0	0	0	0	0	0	0	1.11e-16	0	0	0	0	0	0.139624	0.0903618	0	0.0164162	0	0	1.11e-16
Bacteria.Actinobacteria.Actinobacteria.Actinomycetales.Corynebacteriaceae.Corynebacterium.matruchotii_oral_taxon_666	0.215767	0.22321	0.317674	0.213892	0.236341	0.377577	0.398525	0.437022	0.356178	0.486101	0.310823	0.329759	0.0361673	0.34183	0.319454	0.062603	0.00831295	0.347067	0.345198	0.433557	0.59544	0.341866	0.0444802	0.174112	0.257028	0.366421	0.0542901	0.0153049	0.12675	0.267828	0.0542901	0.0542901	0.424135	0.270508	0.190202	0.240268	0.107734	0.223677	0.231955	0.234542	0.0542901	0.0426568	0.456068	0.560048	0.311844	0.529386	0.154662	0.0542901	0.657194
Bacteria.Actinobacteria.Actinobacteria.Actinomycetales.Corynebacteriaceae.Corynebacterium.durum_oral_taxon_595	0.209222	0.131209	0.132846	0.194481	0.19634	0.276678	0.247338	0.358829	0.225533	0.339684	0.403589	0.273886	0.122966	0.265496	0.215562	0	0	0.297486	0.241815	0.321521	0.314737	0.30841	0.122966	0.174512	0.141158	0.259099	0	0.0710138	0.143324	0.321643	0	0	0.17685	0.131209	0.0599703	0.107081	0.16178	0.096504	0.107081	0.0454853	0	0.0758446	0.439629	0.371869	0.14306	0.377217	0.0446543	0	0.329875
Bacteria.Actinobacteria.Actinobacteria.Actinomycetales.Corynebacteriaceae.Corynebacterium.diphtheriae_oral_taxon_591	0	0	0	0	0	0	0.00932405	0.141402	0	0.0165389	0.131782	0	0	0	0	0	0	0	0	0	0	0	0	0	0	0	0	0.0710138	0	0	0	0	0	0	0	0	0	0	0	0	0	0	0	0	0	0	0	0	0
Bacteria.Actinobacteria.Actinobacteria.Actinomycetales.Actinomycetaceae.Actinomyces.timonensis_oral_taxon_179	0.425866	0.774451	0.0352453	0.0340684	0.452001	0.328003	0.144082	0.125385	0.300621	0.232069	0.0380378	0.401217	0	0.128901	0.0582243	0.165042	0.273994	0.472733	0.567453	0.38295	0.362964	0.536871	0.273994	0.159642	0.138873	0.107902	0	0.273994	0	0.493578	0	0	0.173901	0.466704	0.38872	0.635289	0.0578679	0.0582243	0.446944	0	0	0.0582243	0.320284	0.315058	0.0582243	0.393679	0.62126	0	0.304027
Bacteria.Actinobacteria.Actinobacteria.Actinomycetales.Actinomycetaceae.Actinomyces.sp._oral_taxon_897	0.223655	0.142989	0.511645	0.426038	0.286566	0.253624	0.347437	0.386227	0.471294	0.380607	0.00365188	0.297824	0.00365188	0.19116	0.232452	0.248455	0.104693	0.289	0.229603	0.274262	0.234224	0.373201	0.108345	0.595978	0.0941461	0.312693	0.143762	0.127756	0.473892	0.294618	0.143762	0.143762	0.175094	0.263688	0	0.310431	0.0960857	0.214846	0.205737	0	0.143762	0.0850377	0.486078	0.452968	0.0619753	0.380947	0.104693	0.143762	0.292028
Bacteria.Actinobacteria.Actinobacteria.Actinomycetales.Actinomycetaceae.Actinomyces.sp._oral_taxon_896	0.139385	0.139721	0.359443	0.154495	0.104946	0.338192	0.292278	0.281287	0.210022	0.471319	0.28351	0.112884	0.00885478	0.226396	0.248667	0.00906609	0.00906609	0.258313	0.202587	0.305587	0.427412	0.244284	0.0179209	0.153006	0.114293	0.198277	0	0.00906609	0.0220484	0.134485	0	0	0.533139	0.139721	0.121421	0.112269	0.0271546	0.0336446	0.103203	0.411049	0	0.0115594	0.28302	0.508774	0.398265	0.329751	0.100709	0	0.457327
Bacteria.Actinobacteria.Actinobacteria.Actinomycetales.Actinomycetaceae.Actinomyces.sp._oral_taxon_877	0.066746	0.206943	0.279629	0.0636207	0.0315853	0.228752	0.232609	0.220358	0.151317	0.387502	0.337974	0.0797148	0.0633185	0.239522	0.291572	0	0	0.19875	0.309771	0.279526	0.523947	0.207326	0.0633185	0.101417	0.112234	0.11048	0	0	0.0633185	0.219611	0	0	0.398621	0.20608	0.206943	0.206943	0.0633185	0.0315853	0.206943	0.279629	0	0	0.280515	0.399334	0.418524	0.29078	0.206943	0	0.436968
Bacteria.Actinobacteria.Actinobacteria.Actinomycetales.Actinomycetaceae.Actinomyces.sp._oral_taxon_848	0.15329	0.165447	0.435502	0.395534	0.130539	0.413556	0.12543	0.209052	0.224993	0.56545	0.146151	0.0831137	0.0256901	0.205002	0.0363357	0.0106456	0	0.195217	0.214918	0.190311	0.350857	0.192324	0.0256901	0.358006	0.0934638	0.115816	0.0106456	0	0.0363357	0.132043	0.0106456	0.0106456	0.134813	0.209153	0.198508	0.116998	0.0363357	0.0234606	0.116998	0.0921548	0.0106456	0	0.344708	0.500896	0.327485	0.246467	0.106353	0.0106456	0.25196
Bacteria.Actinobacteria.Actinobacteria.Actinomycetales.Actinomycetaceae.Actinomyces.sp._oral_taxon_525	0.307298	0.214535	0.472958	0.347198	0.288246	0.482336	0.53248	0.509205	0.439157	0.639364	0.305525	0.309591	0.0308693	0.302103	0.390418	0.090048	0.047409	0.385192	0.354344	0.390703	0.466668	0.359815	0.0782783	0.256525	0.146919	0.35203	0.042639	0.0907303	0.0945894	0.18937	0.042639	0.042639	0.412936	0.213853	0.0835665	0.187229	0.146884	0.0943904	0.13982	0.26745	0.042639	0.11392	0.580102	0.646695	0.285204	0.470716	0.0992551	0.042639	0.587374
Bacteria.Actinobacteria.Actinobacteria.Actinomycetales.Actinomycetaceae.Actinomyces.sp._oral_taxon_449	0.379821	0.328485	0	0.405449	0.285784	0.404983	0.0955677	0.0438381	0.201366	0.164317	0	0.251481	0	0.224937	0	0.133461	0.133461	0.219892	0.12589	0.161347	0.121607	0.267224	0.133461	0	0	0.0763796	0	0.133461	0	0.13593	0	0	0.0271735	0.40199	0.170671	0.133461	0.0578679	0	0	0.252864	0	0	0.214096	0.24001	0	0.257678	0.133461	0	0.165805
Bacteria.Actinobacteria.Actinobacteria.Actinomycetales.Actinomycetaceae.Actinomyces.sp._oral_taxon_448	0.159349	0.0590938	0	0.39032	0.0163921	0.429365	0.00738474	0	0.0582311	0.154464	0.082423	0.0150106	0	0.224937	0	0	0	0.100072	0.0722299	0.0732531	0.182162	0.0757012	0	0	0	0.0267015	0	0	0	0	0	0	0.0114247	0.141366	0.170671	0	0	0	0	0.252864	0	0	0.10467	0.218912	0.182162	0.121851	0	0	0.141827
Bacteria.Actinobacteria.Actinobacteria.Actinomycetales.Actinomycetaceae.Actinomyces.sp._oral_taxon_414	0.380216	0.276688	0.142418	0.249429	0.326932	0.232428	0.589908	0.18391	0.305665	0.307475	0.00943647	0.378992	0.00943647	0.1678	0.312894	0.210792	0.0309174	0.361956	0.215356	0.357696	0.35107	0.382859	0.0403539	0.0585089	0.0714347	0.255968	0.179875	0.154077	0.217432	0.166488	0.179875	0.179875	0.131962	0.333403	0.00846254	0.225575	0.125451	0.199364	0.194657	0.00846254	0.179875	0.310297	0.404937	0.336301	0.0147825	0.395579	0.0309174	0.179875	0.293293
Bacteria.Actinobacteria.Actinobacteria.Actinomycetales.Actinomycetaceae.Actinomyces.sp._oral_taxon_181	0.0090474	0	0	0	0	0.00711363	0.0362324	0	0.050091	0.00584258	0.593562	0.0334763	1	0.411351	0.20674	0	0	0.00331214	0.0305975	0	0.0145769	0	0.196252	0	0	0	0	0	0.219206	0.143462	0	0	0	0	0	0	0.883985	0	0	0	0	0	0.0738995	0	0	0.019853	0	0	0.00667548
Bacteria.Actinobacteria.Actinobacteria.Actinomycetales.Actinomycetaceae.Actinomyces.sp._oral_taxon_180	0.416535	0.387791	0.0839552	0.207941	0.49358	0.229659	0.180703	0.350664	0.276522	0.288488	0.192152	0.490309	0.00895441	0.126833	0.181697	0.0552252	0.0366724	0.299048	0.242444	0.31055	0.291915	0.312587	0.0456268	0.0697561	0.135189	0.202243	0.0185528	0.266113	0.0475202	0.209438	0.0185528	0.0185528	0.156488	0.239889	0.0539361	0.104968	0.104963	0.057898	0.0682958	0.0495824	0.0185528	0.375282	0.365584	0.273776	0.00584471	0.337291	0.0805708	0.0185528	0.310251
Bacteria.Actinobacteria.Actinobacteria.Actinomycetales.Actinomycetaceae.Actinomyces.sp._oral_taxon_178	0.219262	0.066699	0.115701	0.22173	0.0953331	0.26198	0.442716	0.200363	0.183606	0.24785	0.082423	0.286434	0	0.0523897	0.201643	0	0	0.143523	0.39856	0.156533	0.212063	0.183901	0	0.472534	0.180798	0.382592	0	0.066699	0.141631	0.328913	0	0	0.334699	0	0	0.120071	0.0195879	0.222334	0.133113	0	0	0.569957	0.224779	0.284037	0.480496	0.241259	0	0	0.326792
Bacteria.Actinobacteria.Actinobacteria.Actinomycetales.Actinomycetaceae.Actinomyces.sp._oral_taxon_175	0.0605696	0.0702969	0.0139163	0.0662981	0.0597272	0.0625108	0.077415	0.207305	0.0876581	0.113937	0.205679	0.107684	0.0268159	0.0796392	0.0293163	0	0	0.0851528	0.100068	0.101916	0.127909	0.111329	0.0268159	0.0556506	0.0728988	0.0711431	0	0.0710138	0.0382317	0.10244	0	0	0.0809983	0.0702969	0.0503229	0.0442347	0.0467899	0.0311646	0.0442347	0.00858864	0	0.00250046	0.128732	0.0932565	0.0115437	0.133185	0.0417343	0	0.108592
Bacteria.Actinobacteria.Actinobacteria.Actinomycetales.Actinomycetaceae.Actinomyces.sp._oral_taxon_172	0.501703	0.373967	0.242903	0.283352	0.386714	0.160546	0.209603	0.360127	0.5834	0.306051	0.0835865	0.224233	0	0.0687851	0.137176	0.215974	0.587266	0.152845	0.249122	0.132312	0.0881281	0.362352	0.587266	0.209825	0.0697984	0.141656	0.0509316	0.7199	0.0509316	0.0178535	0.0509316	0.0509316	0.07922	0.197903	0.0178535	0.25713	0.077201	0.0509316	0.0687851	0	0.0509316	0.0862442	0.383731	0.279189	0.019343	0.259256	0.605119	0.0509316	0.184581
Bacteria.Actinobacteria.Actinobacteria.Actinomycetales.Actinomycetaceae.Actinomyces.sp._oral_taxon_171	0.370603	0.46277	0.0642608	0.271006	0.393462	0.513113	0.229966	0.273623	0.245446	0.477356	0.377697	0.449616	0.157906	0.32088	0.276693	0	0	0.493077	0.328067	0.432333	0.367139	0.360865	0.157906	0.144788	0.180845	0.184821	0	0.148574	0.157906	0.522697	0	0	0.145639	0.253254	0.121748	0.115772	0.216307	0.0543553	0.115772	0.0472027	0	0.191157	0.495771	0.387381	0.16548	0.409936	0.0745449	0	0.385391
Bacteria.Actinobacteria.Actinobacteria.Actinomycetales.Actinomycetaceae.Actinomyces.sp._oral_taxon_170	0.175754	0.305677	0.071675	0.126095	0.320477	0.382931	0.159393	0.256881	0.135759	0.24182	0.180277	0.330287	0.0286395	0.0552922	0.0463986	0	0	0.420352	0.0981607	0.267717	0.179703	0.188243	0.0286395	0.09153	0.0506016	0.145302	0	0.0819753	0.0325188	0.358377	0	0	0.0487505	0.151361	0.019855	0.0266527	0.0784145	0.0197852	0.0266527	0	0	0.0331008	0.263539	0.194091	0.00679768	0.212363	0.019855	0	0.154734
Bacteria.Actinobacteria.Actinobacteria.Actinomycetales.Actinomycetaceae.Actinomyces.sp._oral_taxon_169	0.0999039	0.0510198	0.0839752	0.135547	0.0322704	0.253909	0.478626	0.107298	0.0857972	0.365461	0.172166	0.0414145	0	0.102725	0.0517048	0	0	0.16527	0.12325	0.18168	0.309191	0.138523	0	0.0832902	0.0510198	0.0839752	0	0	0	0.0510198	0	0	0.102725	0.0510198	0.0510198	0.0510198	0	0	0.0510198	0.0517048	0	0.172355	0.217881	0.340592	0.221106	0.240992	0.0510198	0	0.244551
Bacteria.Actinobacteria.Actinobacteria.Actinomycetales.Actinomycetaceae.Actinomyces.oris_oral_taxon_893	0.342386	0.433281	0.0352453	0.176037	0.338592	0.487329	0.182456	0.168243	0.199783	0.226276	0.157566	0.397106	0.063323	0.281117	0.104655	0.0648341	0.0648341	0.543028	0.203164	0.312655	0.189706	0.274421	0.128157	0.075825	0.075825	0.117712	0	0.124584	0.063323	0.438354	0	0	0.102998	0.372199	0.176461	0.140659	0.121191	0.0413321	0.075825	0.141969	0	0.0413321	0.327282	0.279971	0.0413321	0.284728	0.099327	0	0.244792
Bacteria.Actinobacteria.Actinobacteria.Actinomycetales.Actinomycetaceae.Actinomyces.oricola_oral_taxon_708	0.517573	0.385717	0.0843678	0.123515	0.310482	0.080095	0.179485	0.195804	0.488358	0.163987	0.0843678	0.221315	0	0.0843678	0.164798	0.165042	0.799785	0.144015	0.206321	0.158266	0.0997916	0.321442	0.799785	0	0.051945	0.139382	0	0.85099	0	0.0354164	0	0	0.100117	0.164534	0	0.188345	0.0740586	0	0	0.0843678	0	0.0804306	0.221073	0.172311	0	0.242733	0.652734	0	0.216237
Bacteria.Actinobacteria.Actinobacteria.Actinomycetales.Actinomycetaceae.Actinomyces.odontolyticus_oral_taxon_701	0.377204	0.265073	0.0773982	0.230567	0.362172	0.161976	0.206047	0.205864	0.261207	0.202923	0.0788172	0.37153	0.0154686	0.104499	0.178619	0.0316757	0.0316757	0.161761	0.19586	0.125093	0.123073	0.134361	0.0471443	0.0432417	0.0721384	0.161432	0	0.219294	0.0385169	0.0909718	0	0	0.0853198	0.0986176	0.0346804	0.0518691	0.0863724	0.0201934	0.0201934	0.068837	0	0.420014	0.19446	0.176016	0.0201934	0.159863	0.0316757	0	0.153067
Bacteria.Actinobacteria.Actinobacteria.Actinomycetales.Actinomycetaceae.Actinomyces.naeslundii_oral_taxon_176	0.194696	0.0768916	0.215289	0.248665	0.182262	0.370786	0.288909	0.322179	0.346833	0.338924	0.666701	0.246764	0.491837	0.547819	0.29794	0.0420664	0.0209097	0.23819	0.206864	0.263018	0.346274	0.234128	0.217162	0.18251	0.100868	0.238307	0.0211567	0.0533974	0.316435	0.277923	0.0211567	0.0211567	0.161844	0.0944657	0.0488499	0.0969049	0.53918	0.0924855	0.0759952	0.0604721	0.0211567	0.0324643	0.409288	0.404619	0.173511	0.359932	0.0468665	0.0211567	0.332565
Bacteria.Actinobacteria.Actinobacteria.Actinomycetales.Actinomycetaceae.Actinomyces.naeslundii_II_oral_taxon_688	0.180174	0.0364133	0.380126	0.256802	0.149708	0.322375	0.412122	0.346704	0.428066	0.335802	0.525345	0.201275	0.341074	0.596872	0.44524	0.0673024	0	0.277263	0.198132	0.296657	0.285405	0.23434	0.196252	0.37094	0.0636074	0.328778	0.0673024	0	0.504308	0.420828	0.0673024	0.0673024	0.253721	0.103716	0.0364133	0.13091	0.379632	0.13091	0.13091	0.144003	0.0673024	0.0636074	0.397935	0.41858	0.140289	0.314214	0	0.0673024	0.321856
Bacteria.Actinobacteria.Actinobacteria.Actinomycetales.Actinomycetaceae.Actinomyces.meyeri_oral_taxon_671	0.180931	0.166456	0.451227	0.392454	0.516458	0.108109	0.088643	0.434024	0.278434	0.309199	0	0.365361	0	0	0.108801	0	0	0.0104584	0.0966147	0.0806833	0.0363573	0.0491626	0	0.256589	0.256102	0.209544	0	0.158427	0	0	0	0	0.0190646	0	0	0	0.0195879	0.204157	0	0	0	0.344617	0.315397	0.0903618	0	0.153517	0	0	0.161303
Bacteria.Actinobacteria.Actinobacteria.Actinomycetales.Actinomycetaceae.Actinomyces.massiliensis_oral_taxon_852	0.143761	0.229721	0.278433	0.216066	0.206407	0.28064	0.305823	0.432982	0.380432	0.33112	0.338982	0.305659	0.12599	0.365088	0.304718	0.0870137	0	0.327761	0.489008	0.407495	0.545067	0.378797	0.12599	0.306044	0.253925	0.367969	0.0870137	0.0693478	0.291223	0.429031	0.0870137	0.0870137	0.298967	0.293093	0.285953	0.441497	0.164549	0.26029	0.441497	0.0231833	0.0870137	0.0685303	0.552048	0.438166	0.16767	0.501516	0.285953	0.0870137	0.469286
Bacteria.Actinobacteria.Actinobacteria.Actinomycetales.Actinomycetaceae.Actinomyces.johnsonii_oral_taxon_849	0.282019	0.105768	0.360417	0.480921	0.16597	0.392874	0.385319	0.513471	0.456479	0.505238	0.376039	0.20867	0.0685484	0.325914	0.183188	0.0355066	0	0.251818	0.203571	0.26164	0.318268	0.229353	0.0685484	0.387573	0.090417	0.254984	0.0355066	0.0710138	0.25726	0.290799	0.0355066	0.0355066	0.195599	0.178233	0.142727	0.104552	0.104055	0.0792494	0.104552	0.152813	0.0355066	0.0896919	0.450599	0.397617	0.103281	0.313456	0.0466741	0.0355066	0.270269
Bacteria.Actinobacteria.Actinobacteria.Actinomycetales.Actinomycetaceae.Actinomyces.israelii_oral_taxon_645	0.407245	0.227867	0.297147	0.663383	0.384281	0.59297	0.437705	0.442551	0.533865	0.388684	0.0911006	0.456553	0.0292337	0.400698	0.193819	0.0902439	0.0516996	0.343814	0.244422	0.354872	0.299726	0.330429	0.0809332	0.285773	0.169837	0.409464	0.0385443	0.0712801	0.180633	0.30203	0.0385443	0.0385443	0.20662	0.329103	0.182252	0.164273	0.145226	0.17722	0.112574	0.296877	0.0385443	0.108129	0.50846	0.468614	0.0687219	0.439075	0.0632806	0.0385443	0.402955
Bacteria.Actinobacteria.Actinobacteria.Actinomycetales.Actinomycetaceae.Actinomyces.graevenitzii_oral_taxon_866	0.0422052	0	0.412332	0.351159	0.0906861	0.0931341	0.47636	0.162269	0.119433	0.398118	0	0.0267612	0	0	0	0	0	0	0	0.00570201	0	0	0	0.256589	1.11e-16	0.0656536	0	0	0	0	0	0	0	0	0	0	1.11e-16	0	0	0	0	0.172355	0.142582	0.0903618	0	0.0164162	0	0	1.11e-16
Bacteria.Actinobacteria.Actinobacteria.Actinomycetales.Actinomycetaceae.Actinomyces.gerencseriae_oral_taxon_618	0.193756	0.0405442	0.344186	0.317846	0.13123	0.425713	0.469344	0.375791	0.310164	0.540051	0.232517	0.136574	0.00781049	0.107503	0.170646	0.0199922	0.0199922	0.148013	0.120585	0.198804	0.322091	0.143974	0.0278027	0.201903	0.020552	0.191718	0	0.0405442	0.0805455	0.0805455	0	0	0.156514	0.0199922	0	0.0199922	0.0464527	0	1.11e-16	0.142283	0	0.162457	0.314828	0.504962	0.465554	0.244782	0.0199922	0	0.331329
Bacteria.Actinobacteria.Actinobacteria.Actinomycetales.Actinomycetaceae.Actinomyces.georgiae_oral_taxon_617	0.356842	0.222967	0.517258	0.508001	0.268087	0.472581	0.237098	0.302123	0.347389	0.51706	0.0937036	0.270969	0.019468	0.175003	0.0722032	0	0	0.251397	0.178346	0.22669	0.259554	0.246352	0.019468	0.542339	0.0810139	0.219137	0	0.0273209	0.251526	0.395192	0	0	0.0742279	0.238394	0.130121	0.0536929	0.0778694	0.0254143	0.0536929	0.101842	0	0.0527352	0.397294	0.378171	0.0713713	0.269914	0.0282786	0	0.231103
Bacteria.Actinobacteria.Actinobacteria.Actinomycetales.Actinomycetaceae.Actinomyces.dentalis_oral_taxon_888	0.419385	0.564006	0.12603	0.363607	0.42781	0.617282	0.240299	0.30151	0.340623	0.307049	0.0422885	0.591578	0.00175986	0.3193	0.164385	0.0649733	0.0558576	0.539137	0.39115	0.471007	0.370308	0.426759	0.0576175	0.332388	0.286831	0.309385	0.0091157	0.0935424	0.122318	0.660477	0.0091157	0.0091157	0.277393	0.476846	0.309671	0.322289	0.0883313	0.180104	0.266431	0.179523	0.0091157	0.156966	0.3853	0.393514	0.118316	0.429128	0.194858	0.0091157	0.44328
Bacteria.Actinobacteria.Actinobacteria.Actinomycetales.Actinomycetaceae.Actinomyces.cardiffensis_oral_taxon_850	0.345481	0.244944	0.13563	0.190059	0.3887	0.169185	0.212638	0.23089	0.303567	0.0850481	0.0106436	0.411478	0.0106436	0.0626413	0.164624	0.0779501	0.068499	0.123198	0.224108	0.0925348	0.0857345	0.155279	0.0791425	0.130032	0.0876738	0.117336	0.0094511	0.226926	0.10392	0.133369	0.0094511	0.0094511	0.0694002	0.0879391	0.00681788	0.113679	0.0619081	0.0451799	0.0451799	0.00681788	0.0094511	0.405166	0.200196	0.182993	0.0357288	0.164078	0.068499	0.0094511	0.151479
Bacteria.Actinobacteria.Actinobacteria.Actinomycetales.Actinomycetaceae.Actinobaculum.sp._oral_taxon_183	0.144938	0.00456721	0.109039	0.161531	0.0390394	0.323676	0.16751	0.107403	0.15157	0.225494	0.0995671	0.116364	0.0125769	0.0226169	0.0180497	0	0	0.0837212	0.0948468	0.0994514	0.282979	0.112124	0.0125769	0.310565	0.0204963	0.0656577	0	0	0.339193	0.236375	0	0	0.0242926	0.00456721	0.00456721	0.01004	0.0125769	0.0159291	0.01004	0	0	0.0631136	0.160854	0.391563	0.341955	0.189089	0.00456721	0	0.168998
[truncated: 424 more columns]
