# Supplementary material for: Relationship between Gingival Crevicular Fluid Microbiota and Cytokine Profile in Periodontal Host Homeostasis
Source: Front Microbiol. 2017 Nov 1;8:2144. doi: 10.3389/fmicb.2017.02144 (PMC5672786; doi:10.3389/fmicb.2017.02144)
Supplement: Supplementary file 5 [file Table5.XLSX]

## Sheet: Table S5
Table S5 Detailed data (mean ± SD) of cytokines in the healthy (H) and periodontitis (P) groups.
	H	P
CRP *	4331.59 ± 6204.19	12030.82 ± 10124.74
IFNg	4.37 ± 4.38	3.29 ± 5.21
IL-1a	922.55 ± 525.38	896.15 ± 651.76
IL-1b	311.02 ± 213.55	225.72 ± 203.32
IL-2	5.96 ± 5.61	6.27 ± 6.54
IL-4	2.09 ± 2.32	2.39 ± 2.49
IL-6	6.83 ± 6.79	11.06 ± 10.83
IL-8 **	5.09 ± 3.82	1.30 ± 0.73
IL-10	0.75 ± 0.83	1.10 ± 1.57
IL-12	1.97 ± 1.99	3.45 ± 2.84
IL-17	7.08 ± 10.51	8.56 ± 10.96
MIP-1a	89.53 ± 68.20	135.00 ± 80.41
MMP-9	44256.27 ± 18664.50	39058.11 ± 17672.70
MMP-13	109.97 ± 93.65	86.80 ± 53.71
OPG	16.59 ± 19.11	10.10 ± 11.63
OPN	7853.81 ± 9645.77	9427.34 ± 7259.71
Osteoactivin	28.60 ± 30.65	33.22 ± 20.17
RANK	335.71 ± 417.30	490.85 ± 625.31
TGFb1	240.99 ± 131.09	258.06 ± 195.54
TNFa	74.42 ± 62.41	68.98 ± 50.57
Asterisks indicate significant differences (Levene's test, * P < 0.05, ** P < 0.01) between the two groups.
