# Supplementary material for: Relationship between Gingival Crevicular Fluid Microbiota and Cytokine Profile in Periodontal Host Homeostasis
Source: Front Microbiol. 2017 Nov 1;8:2144. doi: 10.3389/fmicb.2017.02144 (PMC5672786; doi:10.3389/fmicb.2017.02144)
Supplement: Supplementary file 6 [file Table6.XLSX]

## Sheet: Table S6
Table S6 Peason's correlation matrix with cytokines across the samples.
	CRP	IFNg	IL_1a	IL_1b	IL_2	IL_4	IL_6	IL_8	IL_10	IL_12	IL_17	MIP_1a	MMP_9	MMP_13	OPG	OPN	Osteoactivin	RANK	TGFb1	TNFa
CRP	1	-0.097	.430*	0.314	0.05	-0.169	0.222	-0.212	0.251	0.124	-0.03	0.31	0.131	-0.073	0.018	0.213	0.01	0.007	0.334	0.241
IFNg	-0.097	1	-0.171	-0.134	.756**	.675**	.661**	-0.14	.734**	.687**	.441*	0.018	-0.031	0.297	0.145	0.084	-0.019	.524**	.443*	.369*
IL_1a	.430*	-0.171	1	.826**	-0.175	-.356*	0.05	0.228	0.017	0.006	-0.09	.514**	.582**	0.165	0.107	0.137	0.314	-0.258	.449*	0.259
IL_1b	0.314	-0.134	.826**	1	-0.159	-0.336	0.069	.449*	0.057	-0.093	-0.104	.369*	.728**	0.231	0.274	0.187	0.229	-0.155	.425*	0.261
IL_2	0.05	.756**	-0.175	-0.159	1	.734**	.725**	-0.154	.815**	.587**	.828**	0.242	0.026	0.339	0.342	.391*	0.193	.787**	.529**	.376*
IL_4	-0.169	.675**	-.356*	-0.336	.734**	1	.419*	-0.242	.513**	.623**	.645**	-0.116	-0.339	0.247	-0.023	0.066	-0.08	.729**	0.217	0.2
IL_6	0.222	.661**	0.05	0.069	.725**	.419*	1	-0.21	.802**	.565**	.566**	.429*	0.29	.433*	0.353	.473**	.439*	.611**	.664**	.505**
IL_8	-0.212	-0.14	0.228	.449*	-0.154	-0.242	-0.21	1	-0.151	-0.235	-0.031	0.149	.495**	0.324	.627**	.423*	0.339	-0.12	0.219	-0.029
IL_10	0.251	.734**	0.017	0.057	.815**	.513**	.802**	-0.151	1	.707**	.677**	0.329	0.077	.408*	0.305	.429*	0.187	.744**	.607**	.527**
IL_12	0.124	.687**	0.006	-0.093	.587**	.623**	.565**	-0.235	.707**	1	.478**	0.185	-0.109	0.329	0.067	0.232	0.121	.576**	.509**	.449*
IL_17	-0.03	.441*	-0.09	-0.104	.828**	.645**	.566**	-0.031	.677**	.478**	1	0.342	0.073	.428*	.416*	.535**	.395*	.830**	.428*	.396*
MIP_1a	0.31	0.018	.514**	.369*	0.242	-0.116	.429*	0.149	0.329	0.185	0.342	1	.449*	.455*	.517**	.699**	.707**	0.182	.487**	0.334
MMP_9	0.131	-0.031	.582**	.728**	0.026	-0.339	0.29	.495**	0.077	-0.109	0.073	.449*	1	.391*	.574**	.439*	.622**	-0.062	.504**	0.233
MMP_13	-0.073	0.297	0.165	0.231	0.339	0.247	.433*	0.324	.408*	0.329	.428*	.455*	.391*	1	.516**	.505**	.578**	0.331	.362*	0.215
OPG	0.018	0.145	0.107	0.274	0.342	-0.023	0.353	.627**	0.305	0.067	.416*	.517**	.574**	.516**	1	.795**	.741**	0.248	.471**	0.191
OPN	0.213	0.084	0.137	0.187	.391*	0.066	.473**	.423*	.429*	0.232	.535**	.699**	.439*	.505**	.795**	1	.770**	.403*	.593**	.395*
Osteoactivin	0.01	-0.019	0.314	0.229	0.193	-0.08	.439*	0.339	0.187	0.121	.395*	.707**	.622**	.578**	.741**	.770**	1	0.175	.506**	0.294
RANK	0.007	.524**	-0.258	-0.155	.787**	.729**	.611**	-0.12	.744**	.576**	.830**	0.182	-0.062	0.331	0.248	.403*	0.175	1	.370*	.427*
TGFb1	0.334	.443*	.449*	.425*	.529**	0.217	.664**	0.219	.607**	.509**	.428*	.487**	.504**	.362*	.471**	.593**	.506**	.370*	1	.461**
TNFa	0.241	.369*	0.259	0.261	.376*	0.2	.505**	-0.029	.527**	.449*	.396*	0.334	0.233	0.215	0.191	.395*	0.294	.427*	.461**	1
*. Correlation is significant at the 0.05 level (2-tailed).
**. Correlation is significant at the 0.01 level (2-tailed).
