# Supplementary material for: Relationship between Gingival Crevicular Fluid Microbiota and Cytokine Profile in Periodontal Host Homeostasis
Source: Front Microbiol. 2017 Nov 1;8:2144. doi: 10.3389/fmicb.2017.02144 (PMC5672786; doi:10.3389/fmicb.2017.02144)
Supplement: Supplementary file 7 [file Table7.XLSX]

## Sheet: Table S7
Table S7 Correlation matrix between genera and cytokines.
	CRP	IFNg	IL.1a	IL.1b	IL.2	IL.4	IL.6	IL.8	IL.10	IL.12	IL.17	MIP.1a	MMP.9	MMP.13	OPG	OPN	Osteoactivin	RANK	TGFb1	TNFa
Actinobaculum	0.0356747	-0.0861353	-0.244964	-0.228023	-0.0295698	-0.0301496	-0.0660778	-0.12022	-0.00354371	-0.106745	-0.060008	-0.213919	-0.317575	-0.0638538	-0.108301	-0.154498	-0.25375	0.00290697	-0.260062	-0.169016
Actinomyces	0.0527345	-0.0397771	0.129852	-0.0180746	0.114772	0.0364747	0.125663	-0.344407	0.0970033	0.136557	0.172143	0.365116	-0.00826493	-0.0929278	-0.197508	0.0386542	0.0489466	0.227757	0.0126801	0.16967
Corynebacterium	0.482988	0.089518	0.290232	0.312469	0.209177	0.000608248	0.276635	-0.065924	0.1498	0.0292029	0.0344128	0.00795183	0.332341	0.0266046	0.147401	0.0439831	0.0351462	-0.0584609	0.336517	-0.0918548
Dietzia	-0.150904	-0.0955731	0.219564	0.225296	-0.193725	-0.277624	0.138676	0.0464167	-0.048724	-0.169625	-0.072318	0.0962424	0.362342	0.0730076	0.0757905	0.068031	0.398715	-0.0354388	0.166836	0.285078
Microbacterium	-0.187729	-0.0982512	0.0689393	0.0505279	-0.0781136	-0.153241	0.0861699	-0.0227539	-0.072193	-0.127752	0.0301534	0.10164	0.263021	0.0142314	0.0344371	0.10777	0.357194	0.0251247	0.14184	0.194629
Arsenicococcus	0.0530943	-0.263372	-0.0324509	-0.0668224	-0.257848	-0.255334	-0.29231	-0.225257	-0.189259	-0.225425	-0.207899	0.128336	-0.0166452	-0.208648	-0.233217	-0.0458815	-0.0907063	-0.191027	-0.235538	-0.172533
Kocuria	-0.14819	-0.114673	0.129922	0.132759	-0.197363	-0.283764	0.0910252	0.00787571	-0.101487	-0.199642	-0.1078	0.107479	0.307807	-0.0282799	0.0331443	0.0742792	0.342438	-0.0656177	0.133019	0.243748
Rothia	-0.176161	-0.129417	0.241359	0.26935	-0.130457	-0.201436	0.231201	-0.0239103	-0.0611741	-0.0695631	-0.0223543	0.139012	0.396122	0.00672409	-0.0394694	0.0527514	0.332331	0.0205095	0.13467	0.351337
Mycobacterium	-0.0596278	-0.0667731	0.121005	0.0666074	-0.128886	-0.089348	0.101862	-0.0458737	-0.0146729	0.0766464	-0.125038	0.142086	0.0469079	0.229851	-0.0542103	0.00624429	0.260941	0.0740843	0.134924	0.139845
Propionibacterium	-0.238737	-0.139064	-0.119597	-0.0410174	-0.18865	-0.164566	-0.206982	0.0578405	-0.141846	-0.23816	-0.199106	-0.341914	-0.0567758	-0.110373	0.0586016	-0.254455	-0.10342	-0.132776	-0.140819	-0.181828
Sanguibacter	0.0176095	-0.137993	-0.130535	-0.087422	-0.206755	-0.138273	-0.120199	-0.231632	0.00707279	-0.131273	-0.108998	0.00348742	-0.0984176	-0.194446	-0.152754	-0.0126439	-0.0499052	-0.0445662	-0.185945	-0.00926896
Atopobium	0.0504054	0.0462817	-0.045615	-0.0624302	0.0767692	-0.00784716	0.0827444	-0.0809754	-0.157917	-0.234718	-0.137711	0.209338	-0.0137249	-0.0926275	-0.0135799	-0.00595039	-0.0137198	-0.221083	0.0568957	-0.225882
Cryptobacterium	-0.169332	-0.115325	-0.10253	-0.0482981	-0.297139	-0.251373	-0.387658	0.00696606	-0.275644	-0.28326	-0.270481	-0.280867	-0.0185911	-0.327482	-0.140394	-0.300765	-0.22659	-0.277563	-0.354384	-0.39368
Olsenella	0.174972	-0.120522	-0.0201356	-0.170835	-0.0608831	-0.11605	-0.101205	-0.301122	-0.155572	-0.219038	-0.0871319	0.215062	-0.166044	-0.219458	-0.149374	-0.0921395	-0.0410781	-0.0970797	-0.216531	-0.290418
Slackia	0.0644837	0.258187	0.033966	0.0636237	0.109192	0.0614571	-0.0167469	-0.0693039	0.106545	0.00461742	-0.0735815	0.108636	-0.128908	-0.0637251	-0.178844	-0.138555	-0.307292	0.00123972	0.069102	-0.146455
Bacteroidaceae_.G.1.	0.0179139	-0.133067	0.100745	0.145658	-0.206465	-0.231761	-0.199845	0.20124	-0.191545	-0.188383	-0.196944	-0.123978	0.257084	-0.0552614	0.269984	-0.0876096	0.147461	-0.195249	0.0800274	-0.147199
Bacteroides	0.0372716	-0.353144	-0.100927	-0.113463	-0.292938	-0.25173	-0.349242	0.23156	-0.251571	-0.129059	-0.0995035	-0.12915	0.0271831	-0.0228931	0.0153647	0.0358523	0.0198524	-0.188832	-0.0946082	-0.325689
Bacteroidales_.G.2.	0.271457	-0.161428	0.414414	0.194469	-0.211052	-0.203416	-0.234547	-0.215281	-0.172053	-0.0757873	-0.23435	0.182703	0.0264939	-0.0915361	-0.204317	-0.194175	-0.091367	-0.253131	-0.154463	-0.198666
Bacteroidales_.G.3.	-0.020703	-0.0383811	-0.252049	-0.242074	-0.0558541	0.0326142	-0.115077	-0.198462	0.028631	-0.151114	0.0248795	-0.0925467	-0.268937	-0.186768	-0.0991804	-0.0760348	-0.116967	0.029658	-0.199971	-0.116217
Porphyromonas	-0.271491	0.130063	-0.145128	0.0225054	-0.0420499	-0.0385695	-0.119155	0.50647	0.0567366	0.0301771	-0.0712034	-0.196989	-0.0266159	0.0860503	0.128894	0.125568	-0.155526	-0.140777	0.0893459	-0.198171
Tannerella	0.205682	-0.0855012	0.204106	0.0163651	-0.0537109	0.00107478	-0.254608	0.00850477	-0.0310102	0.0856194	-0.0751327	-0.198496	-0.128667	-0.0356346	-0.0746041	-0.110916	-0.143705	-0.199688	0.0648329	-0.365919
Alloprevotella	0.139154	-0.0376254	0.129138	0.294174	0.00101366	0.130963	-0.100316	0.148731	-0.0612572	-0.0906352	0.0781823	-0.141762	0.0232205	0.126156	0.0214767	-0.0842378	-0.129555	-0.0156902	-0.0958291	0.320289
Prevotella	-0.106413	0.221183	-0.121947	-0.105138	0.077907	0.246089	-0.0608349	0.0184201	0.039984	0.238204	0.0418909	-0.124445	-0.249252	0.144416	-0.287909	-0.267051	-0.376419	0.0969798	-0.142098	-0.0763942
Bacteroidetes_.G.3.	-0.0971251	-0.0860369	-0.173907	-0.231963	-0.0610205	-0.0240572	-0.154172	-0.0861369	-0.0994012	0.0672409	-0.0314991	-0.163073	-0.0394234	-0.123245	-0.0662061	-0.104082	-0.00559486	-0.0750407	-0.248677	-0.246166
Bacteroidetes_.G.5.	0.0120653	0.0154754	0.0206874	-0.0703844	0.287968	0.379314	-0.0356747	-0.0174351	0.0853869	0.0808737	0.46388	-0.0698235	-0.094148	0.112125	0.076304	0.127668	0.115801	0.173776	0.110951	0.00294212
Bacteroidetes_.G.6.	-0.177582	-0.0529681	-0.125415	-0.0951527	-0.0713769	-0.0870222	-0.0869993	0.0835155	0.0654801	-0.0967338	0.135473	-0.0682689	-0.0161389	0.0145643	0.210402	0.0075542	0.108419	-0.0230163	-0.110524	-0.158478
Bergeyella	0.0138798	-0.150854	0.148888	0.349753	-0.218805	-0.0836496	-0.239134	0.276433	-0.112033	-0.119328	-0.098632	-0.0839852	0.0269603	-0.0905451	0.0263259	-0.0924777	-0.161627	-0.045419	-0.162705	0.307112
Capnocytophaga	0.0798295	-0.0600422	0.0395542	0.110046	-0.219187	-0.144498	-0.153224	0.20561	-0.108015	-0.300516	-0.274186	-0.296996	0.0550639	0.0619543	-0.0679933	-0.253141	-0.209267	-0.124316	-0.183301	0.0263542
Flavobacteriales_.G.1.	0.0801405	-0.154097	-0.20591	-0.29784	-0.166445	-0.141104	-0.155701	-0.23858	-0.159446	0.158981	-0.178126	-0.165856	-0.0488989	-0.144785	-0.195155	-0.172194	-0.00617665	-0.0700798	-0.177861	-0.126978
Flavobacteriales_.G.2.	-0.0932383	-0.103394	-0.0535802	0.0505268	-0.199606	-0.171066	-0.232699	0.118703	-0.0985444	-0.101559	-0.141692	-0.136608	0.105009	0.101442	0.18348	-0.156221	0.0736693	-0.0867996	-0.0640859	-0.145217
Chlamydophila	0.0873921	-0.305428	-0.0960314	-0.129568	-0.272843	-0.283005	-0.240642	-0.240891	-0.153918	-0.19249	-0.206625	0.074153	-0.0404079	-0.202524	-0.260785	0.0286281	-0.0620176	-0.175457	-0.153187	-0.0730898
Chloroflexi_.G.1.	0.111006	-0.207439	0.0135203	-0.0764373	-0.183429	-0.214209	-0.206616	-0.0732414	-0.126562	-0.0396888	-0.16011	-0.0406204	0.0314318	-0.110517	-0.01569	-0.118035	0.0311669	-0.208754	-0.0846521	-0.412645
Bacillus	-0.167616	-0.0931127	0.0109344	0.110658	-0.127727	-0.136631	-0.027241	0.0534324	-0.035708	0.0224369	-0.0659534	0.138647	0.135755	0.431438	0.0738583	0.038347	0.239327	0.0071951	0.0100871	0.0415933
Lysinibacillus	0.0125911	-0.0309389	0.218398	0.203223	-0.0684125	-0.213819	0.279597	0.00837942	-0.000558935	-0.135727	-0.0245365	0.126617	0.375149	0.059271	0.104365	0.147006	0.401067	-0.0215978	0.286451	0.258041
Paenibacillus	0.17673	-0.0960547	-0.114743	-0.23147	-0.0749952	-0.179137	-0.115071	-0.141843	-0.0842423	0.104194	-0.0711852	-0.0710356	-0.128405	-0.0955391	-0.101307	-0.147773	-0.0564635	-0.00307642	-0.0721523	-0.0636021
Gemella	-0.30635	-0.0163956	-0.243842	-0.186756	-0.102098	-0.10464	-0.107869	-0.14694	0.0152573	-0.0805215	-0.143518	-0.0777038	-0.20096	-0.153067	-0.148014	-0.0666638	-0.13904	-0.0346058	-0.156382	-0.00616025
Staphylococcus	-0.26589	-0.0074053	0.124894	0.157625	-0.0259321	-0.0255767	0.185899	0.0112338	-0.0300956	-0.0787123	0.134107	0.00927342	0.31911	0.0970613	0.0784693	0.0549938	0.395363	0.120226	0.131564	0.380441
Abiotrophia	-0.00510682	-0.224761	-0.120745	-0.193014	-0.120409	-0.0777973	0.0528047	-0.102791	-0.19609	-0.20012	-0.160659	0.103022	-0.0797091	-0.0539247	0.0440214	0.0811353	0.218349	-0.208715	-0.109614	-0.20896
Granulicatella	-0.244662	-0.129164	0.127069	0.128818	-0.0724414	-0.0139559	0.0520542	0.0532369	-0.110048	-0.0719948	-0.0656941	-0.0824641	0.194366	-0.0289645	-0.132653	-0.0421159	0.12194	-0.0858512	0.0641092	0.0727702
Lactobacillus	-0.0647749	-0.0281467	0.267368	0.303726	-0.136488	-0.258146	0.2121	0.00803027	0.0057355	-0.138164	-0.100893	0.0861062	0.353112	-0.0189599	0.0709108	0.00165243	0.31171	-0.029338	0.164149	0.362329
Streptococcus	0.0244893	-0.0273404	-0.00914567	-0.0176636	0.165309	0.0931667	0.359398	-0.0918851	0.0672457	-0.0894774	0.177149	0.45999	0.0329608	0.0868641	0.21301	0.35439	0.347781	0.123692	0.0880345	0.163653
Clostridiales_.F.1..G.1.	0.0703452	-0.0384418	-0.0324333	0.0594973	0.108403	0.184949	0.0121356	0.0758015	0.163194	0.0717208	0.211723	-0.114383	-0.0432446	0.205486	-0.0302056	0.235516	-0.00395254	0.140663	0.157198	0.19477
Clostridiales_.F.1..G.2.	-0.103554	-0.143246	-0.131947	-0.115099	-0.13696	-0.169685	-0.176153	-0.128914	-0.133643	-0.125314	-0.132966	0.0781991	-0.0119112	-0.159689	-0.117288	-0.0156541	-0.0353074	-0.106833	-0.10757	-0.118817
Clostridiales_.F.2..G.1.	-0.324996	0.140815	-0.307526	-0.256384	0.133221	0.131099	-0.00569539	-0.0835029	0.00113589	-0.128299	-0.103849	-0.282222	-0.256042	-0.216144	-0.174075	-0.225117	-0.303982	0.109243	-0.0739185	-0.188626
Clostridiales_.F.2..G.2.	-0.234707	0.314515	-0.150082	0.0303402	0.0666546	0.252261	0.0293431	0.0724452	0.0926802	0.254716	-0.0215618	-0.0923019	-0.0368335	0.459648	-0.0259571	-0.00498474	-0.0983585	0.0772543	0.0653737	0.0506297
Clostridiales_.F.2..G.3.	0.0578226	-0.196819	-0.148833	-0.120977	-0.204306	-0.208203	-0.17417	-0.17191	-0.067722	-0.107767	-0.165093	0.0427366	-0.0729599	-0.168361	-0.175506	0.0732712	-0.0754564	-0.122634	-0.0705589	-0.0173792
Clostriales_.F.3..G.1.	-0.123154	-0.0152093	0.0680921	-0.034029	-0.0174756	-0.0709101	-0.0925456	-0.105358	-0.0463664	-0.144311	-0.125533	-0.144869	-0.0691875	-0.113339	-0.180453	-0.204167	-0.183339	-0.0940623	-0.0395311	-0.126601
Pseudoramibacter	0.302992	0.116821	-0.0331001	-0.0233111	0.153555	-0.0262278	0.321821	-0.236344	0.028073	-0.059932	-0.0491172	0.0215973	0.209588	-0.0437651	0.0798062	-0.0126596	0.0578147	-0.107273	0.13036	-0.274211
Butyrivibrio	-0.0336539	0.0214798	-0.210802	-0.304002	0.0953084	0.0494634	0.0684206	-0.230119	0.186093	0.0766308	0.232428	0.0422001	-0.256231	-0.0175572	-0.00731555	-0.0469443	0.0182676	0.17115	-0.13606	-0.0702595
Catonella	0.303053	-0.168494	0.133503	0.207912	-0.210676	-0.130933	-0.0901941	0.0455743	0.0662099	0.0811053	-0.114673	-0.0612055	0.0292143	0.0884688	-0.158607	0.139536	-0.0893855	-0.0759894	0.0984049	0.277168
Eubacterium_.XIVa..G.1.	0.042049	0.0450387	-0.239145	-0.462468	0.0677065	0.0548613	-0.0824389	-0.3488	0.039864	0.0848076	0.124474	-0.1678	-0.488903	-0.125965	-0.248264	-0.235971	-0.269346	0.0770032	-0.262384	-0.196575
Johnsonella	0.110679	-0.0256443	0.0265073	-0.0311026	-0.0874364	-0.181413	-0.0510051	0.0588671	-0.0330283	-0.111601	-0.0545671	-0.272263	-0.0607982	-0.119131	-0.0907491	-0.145525	-0.236873	-0.234535	-0.0651946	-0.358551
Lachnoanaerobaculum	0.125079	0.0864542	-0.223899	-0.305974	0.178717	0.051024	-0.00172089	-0.200596	0.275439	0.315061	0.184551	0.0143432	-0.26454	0.218541	-0.0654138	0.0364914	-0.0857967	0.230288	0.0278054	0.0675325
Lachnospiraceae_.G.2.	-0.197523	0.135187	-0.278503	-0.257173	0.194471	0.244449	-0.110067	-0.176081	-0.0511098	-0.00647636	0.164605	-0.177845	-0.215593	-0.100322	-0.15648	-0.116787	-0.235823	0.143442	-0.190397	-0.0262142
Lachnospiraceae_.G.3.	0.0588946	-0.239557	0.18874	0.186829	-0.287875	-0.140348	-0.412435	0.123597	-0.232345	-0.0562464	-0.239578	-0.0192735	-0.250528	-0.042665	-0.199855	-0.162264	-0.27338	-0.275112	-0.113997	-0.0209106
Lachnospiraceae_.G.5.	0.348039	-0.202883	0.303101	0.376306	-0.244306	-0.184621	-0.149688	0.228433	-0.0784991	-0.0924315	-0.224339	0.0429762	0.0535235	-0.218472	-0.0111272	0.0451476	-0.115271	-0.11121	0.0675668	0.353336
Lachnospiraceae_.G.6.	0.0865792	-0.168179	-0.111286	-0.104151	-0.0284293	-0.244006	-0.0918319	0.384922	-0.0877606	0.0152969	0.0394466	0.255664	0.161534	0.143397	0.488508	0.406631	0.338163	0.0648405	0.0295816	0.0311284
Lachnospiraceae_.G.8.	0.0360911	-0.0472045	-0.164619	-0.194083	-0.0319191	-0.0199836	-0.0490686	-0.0642058	0.153116	0.0536196	0.173281	0.00475576	-0.212815	0.178069	-0.0107864	0.110243	-0.00272801	0.00182665	-0.0861326	-0.0286456
Moryella	-0.0757551	0.0913836	-0.35232	-0.277271	0.0835893	0.207662	0.0116973	-0.202411	0.154878	-0.0292681	0.0790736	-0.167039	-0.363215	-0.191938	-0.0825822	-0.125146	-0.199573	0.199934	-0.217507	-0.0924881
Oribacterium	-0.0399828	0.100191	-0.219166	-0.123222	0.0550814	0.166672	-0.0771591	-0.195064	-0.0751514	-0.186209	-0.0891934	-0.297776	-0.307949	-0.393527	-0.301447	-0.384947	-0.464341	0.120271	-0.294538	0.132085
Shuttleworthia	-0.143129	0.155033	-0.239883	-0.165005	0.0695386	0.0907937	-0.0919848	-0.111261	-0.037631	-0.0486399	0.0288108	-0.290326	-0.14321	-0.0980962	-0.112208	-0.187923	-0.237928	0.0105888	-0.206262	-0.187643
Peptococcus	0.323872	-0.127646	0.201911	0.240636	-0.135394	-0.0767264	-0.176947	0.0187368	0.0556457	-0.0725915	-0.035229	-0.108273	-0.105846	-0.11481	-0.200539	0.00222968	-0.26144	-0.0767098	-0.0478608	0.414315
Parvimonas	0.3508	0.0866172	0.21967	0.0181872	0.191258	0.203117	0.147906	-0.243524	0.298771	0.360613	0.170472	0.374961	-0.183811	-0.07819	-0.048891	0.206194	0.0633978	0.259411	0.351871	0.0996429
Peptoniphilus	-0.0843931	-0.237387	-0.0558126	-0.0980188	-0.241811	-0.212545	-0.234622	-0.0809149	-0.0868561	-0.151869	-0.0527436	0.056605	-0.076817	-0.137842	-0.128712	0.00762796	0.00368593	-0.144501	-0.115568	-0.184723
Peptostreptococcaceae_.XIII..G.1.	0.0149839	0.0169109	0.0511504	0.0777092	-0.158019	-0.184554	-0.164726	-0.126675	-0.0969549	-0.199834	-0.19167	-0.0296443	-0.00557359	-0.144765	-0.131272	-0.21332	-0.203516	-0.183709	-0.295168	-0.270536
Peptostreptococcaceae_.XIII..G.2.	-0.164693	-0.132628	-0.025428	0.114395	-0.152861	-0.197498	-0.0867168	0.287791	-0.0549753	-0.124606	-0.0259519	-0.134185	0.0561997	0.0192094	0.0252221	0.0432112	-0.0732012	-0.129956	-0.0104148	-0.165231
Eubacterium_.XI..G.1.	0.219991	-0.146325	0.24655	0.0645076	-0.182225	0.0331687	-0.271732	-0.161734	-0.172769	0.107392	-0.129706	0.0655552	-0.312912	-0.21393	-0.275666	-0.164881	-0.17201	-0.0755698	-0.0861625	0.269177
Eubacterium_.XI..G.3.	0.146874	-0.178582	0.381678	0.170916	-0.160926	0.0103851	-0.269478	-0.0176964	-0.0780992	0.0547479	-0.0115503	0.110245	-0.0911055	0.0290787	-0.0721106	-0.0496636	0.00807475	-0.0909054	0.0588253	-0.167268
Eubacterium_.XI..G.5.	-0.0437745	0.125862	-0.308339	-0.356518	-0.0260578	0.121956	-0.172004	-0.182859	-0.0263837	0.166632	-0.12877	-0.349133	-0.229466	-0.19756	-0.188045	-0.198587	-0.207253	-0.129701	-0.268718	-0.172965
Eubacterium_.XI..G.6.	0.271424	-0.0315104	0.292041	0.301217	-0.0398395	-0.273809	-0.0263492	-0.00336701	-0.0705897	-0.279022	-0.201937	-0.0913753	0.315174	-0.20301	0.0397712	-0.160828	-0.11055	-0.301687	0.209183	-0.301568
Eubacterium_.XI..G.7.	-0.188284	-0.176464	0.158148	0.146135	-0.248789	-0.234762	-0.289006	-0.143913	-0.203141	-0.198062	-0.287137	0.0405991	-0.00472433	-0.0539283	-0.246636	-0.288823	-0.205342	-0.257728	-0.359704	-0.1425
Filifactor	0.0502764	-0.0716879	-0.0729498	-0.11874	-0.12907	0.00523374	-0.242151	-0.0113704	-0.00755453	0.114215	0.0134325	-0.171575	-0.191551	0.0124597	-0.117789	0.0489552	-0.103964	-0.154953	-0.0861613	-0.133539
Mogibacterium	0.190667	-0.0974647	0.201684	-0.041234	-0.130321	0.0422576	-0.136048	-0.262186	-0.178785	0.0135436	-0.180464	0.298476	-0.216987	-0.00725401	-0.211191	-0.110449	-0.00890145	-0.157935	-0.16845	-0.31788
Peptostreptococcaceae_.XI..G.1.	0.253442	-0.154538	-0.204013	-0.318653	-0.0669115	-0.186036	-0.148712	-0.162486	-0.164029	-0.0190852	-0.10274	-0.067105	-0.0984824	-0.154876	-0.0498694	-0.0811503	-0.00484753	-0.0878723	-0.0533972	-0.202814
Peptostreptococcaceae_.XI..G.2.	-0.128459	-0.160158	-0.161801	-0.168783	-0.190736	-0.167105	-0.33857	0.0712401	-0.222221	-0.0795789	-0.210729	-0.101856	0.0761417	-0.143184	0.0604682	-0.0631594	0.0349211	-0.221731	-0.258602	-0.273774
Peptostreptococcaceae_.XI..G.3.	-0.027664	-0.0406905	-0.218255	-0.311393	0.0173987	0.0718188	-0.0384441	-0.212233	0.0682495	-0.03274	0.166601	0.0188012	-0.243622	-0.0255501	-0.0296999	-0.0259645	0.0215286	0.0162785	-0.213758	-0.201535
Peptostreptococcaceae_.XI..G.4.	0.133558	-0.118535	-0.217679	-0.194574	-0.219145	-0.0592052	-0.245629	-0.113682	-0.00920853	-0.0392122	-0.170694	-0.242845	-0.302872	-0.190178	-0.21464	-0.046536	-0.247319	-0.153108	-0.170401	-0.154254
Peptostreptococcaceae_.XI..G.5.	-0.0962886	0.0128123	-0.341707	-0.277772	0.0216088	0.0711162	-0.0773414	0.264039	-0.106402	-0.125121	0.0234634	0.0375926	-0.0645343	0.01283	0.301152	0.260903	0.121341	0.0806552	-0.0269563	-0.108861
Peptostreptococcaceae_.XI..G.7.	-0.00649586	-0.110888	0.0767893	-0.149903	-0.0102227	-0.235951	0.0567395	-0.114102	0.0594131	0.130934	0.215328	0.318755	0.081943	0.187868	0.0851262	0.111886	0.296619	0.000459386	0.0284312	-0.0195393
Peptostreptococcus	0.262869	0.279807	0.108191	0.157272	0.432513	0.284128	0.245048	-0.175822	0.540776	0.326289	0.408091	0.281282	-0.0505605	0.0374456	0.0077901	0.119528	-0.131958	0.559502	0.207883	0.304954
Syntrophomonadaceae_.VIII..G.1.	0.00674325	-0.204058	-0.242294	-0.241263	-0.182823	-0.183117	-0.271833	-0.214814	-0.113119	-0.0949776	-0.108585	-0.0556986	-0.13687	-0.233601	-0.101474	-0.153306	-0.0929683	-0.0638336	-0.294972	-0.244721
Anaeroglobus	0.484312	0.043819	0.270237	0.379372	0.157337	-0.167269	0.322805	-0.12412	0.101163	-0.0577496	-0.0538713	0.123395	0.436278	-0.0522992	0.222666	0.0907572	0.0888324	-0.145742	0.360378	-0.071046
Centipeda	0.172987	-0.0609442	-0.169989	-0.185783	0.00733644	-0.12118	-0.0370401	-0.036572	0.0440877	0.216172	0.0288945	0.1252	-0.0419551	0.0698496	0.091958	0.0997809	0.0790175	0.149806	0.0185989	0.0217127
Dialister	0.259521	0.361026	-0.0859965	0.110939	0.622656	0.427421	0.383582	-0.0390917	0.485602	0.207605	0.500348	0.162671	0.0429814	0.247555	0.240184	0.234786	-0.040095	0.530961	0.32323	0.0749643
Megasphaera	-0.0959477	-0.163221	-0.339178	-0.325028	-0.199716	-0.0748329	-0.333447	-0.272272	-0.177462	-0.134936	-0.166984	-0.208323	-0.245875	-0.360616	-0.25359	-0.228496	-0.235829	-0.126658	-0.421623	-0.352709
Selenomonas	0.250872	-0.106679	-0.209943	-0.276146	-0.0406731	0.0561615	-0.240635	-0.238771	-0.101424	0.143938	0.000685572	-0.141652	-0.297721	-0.18936	-0.204775	-0.180049	-0.230114	0.167669	-0.266455	0.110493
Veillonella	-0.147366	-0.217277	-0.165046	-0.119373	-0.142601	-0.0698247	0.0411126	-0.170386	-0.146344	-0.142851	-0.132073	-0.0372786	0.0294782	-0.0892077	-0.098981	-0.0638349	0.0930166	-0.0442201	-0.194826	0.0072195
Veillonellaceae_.G.1.	0.211548	-0.0965432	0.134686	-0.130245	-0.188253	-0.110498	-0.216393	-0.131481	-0.22518	-0.0088817	-0.161671	0.12366	-0.224945	-0.219079	-0.131559	-0.0603059	-0.0463236	-0.290489	-0.0705422	-0.325432
Bulleidia	-0.175335	0.0688557	-0.339272	-0.346153	0.00879693	0.0793458	0.069287	-0.225258	-0.0652872	-0.127081	-0.120614	-0.0800617	-0.316446	-0.277874	-0.167433	-0.136626	-0.120312	0.0430701	-0.182629	-0.202285
Erysipelotrichaceae_.G.1.	0.463573	0.0692884	0.212063	0.336583	0.196553	-0.109747	0.324652	-0.144179	0.105614	-0.0592173	-0.0172473	0.105231	0.401746	-0.00492864	0.213794	0.0863451	0.0664844	-0.0996422	0.321007	-0.0841536
Solobacterium	-0.0546474	0.388887	-0.317558	-0.221445	0.36842	0.460515	0.114123	-0.315153	0.266258	0.180548	0.199175	-0.101107	-0.384224	0.00509648	-0.22611	-0.156456	-0.386745	0.405683	-0.010849	-0.0233555
Lactobacillus_.XVII.	-0.209894	0.184342	-0.0516772	0.169252	0.0907084	0.187632	-0.0194976	0.0570007	0.0665816	0.11251	0.00299455	0.0797135	0.0364385	0.491189	0.050762	-0.0536816	-0.0549854	0.0768546	0.0141039	-0.0544771
Fusobacterium	0.41833	0.263584	0.0947205	0.209	0.292269	0.171034	0.149628	-0.0943316	0.383221	0.156141	0.140434	-0.00810458	-0.101196	0.0674688	-0.0563299	0.0192374	-0.379766	0.142072	0.181777	0.136605
Leptotrichia	0.0203752	-0.000261009	-0.273396	-0.360104	0.130393	0.163942	-0.190903	-0.159409	-0.0641271	0.0693856	0.100932	-0.180252	-0.356139	-0.0862641	-0.144545	-0.0856668	-0.235781	0.198679	-0.170226	-0.0229179
Leptotrichiaceae_.G.1.	-0.0584	0.356309	-0.126411	-0.133808	0.19922	0.0836975	0.104469	-0.0906202	0.254265	0.133166	0.096694	-0.128325	-0.189426	-0.177236	-0.0597652	-0.0873014	-0.221371	0.120912	0.0366284	-0.000438283
Sneathia	-0.181484	0.0652094	-0.272684	-0.227934	0.0340953	0.181561	-0.070733	-0.205615	-0.145052	-0.0133945	0.00952458	-0.125834	-0.143177	-0.133361	-0.218165	-0.156741	-0.229358	0.0782628	-0.166355	-0.125277
GN02_.G.1.	-0.136124	-0.10583	0.0711892	0.189146	-0.189991	-0.177016	-0.266823	0.267827	-0.137954	-0.0991725	-0.231188	-0.10406	-0.0828949	-0.0598121	0.0324169	-0.14136	-0.195336	-0.245206	-0.144287	0.0129857
Brevundimonas	-0.159097	-0.176895	0.237103	0.178267	-0.18747	-0.283401	-0.012418	0.0502551	-0.106616	-0.255625	0.0225329	0.159294	0.374297	0.152182	0.118058	0.0670092	0.430519	-0.112943	0.0832549	0.167356
Caulobacter	-0.0519197	-0.201557	0.0383357	0.0341973	-0.259137	-0.292022	-0.114279	-0.163598	-0.113024	-0.210611	-0.195159	0.147135	0.107386	-0.0704029	-0.162872	0.0273809	0.087892	-0.139214	-0.0645412	0.0167976
Bartonella	-0.0149006	-0.117411	-0.175593	-0.0212019	-0.160082	-0.118234	-0.105351	0.0983377	0.0583566	-0.104931	-0.0206302	-0.206751	-0.159235	-0.102733	-0.0684703	0.0559071	-0.194693	-0.0616049	-0.083627	-0.0764513
Afipia	-0.108469	-0.0417203	0.178407	0.141038	-0.120621	-0.219249	0.249897	0.00704706	0.0139179	-0.0823265	-0.0103624	0.115045	0.317412	0.084586	0.0691379	0.119177	0.42376	0.0291262	0.207517	0.310505
Ochrobactrum	-0.181526	-0.0678848	0.176743	0.193552	-0.208296	-0.284636	0.103932	0.068004	-0.0724322	-0.162111	-0.122579	0.0221008	0.366291	0.0777198	0.117471	0.00691444	0.385918	-0.0526117	0.159589	0.22605
Defluvibacter	-0.222305	-0.0927838	-0.0144645	0.162037	-0.272378	-0.27347	-0.156018	0.277891	-0.121857	-0.307189	-0.192816	-0.267128	0.216493	-0.0833078	0.172209	-0.117068	0.0662764	-0.171709	-0.0433042	-0.0394238
Agrobacterium	-0.168176	-0.073213	0.12846	0.214338	-0.193903	-0.208302	-0.101464	0.247779	-0.125726	-0.207174	-0.131486	-0.122589	0.341573	0.0313105	0.276691	-0.0619585	0.240516	-0.126533	0.104413	-0.00488036
Rhizobium	0.0125432	-0.132374	0.206436	0.190323	-0.19136	-0.205758	-0.198296	-0.0644187	-0.0473337	-0.150702	-0.0986057	0.359673	0.116079	0.172053	-0.0118103	0.0172758	0.0528113	-0.135151	-0.283742	-0.148481
Rhodobacter	-0.0201517	-0.121965	0.394126	0.34956	-0.243531	-0.296858	0.078864	-0.0112196	-0.0810519	-0.207675	-0.133179	0.208075	0.406635	0.0416243	0.0104284	0.0208106	0.326171	-0.0933514	0.0404668	0.186249
Erythromicrobium	-0.140917	0.00225029	0.201848	0.190004	-0.0876527	-0.169685	0.280675	0.0441692	0.0189207	-0.0715337	-0.00663313	0.114473	0.337568	0.0917398	0.0844764	0.124439	0.41727	0.0421967	0.228159	0.329617
Sphingomonas	-0.195789	-0.12438	0.0908704	0.0882177	-0.155811	-0.211186	0.078126	-0.0340913	-0.075924	-0.157625	-0.0439148	0.0944231	0.269347	0.0157734	0.0134972	0.089429	0.350481	-0.0177824	0.119735	0.192624
Achromobacter	-0.265974	-0.119136	0.118638	0.186574	-0.168578	-0.197012	-0.0774971	0.189743	-0.143632	-0.279426	-0.0582615	-0.19915	0.255877	-0.041192	0.177333	-0.0826831	0.232219	-0.0924242	0.0753152	0.111921
Burkholderia	-0.103554	-0.143246	-0.131947	-0.115099	-0.13696	-0.169685	-0.176153	-0.128914	-0.133643	-0.125314	-0.132966	0.0781991	-0.0119112	-0.159689	-0.117288	-0.0156541	-0.0353074	-0.106833	-0.10757	-0.118817
Lautropia	-0.154398	-0.0618639	0.0449335	0.103586	-0.206379	-0.220001	-0.118584	0.236025	-0.0853893	-0.149039	-0.199307	-0.1912	0.179168	-0.00039011	0.251204	-0.0579692	0.134401	-0.185519	0.0353034	-0.0404264
Ralstonia	-0.151258	0.015504	-0.0038439	-0.0874264	0.021758	-0.0353755	-0.0559599	-0.0761336	-0.0182276	-0.104744	-0.0988092	-0.199801	-0.0999591	-0.103071	-0.150762	-0.176837	-0.176709	-0.0652146	0.0186085	-0.0966597
Comamonas	0.148949	0.187333	0.315661	0.437129	0.157182	-0.0421117	0.240277	0.160449	0.410289	0.105345	0.141854	0.15238	0.251756	0.110548	0.223013	0.110083	0.0839878	0.285018	0.296138	0.47444
Ottowia	-0.131324	-0.0387002	0.263764	0.358202	-0.21408	-0.163711	-0.187724	0.423205	-0.112518	-0.111347	-0.214577	-0.156982	0.349686	-0.0405232	0.149173	-0.120232	0.0541812	-0.187676	0.193554	-0.0812108
Delftia	-0.220479	0.135827	0.149642	0.262692	-0.0663716	0.00761745	0.26491	0.101851	0.08016	0.0941334	-0.0211853	0.124575	0.285613	0.504329	0.106982	0.0854305	0.359652	0.0742949	0.186161	0.252061
Leptothrix	-0.131919	-0.0296918	0.145303	0.171292	-0.15238	-0.223659	0.184839	0.00230652	-0.0222407	-0.181615	-0.0840535	0.0456564	0.276382	0.0416247	0.0645078	0.0397291	0.329249	-0.0273642	0.136203	0.200931
Variovorax	-0.132548	-0.0479614	0.37194	0.23679	-0.0877987	-0.251147	0.2735	-0.0300564	0.044121	-0.0853581	0.101403	0.337947	0.399182	0.18341	0.086192	0.132294	0.498884	0.00309537	0.152409	0.249278
Ralstonia.1	-0.128391	-0.0947267	0.137947	0.166922	-0.159913	-0.270792	0.124279	-0.0609315	-0.0659936	-0.167895	-0.143323	-0.0107534	0.183111	0.000139745	-0.00534266	-0.0552296	0.203395	-0.0863647	0.0844625	0.24273
Eikenella	-0.0660139	-0.117711	0.151966	0.241792	-0.241663	-0.228491	-0.237516	0.235614	-0.17864	-0.246557	-0.180013	-0.113311	0.237471	-0.0699355	0.23154	-0.133794	0.078674	-0.183158	-0.0415439	0.0332139
Kingella	-0.0364573	0.00104322	0.195943	0.265797	-0.166148	-0.191662	-0.191657	0.269841	-0.072272	-0.166998	-0.183211	-0.207326	0.236868	-0.0522273	0.177717	-0.135155	0.0133322	-0.228118	0.0526682	0.185778
Neisseria	-0.272623	0.0557964	0.041413	0.0550475	-0.153352	-0.0293712	0.181611	0.15792	-0.110954	0.0290308	-0.169583	-0.00862226	0.143333	0.0313832	0.0925625	0.0413056	0.269236	-0.147657	0.0870548	0.0849041
Simonsiella	-0.0517708	-0.109442	0.36416	0.410568	-0.18284	-0.0979202	-0.176153	0.418678	-0.133643	-0.0533812	-0.132966	-0.0156095	0.27305	-0.0631221	-0.0353056	-0.0753655	-0.0392502	-0.140459	0.194593	-0.128781
Rhodocyclus	-0.0483415	-0.222749	-0.0986066	-0.132167	-0.264738	-0.290075	-0.260414	-0.178227	-0.212846	-0.282512	-0.194344	0.0477171	0.00144806	-0.23236	-0.164208	-0.0690027	-0.000476579	-0.182227	-0.179081	-0.160436
Bdellovibrio	-0.0484434	0.0328419	-0.269424	-0.197052	-0.0123182	0.110538	-0.0932209	-0.122837	0.0884823	-0.0681839	0.0605727	-0.160015	-0.266716	-0.151366	0.000177556	-0.0998617	-0.137582	0.0750437	-0.197966	-0.112694
Desulfobulbus	-0.120071	-0.124701	-0.0399009	-0.00368241	-0.257449	-0.328472	-0.22692	0.203043	-0.199681	-0.356356	-0.210403	-0.152045	0.0755577	-0.043799	0.0267143	-0.132989	-0.0713742	-0.354667	-0.267247	-0.441614
Desulfomicrobium	-0.149867	-0.0419759	0.0204625	-0.104864	0.0273293	-0.0947003	0.077502	-0.0304522	0.141399	0.0320246	0.291583	0.160236	0.037145	0.171501	0.147852	0.0905188	0.243565	0.00837671	-0.0160415	-0.0851198
Desulfovibrio	-0.229528	-0.218477	-0.0698361	0.119705	-0.35675	-0.246085	-0.263795	0.216102	-0.189421	-0.232171	-0.202048	-0.25874	0.105539	0.134573	0.107989	-0.196018	-0.00356676	-0.15989	-0.190011	-0.263945
Campylobacter	-0.100764	-0.0940609	0.299433	0.299214	-0.183457	-0.2379	-0.159251	0.376133	-0.0618394	-0.0671678	-0.0136695	-0.00405393	0.369905	0.190598	0.306783	-0.0106064	0.236664	-0.180423	0.16229	-0.113433
Helicobacter	0.0674233	0.281027	-0.353779	-0.341975	0.0117767	0.177009	0.0523447	-0.197886	0.160682	0.253169	-0.0518611	-0.226913	-0.280156	-0.0603171	-0.145618	-0.0138482	-0.172549	-0.00747817	-0.00425424	0.0997384
Cardiobacterium	-0.167356	-0.128313	-0.0210518	0.0896655	-0.256973	-0.252476	-0.241964	0.165402	-0.166604	-0.272472	-0.268497	-0.260299	0.0611669	-0.09973	0.122156	-0.206378	-0.0542319	-0.227533	-0.113722	-0.0658099
Enterobacter	-0.0499352	-0.200995	0.236671	0.216333	-0.249076	-0.300495	-0.0257078	-0.0859152	-0.172223	-0.285233	-0.133527	0.11908	0.193461	-0.132265	-0.0869053	-0.0549543	0.181647	-0.126615	-0.0841852	0.293688
Escherichia	0.0503341	-0.172298	-0.0901673	-0.0946975	-0.113774	-0.197065	-0.0673425	-0.135801	-0.0972214	0.0100388	-0.089477	-0.0825143	-0.0966069	0.00819893	-0.0200469	-0.138695	0.0360614	-0.0419642	-0.0776785	0.0144184
Klebsiella	-0.24332	-0.0747304	0.062107	0.151813	-0.234749	-0.260018	-0.118364	0.194027	-0.15943	-0.248163	-0.170985	-0.164314	0.277531	-0.0532022	0.221526	-0.104764	0.205172	-0.161556	0.0475954	-0.029413
Yersinia	0.203503	-0.187853	0.183889	0.149481	-0.194953	-0.313943	0.0335753	-0.0211543	-0.0982761	-0.262368	-0.134516	0.0875967	0.289736	-0.0181367	0.0310791	0.137965	0.251505	-0.170106	0.20179	0.106831
Aggregatibacter	0.0266097	0.0817806	0.209296	0.270169	-0.11676	-0.0218367	-0.143646	0.0543709	-0.00665095	-0.0186037	-0.172959	0.0480838	0.00688591	0.142869	-0.0840428	-0.152039	-0.1777	-0.113277	-0.256598	0.267144
Haemophilus	-0.145418	0.00165869	0.200351	0.115655	-0.027284	-0.165584	0.242431	0.0699478	0.0441314	0.0413094	0.0540102	0.0852309	0.351273	0.106016	0.111375	0.0930945	0.450678	0.0430924	0.2222	0.285092
Terrahaemophilus	-0.0897009	-0.132717	0.0190887	0.0320759	-0.171714	-0.120244	-0.00345187	0.0216795	-0.102062	0.00543786	-0.151544	-0.135613	0.209233	-0.049129	-0.0425103	-0.0201094	0.191008	-0.0704452	-0.0343575	0.0326272
Acinetobacter	0.311863	-0.31563	0.186899	0.22293	-0.322123	-0.461699	-0.0893575	-0.143301	-0.115608	-0.23561	-0.198703	0.0815186	0.129034	-0.192965	-0.135305	-0.00558059	0.00445253	-0.216627	-0.0277764	0.36524
Moraxella	-0.189092	-0.0144603	-0.199233	-0.0734532	0.0653704	0.0180044	0.0595825	0.281243	0.0159351	-0.106865	-0.0195845	0.0760742	0.0488409	-0.0318574	0.242926	0.2065	0.129716	0.212348	0.00198622	-0.0195504
Pseudomonas	-0.148407	-0.105145	0.217506	0.281643	-0.215822	-0.304743	0.0473952	0.154616	-0.109949	-0.236323	-0.128656	-0.0395266	0.425222	0.0176065	0.212285	-0.0196225	0.365543	-0.10148	0.163392	0.218576
Stenotrophomonas	-0.0327029	-0.131932	0.180169	0.183945	-0.243068	-0.293914	0.066354	-0.0235088	-0.094566	-0.253281	-0.138426	0.10029	0.247008	-0.0379772	-0.0452977	0.022607	0.246667	-0.0838783	0.0450174	0.333869
SR1_.G.1.	-0.288793	0.33471	-0.0478219	0.163629	0.0115615	0.337205	0.0781029	0.177467	0.05718	0.324709	-0.0568261	-0.117438	0.0589519	0.475869	-0.0374973	-0.0974495	-0.059376	0.0686619	0.1237	-0.0328345
Treponema	-0.00802413	-0.194956	0.0520875	-0.0244145	-0.103774	-0.136598	-0.190918	0.135908	-0.0117635	0.0798781	0.148939	0.0737694	0.0367221	0.310388	0.100049	0.142939	0.167124	-0.109389	0.0288722	-0.234251
Jonquetella	0.0673308	-0.0570611	0.0462746	0.0229168	-0.108879	-0.00957851	-0.156289	-0.217442	-0.00290161	-0.149944	-0.0274764	0.0771953	-0.12395	-0.142179	-0.134704	-0.162445	-0.146749	-0.0188923	-0.340452	-0.165746
Pyramidobacter	-0.0715354	-0.169964	-0.103532	-0.0807727	-0.151416	-0.215589	-0.191851	-0.094942	-0.14863	-0.155666	-0.140983	0.133141	0.0414083	-0.152568	-0.0534987	0.0248154	0.00411604	-0.119524	-0.118684	-0.136737
Fretibacterium	-0.0482144	-0.0437281	-0.265403	-0.222574	-0.102947	-0.111502	-0.245053	0.129669	-0.0999298	-0.119083	-0.0698442	-0.259793	-0.122582	-0.071306	-0.0269633	-0.065851	-0.167706	-0.164214	-0.252706	-0.383492
TM7_.G.1.	-0.0269436	0.234902	-0.332833	-0.290217	0.37527	0.24864	0.146791	-0.0240712	0.196931	0.128867	0.253697	0.125262	-0.0720621	-0.0725069	0.204102	0.195828	0.0174577	0.356445	0.129622	-0.104365
TM7_.G.2.	0.0404452	0.36588	-0.119876	0.0182335	0.213004	0.195234	0.338989	-0.0961651	0.0636051	0.112328	-0.0894508	-0.0301462	0.176401	-0.0778084	0.0606534	-0.0318131	-0.0471246	0.0607543	0.25106	-0.0854641
TM7_.G.3.	0.0419871	0.0853604	-0.0766385	-0.0973361	0.156028	0.224196	-0.0617449	-0.245228	0.0293591	0.0448599	0.0940188	-0.165289	-0.236478	-0.215964	-0.141155	-0.109723	-0.245639	0.0905786	0.0254333	0.0182298
TM7_.G.4.	-0.249809	0.101255	-0.0128767	-0.181185	0.207754	0.0917937	0.171006	-0.151269	0.168971	0.0953672	0.378888	0.128713	-0.0122072	0.196058	0.0635709	0.0596823	0.196396	0.0783092	0.0860439	-0.0623408
TM7_.G.5.	0.176825	-0.0649672	0.105243	-0.130341	-0.106682	0.0630921	-0.143172	0.0198989	-0.199308	0.158513	-0.141004	0.224503	-0.199528	-0.109348	0.0219914	0.17398	0.113605	-0.104794	0.155258	-0.0740129
Mollicutes_.G.1.	-0.0559038	-0.179815	-0.159714	-0.0507881	-0.0812938	-0.0897206	-0.0549789	0.0128188	-0.107362	-0.0508153	-0.0951064	-0.244538	0.0492219	-0.180177	-0.0128637	-0.105473	-0.0872704	-0.068124	-0.1767	-0.346418
Mollicutes_.G.2.	-0.240366	-0.138341	-0.0845786	-0.151929	0.00834238	0.00770411	-0.0345164	0.00771796	-0.0284905	-0.104808	0.235983	-0.0120641	-0.105688	0.0981768	0.0171494	-0.0315949	0.0631319	0.0414942	-0.0863597	-0.239182
Mycoplasma	-0.187723	0.119315	-0.0490214	0.114268	0.171687	0.0983415	-0.00752132	0.184217	0.104138	-0.0617091	0.205181	-0.174723	0.225091	0.105643	0.31534	0.013383	0.109189	0.130094	0.139246	-0.00397809
